# Supplementary material for: The evolution of antibiotic resistance islands occurs within the framework of plasmid lineages
Source: Nat Commun. 2024 May 29;15:4555. doi: 10.1038/s41467-024-48352-8 (PMC11137137; doi:10.1038/s41467-024-48352-8)
Supplement: Supplementary file 4 — Supplementary Data S1 [file 41467_2024_48352_MOESM4_ESM.xlsx]

## Sheet: Data 1
Supplementary Data 1. A list of 9,225 replicons used in searching for coARGs. (see notes at the bottom of the table)
Serial_Number	RefSeq_Accession	Replicon_Type	Size	Mobility_Type	PTU	ARG	SSR	RepB	Rop	RefSeq_Assembly	Organism	Strain	BioSample	Isolation_Date	Comment
1	NZ_CP057657.1	Chromosome	4584354	Chromosome	Chromosome	35	15	0	0	GCF_013892435.1	Escherichia fergusonii	RHB19-C05	SAMN15148162	2017
2	NZ_CP057658.1	Plasmid	110777	non-mobilizable	PTU-E16	0	0	1	0	GCF_013892435.1	Escherichia fergusonii	RHB19-C05	SAMN15148162	2017
3	NZ_CP057659.1	Plasmid	89313	conjugative	PTU-I1	0	4	0	0	GCF_013892435.1	Escherichia fergusonii	RHB19-C05	SAMN15148162	2017
4	NZ_CP025979.1	Chromosome	4671322	Chromosome	Chromosome	45	124	0	0	GCF_002900365.1	Escherichia marmotae	HT073016	SAMN08361671	2012
5	NZ_CP025980.1	Plasmid	148809	non-mobilizable	-	0	18	0	0	GCF_002900365.1	Escherichia marmotae	HT073016	SAMN08361671	2012
6	NZ_CP025981.1	Plasmid	76160	non-mobilizable	-	0	15	1	0	GCF_002900365.1	Escherichia marmotae	HT073016	SAMN08361671	2012
7	NZ_CP051430.1	Chromosome	5024521	Chromosome	Chromosome	55	33	0	0	GCF_012584495.1	Escherichia sp.	SCLE84	SAMN14573117	2019
8	NZ_CP051431.1	Plasmid	217533	non-mobilizable	PTU-HI2	12	15	2	0	GCF_012584495.1	Escherichia sp.	SCLE84	SAMN14573117	2019
9	NZ_CP051432.1	Plasmid	45814	conjugative	PTU-?	1	9	0	0	GCF_012584495.1	Escherichia sp.	SCLE84	SAMN14573117	2019
10	NZ_CP051433.1	Plasmid	96595	conjugative	-	0	6	0	0	GCF_012584495.1	Escherichia sp.	SCLE84	SAMN14573117	2019
11	NC_011740.1	Chromosome	4588711	Chromosome	Chromosome	36	20	0	0	GCF_000026225.1	Escherichia fergusonii	ATCC 35469T	SAMEA3138228	NA
12	NC_011743.1	Plasmid	55150	non-mobilizable	-	5	4	0	0	GCF_000026225.1	Escherichia fergusonii	ATCC 35469T	SAMEA3138228	NA
13	NZ_CP030781.1	Chromosome	4940006	Chromosome	Chromosome	45	12	0	0	GCF_003316815.1	Escherichia albertii	718250	SAMN07159045	NA
14	NZ_CP030782.1	Plasmid	104269	conjugative	-	0	5	1	0	GCF_003316815.1	Escherichia albertii	718250	SAMN07159045	NA
15	NZ_CP025676.1	Chromosome	4881553	Chromosome	Chromosome	44	33	0	0	GCF_002872455.1	Escherichia albertii	ChinaSP140150	SAMN08242133	2014
16	NZ_CP025677.1	Plasmid	129356	conjugative	-	8	12	0	0	GCF_002872455.1	Escherichia albertii	ChinaSP140150	SAMN08242133	2014
17	NZ_CP025678.1	Plasmid	57110	mobilizable	-	0	4	1	0	GCF_002872455.1	Escherichia albertii	ChinaSP140150	SAMN08242133	2014
18	NZ_CP025679.1	Plasmid	68747	conjugative	PTU-I2	1	1	0	0	GCF_002872455.1	Escherichia albertii	ChinaSP140150	SAMN08242133	2014
19	NZ_CP057104.1	Chromosome	4737856	Chromosome	Chromosome	34	32	0	0	GCF_013812875.1	Escherichia fergusonii	RHB38-C01	SAMN15148383	2017
20	NZ_CP057105.1	Plasmid	97856	non-mobilizable	PTU-Y	0	8	1	0	GCF_013812875.1	Escherichia fergusonii	RHB38-C01	SAMN15148383	2017
21	NZ_CP057106.1	Plasmid	6669	mobilizable	PTU-E1	0	0	0	1	GCF_013812875.1	Escherichia fergusonii	RHB38-C01	SAMN15148383	2017
22	NZ_CP057107.1	Plasmid	5603	mobilizable	-	0	1	0	0	GCF_013812875.1	Escherichia fergusonii	RHB38-C01	SAMN15148383	2017
23	NZ_CP057108.1	Plasmid	1552	mobilizable	PTU-E9	0	0	0	0	GCF_013812875.1	Escherichia fergusonii	RHB38-C01	SAMN15148383	2017
24	NZ_CP056159.1	Chromosome	4946508	Chromosome	Chromosome	48	24	0	0	GCF_013732895.1	Escherichia marmotae	RHBSTW-00814	SAMN15148701	2017
25	NZ_CP056160.1	Plasmid	116663	conjugative	-	0	2	0	0	GCF_013732895.1	Escherichia marmotae	RHBSTW-00814	SAMN15148701	2017
26	NZ_CP056161.1	Plasmid	6346	non-mobilizable	PTU-E58	0	0	0	1	GCF_013732895.1	Escherichia marmotae	RHBSTW-00814	SAMN15148701	2017
27	NZ_CP056162.1	Plasmid	6148	non-mobilizable	-	0	0	0	1	GCF_013732895.1	Escherichia marmotae	RHBSTW-00814	SAMN15148701	2017
28	NZ_CP056163.1	Plasmid	4420	mobilizable	-	0	0	0	1	GCF_013732895.1	Escherichia marmotae	RHBSTW-00814	SAMN15148701	2017
29	NZ_CP056164.1	Plasmid	3852	non-mobilizable	-	0	0	0	0	GCF_013732895.1	Escherichia marmotae	RHBSTW-00814	SAMN15148701	2017
30	NZ_CP056697.1	Chromosome	4866904	Chromosome	Chromosome	48	26	0	0	GCF_013746655.1	Escherichia marmotae	RHBSTW-00605	SAMN15148663	2017
31	NZ_CP056698.1	Plasmid	127911	conjugative	-	0	7	1	0	GCF_013746655.1	Escherichia marmotae	RHBSTW-00605	SAMN15148663	2017
32	NZ_CP056699.1	Plasmid	94137	non-mobilizable	PTU-E25	0	1	0	0	GCF_013746655.1	Escherichia marmotae	RHBSTW-00605	SAMN15148663	2017
33	NZ_CP056700.1	Plasmid	5551	mobilizable	PTU-E1	0	0	0	1	GCF_013746655.1	Escherichia marmotae	RHBSTW-00605	SAMN15148663	2017
34	NZ_CP030783.2	Chromosome	4809821	Chromosome	Chromosome	44	22	0	0	GCF_003312525.2	Escherichia albertii	2012EL-1823B	SAMN04498560	2012
35	NZ_CP030784.2	Plasmid	100347	non-mobilizable	PTU-Y	0	1	1	0	GCF_003312525.2	Escherichia albertii	2012EL-1823B	SAMN04498560	2012
36	NZ_CP030785.2	Plasmid	81130	conjugative	-	0	3	0	0	GCF_003312525.2	Escherichia albertii	2012EL-1823B	SAMN04498560	2012
37	NZ_CP030786.2	Plasmid	105846	non-mobilizable	-	0	3	1	0	GCF_003312525.2	Escherichia albertii	2012EL-1823B	SAMN04498560	2012
38	NZ_CP057215.1	Chromosome	4729689	Chromosome	Chromosome	35	26	0	0	GCF_013819325.1	Escherichia fergusonii	RHB33-C04	SAMN15148325	2017
39	NZ_CP057216.1	Plasmid	160081	conjugative	-	0	12	0	0	GCF_013819325.1	Escherichia fergusonii	RHB33-C04	SAMN15148325	2017
40	NZ_CP057217.1	Plasmid	104967	conjugative	PTU-I1	0	10	0	0	GCF_013819325.1	Escherichia fergusonii	RHB33-C04	SAMN15148325	2017
41	NZ_CP057218.1	Plasmid	5570	mobilizable	PTU-E1	0	0	0	1	GCF_013819325.1	Escherichia fergusonii	RHB33-C04	SAMN15148325	2017
42	NZ_CP057219.1	Plasmid	4286	mobilizable	PTU-E58	0	0	0	1	GCF_013819325.1	Escherichia fergusonii	RHB33-C04	SAMN15148325	2017
43	NZ_CP058209.1	Chromosome	4766686	Chromosome	Chromosome	49	47	0	0	GCF_013636235.1	Escherichia marmotae	RHB24-C12	SAMN15148229	2017
44	NZ_CP058210.1	Plasmid	119877	conjugative	PTU-I1	0	13	0	0	GCF_013636235.1	Escherichia marmotae	RHB24-C12	SAMN15148229	2017
45	NZ_CP058211.1	Plasmid	95282	conjugative	-	0	10	1	0	GCF_013636235.1	Escherichia marmotae	RHB24-C12	SAMN15148229	2017
46	NZ_CP057210.1	Chromosome	4729644	Chromosome	Chromosome	35	26	0	0	GCF_013819085.1	Escherichia fergusonii	RHB33-C07	SAMN15148326	2017
47	NZ_CP057211.1	Plasmid	160081	conjugative	-	0	12	0	0	GCF_013819085.1	Escherichia fergusonii	RHB33-C07	SAMN15148326	2017
48	NZ_CP057212.1	Plasmid	104967	conjugative	PTU-I1	0	10	0	0	GCF_013819085.1	Escherichia fergusonii	RHB33-C07	SAMN15148326	2017
49	NZ_CP057213.1	Plasmid	5570	mobilizable	-	0	0	0	1	GCF_013819085.1	Escherichia fergusonii	RHB33-C07	SAMN15148326	2017
50	NZ_CP057214.1	Plasmid	4286	mobilizable	PTU-E58	0	0	0	1	GCF_013819085.1	Escherichia fergusonii	RHB33-C07	SAMN15148326	2017
51	NZ_CP027390.1	Chromosome	5802748	Chromosome	Chromosome	53	108	0	0	GCF_003018035.1	Escherichia coli	2015C-4944	SAMN04482320	NA
52	NZ_CP027391.1	Plasmid	98724	mobilizable	PTU-E69	0	23	1	0	GCF_003018035.1	Escherichia coli	2015C-4944	SAMN04482320	NA
53	NZ_CP030778.2	Chromosome	4719735	Chromosome	Chromosome	45	35	0	0	GCF_003312485.2	Escherichia albertii	440604	SAMN08199278	NA
54	NZ_CP030779.2	Plasmid	56603	non-mobilizable	-	0	3	1	0	GCF_003312485.2	Escherichia albertii	440604	SAMN08199278	NA
55	NZ_CP030780.2	Plasmid	80632	conjugative	PTU-E68	5	6	0	0	GCF_003312485.2	Escherichia albertii	440604	SAMN08199278	NA
56	NZ_CP056165.1	Chromosome	4754030	Chromosome	Chromosome	49	11	0	0	GCF_013745515.1	Escherichia marmotae	RHBSTW-00777	SAMN15148693	2017
57	NZ_CP056166.1	Plasmid	87925	conjugative	-	0	0	0	0	GCF_013745515.1	Escherichia marmotae	RHBSTW-00777	SAMN15148693	2017
58	NZ_CP056167.1	Plasmid	46003	conjugative	PTU-E28	0	0	0	0	GCF_013745515.1	Escherichia marmotae	RHBSTW-00777	SAMN15148693	2017
59	NZ_CP058207.1	Chromosome	4594602	Chromosome	Chromosome	49	23	0	0	GCF_013636045.1	Escherichia marmotae	RHB42-C09	SAMN15148435	2017
60	NZ_CP058208.1	Plasmid	42916	conjugative	PTU-N1	1	1	0	0	GCF_013636045.1	Escherichia marmotae	RHB42-C09	SAMN15148435	2017
61	NZ_CP034162.1	Chromosome	4709095	Chromosome	Chromosome	43	22	0	0	GCF_003860365.1	Escherichia albertii	599881	SAMN07169274	NA
62	NZ_CP034163.1	Plasmid	95683	non-mobilizable	PTU-Y	0	3	1	0	GCF_003860365.1	Escherichia albertii	599881	SAMN07169274	NA
63	NZ_CP057243.1	Chromosome	4697820	Chromosome	Chromosome	35	32	0	0	GCF_013820845.1	Escherichia fergusonii	RHB32-C05	SAMN15148313	2017
64	NZ_CP057244.1	Plasmid	147532	conjugative	-	0	10	1	0	GCF_013820845.1	Escherichia fergusonii	RHB32-C05	SAMN15148313	2017
65	NZ_CP057245.1	Plasmid	116001	conjugative	PTU-I1	0	10	0	0	GCF_013820845.1	Escherichia fergusonii	RHB32-C05	SAMN15148313	2017
66	NZ_CP057246.1	Plasmid	91854	non-mobilizable	PTU-Y	0	0	1	0	GCF_013820845.1	Escherichia fergusonii	RHB32-C05	SAMN15148313	2017
67	NZ_CP034166.1	Chromosome	4623903	Chromosome	Chromosome	46	11	0	0	GCF_003860385.1	Escherichia albertii	2014C-4015	SAMN04505646	NA
68	NZ_CP034165.1	Plasmid	63807	non-mobilizable	PTU-E16	0	2	1	0	GCF_003860385.1	Escherichia albertii	2014C-4015	SAMN04505646	NA
69	NZ_CP034164.1	Plasmid	96264	non-mobilizable	PTU-Y	0	1	1	0	GCF_003860385.1	Escherichia albertii	2014C-4015	SAMN04505646	NA
70	NZ_CP034167.1	Plasmid	136645	conjugative	-	0	3	1	0	GCF_003860385.1	Escherichia albertii	2014C-4015	SAMN04505646	NA
71	NZ_CP042945.1	Chromosome	4638019	Chromosome	Chromosome	36	31	0	0	GCF_008064895.1	Escherichia fergusonii	ATCC 35471	SAMN01916802	NA
72	NZ_CP042943.1	Plasmid	42599	conjugative	PTU-FE	0	0	0	0	GCF_008064895.1	Escherichia fergusonii	ATCC 35471	SAMN01916802	NA
73	NZ_CP042944.1	Plasmid	74679	conjugative	PTU-I1	0	0	0	0	GCF_008064895.1	Escherichia fergusonii	ATCC 35471	SAMN01916802	NA
74	NZ_CP037943.1	Chromosome	5689156	Chromosome	Chromosome	53	93	0	0	GCF_004358405.1	Escherichia coli	CFSAN027343	SAMN10604454	1999
75	NZ_CP037944.1	Plasmid	88848	mobilizable	PTU-E69	0	18	1	0	GCF_004358405.1	Escherichia coli	CFSAN027343	SAMN10604454	1999
76	NZ_CP027582.1	Chromosome	5680428	Chromosome	Chromosome	53	88	0	0	GCF_003018575.1	Escherichia coli	2013C-4538	SAMN08579598	2013
77	NZ_CP027583.1	Plasmid	88339	mobilizable	PTU-E69	0	14	1	0	GCF_003018575.1	Escherichia coli	2013C-4538	SAMN08579598	2013
78	NZ_CP057463.1	Chromosome	4622703	Chromosome	Chromosome	35	20	0	0	GCF_013834525.1	Escherichia fergusonii	RHB26-C03	SAMN15148244	2017
79	NZ_CP057464.1	Plasmid	107745	conjugative	PTU-I1	0	6	0	0	GCF_013834525.1	Escherichia fergusonii	RHB26-C03	SAMN15148244	2017
80	NZ_CP057229.1	Chromosome	4619411	Chromosome	Chromosome	36	16	0	0	GCF_013820225.1	Escherichia fergusonii	RHB32-C16	SAMN15148320	2017
81	NZ_CP057230.1	Plasmid	145940	conjugative	-	0	14	1	0	GCF_013820225.1	Escherichia fergusonii	RHB32-C16	SAMN15148320	2017
82	NZ_CP057231.1	Plasmid	32364	conjugative	PTU-X1	0	0	0	0	GCF_013820225.1	Escherichia fergusonii	RHB32-C16	SAMN15148320	2017
83	NZ_CP057232.1	Plasmid	3257	mobilizable	PTU-E58	0	0	0	1	GCF_013820225.1	Escherichia fergusonii	RHB32-C16	SAMN15148320	2017
84	NZ_CP057233.1	Plasmid	1551	mobilizable	PTU-E9	0	0	0	0	GCF_013820225.1	Escherichia fergusonii	RHB32-C16	SAMN15148320	2017
85	NZ_CP027472.1	Chromosome	5671594	Chromosome	Chromosome	52	88	0	0	GCF_003018135.1	Escherichia coli	2014C-3050	SAMN03569438	2013
86	NZ_CP027473.1	Plasmid	81624	non-mobilizable	PTU-E69	0	13	1	0	GCF_003018135.1	Escherichia coli	2014C-3050	SAMN03569438	2013
87	NZ_CP057238.1	Chromosome	4619408	Chromosome	Chromosome	36	16	0	0	GCF_013820465.1	Escherichia fergusonii	RHB32-C09	SAMN15148317	2017
88	NZ_CP057239.1	Plasmid	145940	conjugative	-	0	14	1	0	GCF_013820465.1	Escherichia fergusonii	RHB32-C09	SAMN15148317	2017
89	NZ_CP057240.1	Plasmid	32364	conjugative	PTU-X1	0	0	0	0	GCF_013820465.1	Escherichia fergusonii	RHB32-C09	SAMN15148317	2017
90	NZ_CP057241.1	Plasmid	3257	mobilizable	PTU-E58	0	0	0	1	GCF_013820465.1	Escherichia fergusonii	RHB32-C09	SAMN15148317	2017
91	NZ_CP057242.1	Plasmid	1551	mobilizable	PTU-E9	0	0	0	0	GCF_013820465.1	Escherichia fergusonii	RHB32-C09	SAMN15148317	2017
92	NZ_CP057101.1	Chromosome	4612513	Chromosome	Chromosome	35	10	0	0	GCF_013813425.1	Escherichia fergusonii	RHB38-C04	SAMN15148384	2017
93	NZ_CP057102.1	Plasmid	6647	mobilizable	PTU-E1	0	0	0	1	GCF_013813425.1	Escherichia fergusonii	RHB38-C04	SAMN15148384	2017
94	NZ_CP057103.1	Plasmid	3555	mobilizable	PTU-E1	0	0	0	1	GCF_013813425.1	Escherichia fergusonii	RHB38-C04	SAMN15148384	2017
95	NZ_CP056916.1	Chromosome	4600545	Chromosome	Chromosome	35	19	0	0	GCF_013798785.1	Escherichia fergusonii	RHB42-C24	SAMN15148442	2017
96	NZ_CP056917.1	Plasmid	114980	conjugative	PTU-I1	0	13	0	0	GCF_013798785.1	Escherichia fergusonii	RHB42-C24	SAMN15148442	2017
97	NZ_CP056918.1	Plasmid	2064	mobilizable	PTU-E11	0	0	0	0	GCF_013798785.1	Escherichia fergusonii	RHB42-C24	SAMN15148442	2017
98	NZ_CP056919.1	Plasmid	1551	mobilizable	PTU-E9	0	0	0	0	GCF_013798785.1	Escherichia fergusonii	RHB42-C24	SAMN15148442	2017
99	NZ_CP056951.1	Chromosome	4600543	Chromosome	Chromosome	35	19	0	0	GCF_013800985.1	Escherichia fergusonii	RHB42-C01	SAMN15148432	2017
100	NZ_CP056952.1	Plasmid	114980	conjugative	PTU-I1	0	13	0	0	GCF_013800985.1	Escherichia fergusonii	RHB42-C01	SAMN15148432	2017
101	NZ_CP056953.1	Plasmid	2064	mobilizable	PTU-E11	0	0	0	0	GCF_013800985.1	Escherichia fergusonii	RHB42-C01	SAMN15148432	2017
102	NZ_CP056954.1	Plasmid	1551	mobilizable	PTU-E9	0	0	0	0	GCF_013800985.1	Escherichia fergusonii	RHB42-C01	SAMN15148432	2017
103	NZ_CP027577.1	Chromosome	5646446	Chromosome	Chromosome	53	97	0	0	GCF_003018555.1	Escherichia coli	2013C-4225	SAMN08579596	2013
104	NZ_CP027578.1	Plasmid	87714	mobilizable	PTU-E69	0	15	1	0	GCF_003018555.1	Escherichia coli	2013C-4225	SAMN08579596	2013
105	NZ_CP027387.1	Chromosome	5645983	Chromosome	Chromosome	53	100	0	0	GCF_003018895.1	Escherichia coli	2014C-3057	SAMN08579576	2013
106	NZ_CP027386.1	Plasmid	54452	non-mobilizable	PTU-E69	0	9	0	0	GCF_003018895.1	Escherichia coli	2014C-3057	SAMN08579576	2013
107	NZ_CP057918.1	Chromosome	4599592	Chromosome	Chromosome	35	19	0	0	GCF_013899845.1	Escherichia fergusonii	RHB10-C04	SAMN15148055	2017
108	NZ_CP057919.1	Plasmid	114980	conjugative	PTU-I1	0	13	0	0	GCF_013899845.1	Escherichia fergusonii	RHB10-C04	SAMN15148055	2017
109	NZ_CP057920.1	Plasmid	2064	mobilizable	PTU-E11	0	0	0	0	GCF_013899845.1	Escherichia fergusonii	RHB10-C04	SAMN15148055	2017
110	NZ_CP057921.1	Plasmid	1551	mobilizable	PTU-E9	0	0	0	0	GCF_013899845.1	Escherichia fergusonii	RHB10-C04	SAMN15148055	2017
111	NZ_CP057896.1	Chromosome	4599406	Chromosome	Chromosome	35	19	0	0	GCF_013899685.1	Escherichia fergusonii	RHB10-C23	SAMN15148066	2017
112	NZ_CP057897.1	Plasmid	114980	conjugative	PTU-I1	0	13	0	0	GCF_013899685.1	Escherichia fergusonii	RHB10-C23	SAMN15148066	2017
113	NZ_CP057898.1	Plasmid	2064	mobilizable	PTU-E11	0	0	0	0	GCF_013899685.1	Escherichia fergusonii	RHB10-C23	SAMN15148066	2017
114	NZ_CP057899.1	Plasmid	1551	mobilizable	PTU-E9	0	0	0	0	GCF_013899685.1	Escherichia fergusonii	RHB10-C23	SAMN15148066	2017
115	NZ_CP057311.1	Chromosome	4598742	Chromosome	Chromosome	36	16	0	0	GCF_013825725.1	Escherichia fergusonii	RHB30-C07	SAMN15148292	2017
116	NZ_CP057312.1	Plasmid	277375	conjugative	PTU-HI2	19	19	2	1	GCF_013825725.1	Escherichia fergusonii	RHB30-C07	SAMN15148292	2017	Co-integrate of Rop and RepB plasmid
117	NZ_CP066085.1	Chromosome	4590101	Chromosome	Chromosome	36	21	0	0	GCF_016128235.1	Escherichia fergusonii	FDAARGOS_1032	SAMN16357201	NA
118	NZ_CP066086.1	Plasmid	57214	mobilizable	-	5	5	0	0	GCF_016128235.1	Escherichia fergusonii	FDAARGOS_1032	SAMN16357201	NA
119	NZ_CP053045.1	Chromosome	4584794	Chromosome	Chromosome	36	19	0	0	GCF_013171325.1	Escherichia fergusonii	HNCF11W	SAMN14604091	2019
120	NZ_CP053046.1	Plasmid	130643	non-mobilizable	PTU-Y	8	9	1	0	GCF_013171325.1	Escherichia fergusonii	HNCF11W	SAMN14604091	2019
121	NZ_CP053047.1	Plasmid	57105	conjugative	PTU-?	6	8	0	0	GCF_013171325.1	Escherichia fergusonii	HNCF11W	SAMN14604091	2019
122	NZ_CP057220.1	Chromosome	4583330	Chromosome	Chromosome	36	15	0	0	GCF_013819565.1	Escherichia fergusonii	RHB32-C22	SAMN15148324	2017
123	NZ_CP057221.1	Plasmid	147240	conjugative	-	0	13	1	0	GCF_013819565.1	Escherichia fergusonii	RHB32-C22	SAMN15148324	2017
124	NZ_CP057222.1	Plasmid	1551	mobilizable	PTU-E9	0	0	0	0	GCF_013819565.1	Escherichia fergusonii	RHB32-C22	SAMN15148324	2017
125	NZ_CP050498.1	Chromosome	5622341	Chromosome	Chromosome	52	83	0	0	GCF_013357365.1	Escherichia coli	RM13322	SAMN14449600	2010
126	NZ_CP050499.1	Plasmid	76269	non-mobilizable	PTU-E16	0	0	1	0	GCF_013357365.1	Escherichia coli	RM13322	SAMN14449600	2010
127	NZ_CP057481.1	Chromosome	4572288	Chromosome	Chromosome	35	23	0	0	GCF_013836325.1	Escherichia fergusonii	RHB25-C10	SAMN15148237	2017
128	NZ_CP057482.1	Plasmid	1552	mobilizable	PTU-E9	0	0	0	0	GCF_013836325.1	Escherichia fergusonii	RHB25-C10	SAMN15148237	2017
129	NZ_CP057681.1	Chromosome	4571983	Chromosome	Chromosome	35	16	0	0	GCF_013893835.1	Escherichia fergusonii	RHB18-C04	SAMN15148152	2017
130	NZ_CP057682.1	Plasmid	117379	conjugative	PTU-I1	0	2	0	0	GCF_013893835.1	Escherichia fergusonii	RHB18-C04	SAMN15148152	2017
131	NZ_CP057683.1	Plasmid	1551	mobilizable	PTU-E9	0	0	0	0	GCF_013893835.1	Escherichia fergusonii	RHB18-C04	SAMN15148152	2017
132	NZ_CP028607.1	Chromosome	5604727	Chromosome	Chromosome	52	67	0	0	GCF_005221885.1	Escherichia coli	143	SAMN08773050	2009
133	NZ_CP028608.1	Plasmid	92745	non-mobilizable	PTU-E5	0	1	1	0	GCF_005221885.1	Escherichia coli	143	SAMN08773050	2009
134	NZ_CP057561.1	Chromosome	4545164	Chromosome	Chromosome	35	17	0	0	GCF_013886195.1	Escherichia fergusonii	RHB23-C02	SAMN15148209	2017
135	NZ_CP057562.1	Plasmid	124527	conjugative	PTU-I1	0	6	0	0	GCF_013886195.1	Escherichia fergusonii	RHB23-C02	SAMN15148209	2017
136	NZ_CP057563.1	Plasmid	95926	non-mobilizable	PTU-Y	0	0	1	0	GCF_013886195.1	Escherichia fergusonii	RHB23-C02	SAMN15148209	2017
137	NZ_CP057564.1	Plasmid	48686	non-mobilizable	PTU-?	0	0	0	0	GCF_013886195.1	Escherichia fergusonii	RHB23-C02	SAMN15148209	2017
138	NZ_CP027338.1	Chromosome	5597475	Chromosome	Chromosome	52	105	0	0	GCF_003017915.1	Escherichia coli	2014C-3051	SAMN08579564	2013
139	NZ_CP027339.1	Plasmid	92644	mobilizable	PTU-E69	0	17	1	0	GCF_003017915.1	Escherichia coli	2014C-3051	SAMN08579564	2013
140	NZ_CP057565.1	Chromosome	4545163	Chromosome	Chromosome	35	16	0	0	GCF_013886335.1	Escherichia fergusonii	RHB23-C01	SAMN15148208	2017
141	NZ_CP057566.1	Plasmid	124527	conjugative	PTU-I1	0	6	0	0	GCF_013886335.1	Escherichia fergusonii	RHB23-C01	SAMN15148208	2017
142	NZ_CP057567.1	Plasmid	95926	non-mobilizable	PTU-Y	0	0	1	0	GCF_013886335.1	Escherichia fergusonii	RHB23-C01	SAMN15148208	2017
143	NZ_CP057568.1	Plasmid	48686	non-mobilizable	PTU-?	0	0	0	0	GCF_013886335.1	Escherichia fergusonii	RHB23-C01	SAMN15148208	2017
144	NZ_CP057569.1	Plasmid	41486	conjugative	PTU-?	0	0	0	0	GCF_013886335.1	Escherichia fergusonii	RHB23-C01	SAMN15148208	2017
145	NZ_CP056936.1	Chromosome	4542590	Chromosome	Chromosome	35	17	0	0	GCF_013799825.1	Escherichia fergusonii	RHB42-C13	SAMN15148437	2017
146	NZ_CP056937.1	Plasmid	114980	conjugative	PTU-I1	0	13	0	0	GCF_013799825.1	Escherichia fergusonii	RHB42-C13	SAMN15148437	2017
147	NZ_CP056938.1	Plasmid	2064	mobilizable	-	0	0	0	0	GCF_013799825.1	Escherichia fergusonii	RHB42-C13	SAMN15148437	2017
148	NZ_CP056939.1	Plasmid	1551	mobilizable	PTU-E9	0	0	0	0	GCF_013799825.1	Escherichia fergusonii	RHB42-C13	SAMN15148437	2017
149	NZ_CP057256.1	Chromosome	4476960	Chromosome	Chromosome	35	12	0	0	GCF_013821535.1	Escherichia fergusonii	RHB31-C17	SAMN15148308	2017
150	NZ_CP057257.1	Plasmid	96234	non-mobilizable	PTU-Y	0	1	1	0	GCF_013821535.1	Escherichia fergusonii	RHB31-C17	SAMN15148308	2017
151	NZ_CP015853.1	Chromosome	5567434	Chromosome	Chromosome	52	68	0	0	GCF_006874785.1	Escherichia coli	ATCC 43889	SAMN01916927	NA
152	NZ_CP015854.1	Plasmid	92854	non-mobilizable	PTU-E5	0	4	1	0	GCF_006874785.1	Escherichia coli	ATCC 43889	SAMN01916927	NA
153	NZ_CP015020.1	Chromosome	5561698	Chromosome	Chromosome	53	66	0	0	GCF_001612475.1	Escherichia coli	28RC1	SAMN04202540	1999
154	NZ_CP015021.1	Plasmid	81401	non-mobilizable	PTU-E5	0	4	1	0	GCF_001612475.1	Escherichia coli	28RC1	SAMN04202540	1999
155	NZ_CP032803.1	Chromosome	5553457	Chromosome	Chromosome	51	68	0	0	GCF_008926185.1	Escherichia coli	ERL05-1306	SAMN10177963	NA
156	NZ_CP032804.1	Plasmid	91253	non-mobilizable	PTU-E5	0	2	1	0	GCF_008926185.1	Escherichia coli	ERL05-1306	SAMN10177963	NA
157	NZ_CP045975.1	Chromosome	5553138	Chromosome	Chromosome	51	75	0	0	GCF_009664455.1	Escherichia coli	AUSMDU00002545	SAMN13191633	2013
158	NZ_CP045976.1	Plasmid	94640	non-mobilizable	PTU-E5	0	5	1	0	GCF_009664455.1	Escherichia coli	AUSMDU00002545	SAMN13191633	2013
159	NZ_CP032795.1	Chromosome	5547257	Chromosome	Chromosome	53	68	0	0	GCF_008926125.1	Escherichia coli	ERL06-2503	SAMN10177966	NA
160	NZ_CP032796.1	Plasmid	90978	non-mobilizable	PTU-E5	0	3	1	0	GCF_008926125.1	Escherichia coli	ERL06-2503	SAMN10177966	NA
161	NZ_CP034806.1	Chromosome	5542751	Chromosome	Chromosome	52	66	0	0	GCF_004010675.1	Escherichia coli	2010C-3347	SAMN04549845	2009
162	NZ_CP034807.1	Plasmid	91176	non-mobilizable	PTU-E5	0	1	1	0	GCF_004010675.1	Escherichia coli	2010C-3347	SAMN04549845	2009
163	NZ_CP040305.1	Chromosome	5539892	Chromosome	Chromosome	52	61	0	0	GCF_009431955.1	Escherichia coli	HB6	SAMN11633027	2002
164	NZ_CP040306.1	Plasmid	95621	non-mobilizable	PTU-E5	0	7	1	0	GCF_009431955.1	Escherichia coli	HB6	SAMN11633027	2002
165	NZ_CP034808.1	Chromosome	5529684	Chromosome	Chromosome	53	74	0	0	GCF_004010715.1	Escherichia coli	735812	SAMN04504880	2007
166	NZ_CP034809.1	Plasmid	94980	non-mobilizable	PTU-E5	0	6	1	0	GCF_004010715.1	Escherichia coli	735812	SAMN04504880	2007
167	NZ_CP017669.1	Chromosome	5525846	Chromosome	Chromosome	52	65	0	0	GCF_001865295.1	Escherichia coli	PA20	SAMN04040761	2008
168	NZ_CP017670.1	Plasmid	92755	non-mobilizable	PTU-E5	0	1	1	0	GCF_001865295.1	Escherichia coli	PA20	SAMN04040761	2008
169	NZ_CP032801.1	Chromosome	5519220	Chromosome	Chromosome	53	71	0	0	GCF_008926165.1	Escherichia coli	ERL06-2442	SAMN10177964	NA
170	NZ_CP032802.1	Plasmid	90995	non-mobilizable	PTU-E5	0	3	1	0	GCF_008926165.1	Escherichia coli	ERL06-2442	SAMN10177964	NA
171	NZ_CP018252.1	Chromosome	5516497	Chromosome	Chromosome	52	77	0	0	GCF_001890285.1	Escherichia coli	9000	SAMN05544760	2002
172	NZ_CP018253.1	Plasmid	95229	non-mobilizable	PTU-E5	0	7	1	0	GCF_001890285.1	Escherichia coli	9000	SAMN05544760	2002
173	NZ_CP018245.1	Chromosome	5513531	Chromosome	Chromosome	52	69	0	0	GCF_001890245.1	Escherichia coli	472	SAMN05544767	2012
174	NZ_CP018246.1	Plasmid	95341	non-mobilizable	PTU-E5	0	6	0	0	GCF_001890245.1	Escherichia coli	472	SAMN05544767	2012
175	NZ_CP018237.1	Chromosome	5513008	Chromosome	Chromosome	50	78	0	0	GCF_001890205.1	Escherichia coli	155	SAMN05544764	2012
176	NZ_CP018238.1	Plasmid	91420	non-mobilizable	PTU-E5	0	3	1	0	GCF_001890205.1	Escherichia coli	155	SAMN05544764	2012
177	NZ_CP046527.1	Chromosome	5511015	Chromosome	Chromosome	53	69	0	0	GCF_009738455.1	Escherichia coli	RM19259	SAMN13429994	2016
178	NZ_CP046526.1	Plasmid	98304	non-mobilizable	PTU-E5	0	5	1	0	GCF_009738455.1	Escherichia coli	RM19259	SAMN13429994	2016
179	NZ_CP027546.1	Chromosome	5509931	Chromosome	Chromosome	53	102	0	0	GCF_003019175.1	Escherichia coli	2013C-4187	SAMN08579590	2013
180	NZ_CP027547.1	Plasmid	95367	mobilizable	PTU-E69	0	19	1	0	GCF_003019175.1	Escherichia coli	2013C-4187	SAMN08579590	2013
181	NZ_CP028683.1	Chromosome	5508281	Chromosome	Chromosome	52	66	0	0	GCF_005222285.1	Escherichia coli	112	SAMN08773024	2003
182	NZ_CP028684.1	Plasmid	92725	non-mobilizable	PTU-E5	0	1	1	0	GCF_005222285.1	Escherichia coli	112	SAMN08773024	2003
183	NZ_CP028685.1	Chromosome	5508269	Chromosome	Chromosome	52	66	0	0	GCF_005222405.1	Escherichia coli	111	SAMN08773023	2003
184	NZ_CP028686.1	Plasmid	92724	non-mobilizable	PTU-E5	0	1	1	0	GCF_005222405.1	Escherichia coli	111	SAMN08773023	2003
185	NZ_CP015023.1	Chromosome	5506801	Chromosome	Chromosome	50	64	0	0	GCF_001612495.1	Escherichia coli	SRCC 1675	SAMN04202539	2002
186	NZ_CP015022.1	Plasmid	95170	non-mobilizable	PTU-E5	0	2	1	0	GCF_001612495.1	Escherichia coli	SRCC 1675	SAMN04202539	2002
187	NZ_CP032789.1	Chromosome	5503501	Chromosome	Chromosome	51	69	0	0	GCF_008925965.1	Escherichia coli	NZRM4169	SAMN10177969	2003
188	NZ_CP032790.1	Plasmid	93284	non-mobilizable	PTU-E5	0	4	1	0	GCF_008925965.1	Escherichia coli	NZRM4169	SAMN10177969	2003
189	NZ_CP027219.1	Chromosome	5500189	Chromosome	Chromosome	52	78	0	0	GCF_003017375.1	Escherichia coli	2015C-3163	SAMN08579553	2014
190	NZ_CP027220.1	Plasmid	94104	mobilizable	PTU-E69	0	18	1	0	GCF_003017375.1	Escherichia coli	2015C-3163	SAMN08579553	2014
191	NZ_CP015229.1	Chromosome	5498453	Chromosome	Chromosome	53	61	1	0	GCF_001677475.1	Escherichia coli	06-00048	SAMN02808332	2006
192	NZ_CP012498.1	Plasmid	213847	conjugative	PTU-E79	0	25	1	0	GCF_001677475.1	Escherichia coli	06-00048	SAMN02808332	2006
193	NZ_CP040307.1	Chromosome	5496151	Chromosome	Chromosome	52	65	0	0	GCF_009432215.1	Escherichia coli	F1 E4	SAMN11633026	2006
194	NZ_CP040308.1	Plasmid	95642	non-mobilizable	PTU-E5	0	7	1	0	GCF_009432215.1	Escherichia coli	F1 E4	SAMN11633026	2006
195	NZ_CP027766.1	Chromosome	5489451	Chromosome	Chromosome	52	50	0	0	GCF_003019215.1	Escherichia coli	2013C-3342	SAMN08579610	2013
196	NZ_CP027767.1	Plasmid	66545	conjugative	PTU-E41	0	8	0	0	GCF_003019215.1	Escherichia coli	2013C-3342	SAMN08579610	2013
197	NZ_CP027544.1	Chromosome	5486407	Chromosome	Chromosome	52	84	0	0	GCF_003019155.1	Escherichia coli	2013C-3264	SAMN02991245	2012
198	NZ_CP027545.1	Plasmid	101089	conjugative	PTU-E41	0	9	1	0	GCF_003019155.1	Escherichia coli	2013C-3264	SAMN02991245	2012
199	NZ_CP035545.1	Chromosome	5483434	Chromosome	Chromosome	53	60	0	0	GCF_009664305.1	Escherichia coli	FSIS11705876	SAMN08167607	2017
200	NZ_CP035546.1	Plasmid	94581	mobilizable	PTU-E5	0	3	1	0	GCF_009664305.1	Escherichia coli	FSIS11705876	SAMN08167607	2017
201	NZ_CP034799.1	Chromosome	5480158	Chromosome	Chromosome	53	69	0	0	GCF_004010655.1	Escherichia coli	2009C-4687	SAMN04531170	2009
202	NZ_CP034800.1	Plasmid	94606	non-mobilizable	PTU-E5	0	5	1	0	GCF_004010655.1	Escherichia coli	2009C-4687	SAMN04531170	2009
203	NZ_CP034801.1	Chromosome	5478884	Chromosome	Chromosome	53	69	0	0	GCF_004010695.1	Escherichia coli	2010C-3142	SAMN04505650	2009
204	NZ_CP034802.1	Plasmid	94586	mobilizable	PTU-E5	0	4	1	0	GCF_004010695.1	Escherichia coli	2010C-3142	SAMN04505650	2009
205	NZ_CP018241.1	Chromosome	5474890	Chromosome	Chromosome	57	75	0	0	GCF_001890325.1	Escherichia coli	319	SAMN05544768	2012
206	NZ_CP018242.1	Plasmid	92495	non-mobilizable	PTU-E5	0	5	1	0	GCF_001890325.1	Escherichia coli	319	SAMN05544768	2012
207	NZ_CP018239.1	Chromosome	5474193	Chromosome	Chromosome	53	67	0	0	GCF_001890225.1	Escherichia coli	272	SAMN05544766	2013
208	NZ_CP018240.1	Plasmid	94170	non-mobilizable	PTU-E5	0	5	1	0	GCF_001890225.1	Escherichia coli	272	SAMN05544766	2013
209	NZ_CP017251.1	Chromosome	5466770	Chromosome	Chromosome	52	58	0	0	GCF_001806285.1	Escherichia coli	NADC 5570/86-24/6564	SAMN05729956	NA
210	NZ_CP017252.1	Plasmid	92691	non-mobilizable	PTU-E5	0	1	1	0	GCF_001806285.1	Escherichia coli	NADC 5570/86-24/6564	SAMN05729956	NA
211	NZ_CP028693.1	Chromosome	5466440	Chromosome	Chromosome	52	66	0	0	GCF_005222325.1	Escherichia coli	108	SAMN08773020	2003
212	NZ_CP028694.1	Plasmid	92730	non-mobilizable	PTU-E5	0	0	0	0	GCF_005222325.1	Escherichia coli	108	SAMN08773020	2003
213	NZ_CP040314.1	Chromosome	5460921	Chromosome	Chromosome	52	63	0	0	GCF_009432915.1	Escherichia coli	MA11	SAMN11633022	1997
214	NZ_CP040315.1	Plasmid	95631	non-mobilizable	PTU-E5	0	7	1	0	GCF_009432915.1	Escherichia coli	MA11	SAMN11633022	1997
215	NZ_CP028700.1	Chromosome	5459492	Chromosome	Chromosome	52	63	0	0	GCF_005222365.1	Escherichia coli	105	SAMN08773017	2003
216	NZ_CP028701.1	Plasmid	92738	non-mobilizable	PTU-E5	0	1	1	0	GCF_005222365.1	Escherichia coli	105	SAMN08773017	2003
217	NZ_CP028652.1	Chromosome	5458850	Chromosome	Chromosome	52	64	0	0	GCF_005221785.1	Escherichia coli	123	SAMN08773035	2006
218	NZ_CP028653.1	Plasmid	92739	non-mobilizable	PTU-E5	0	1	1	0	GCF_005221785.1	Escherichia coli	123	SAMN08773035	2006
219	NZ_CP028650.1	Chromosome	5457282	Chromosome	Chromosome	52	65	0	0	GCF_005221765.1	Escherichia coli	124	SAMN08773036	2006
220	NZ_CP028651.1	Plasmid	94057	non-mobilizable	PTU-E5	0	2	0	0	GCF_005221765.1	Escherichia coli	124	SAMN08773036	2006
221	NZ_CP028654.1	Chromosome	5454175	Chromosome	Chromosome	52	63	0	0	GCF_005222005.1	Escherichia coli	122	SAMN08773034	2006
222	NZ_CP028655.1	Plasmid	92732	non-mobilizable	PTU-E5	0	1	1	0	GCF_005222005.1	Escherichia coli	122	SAMN08773034	2006
223	NZ_CP034794.1	Chromosome	5450250	Chromosome	Chromosome	53	69	0	0	GCF_004010635.1	Escherichia coli	570662	SAMN04549651	NA
224	NZ_CP034795.1	Plasmid	94987	non-mobilizable	PTU-E5	0	6	1	0	GCF_004010635.1	Escherichia coli	570662	SAMN04549651	NA
225	NZ_CP040316.1	Chromosome	5449111	Chromosome	Chromosome	51	64	0	0	GCF_009433135.1	Escherichia coli	CV261	SAMN11633021	1996
226	NZ_CP040317.1	Plasmid	93331	non-mobilizable	PTU-E5	0	4	1	0	GCF_009433135.1	Escherichia coli	CV261	SAMN11633021	1996
227	NZ_CP027351.1	Chromosome	5442537	Chromosome	Chromosome	53	104	0	0	GCF_003018775.1	Escherichia coli	2014C-3655	SAMN03098211	2014
228	NZ_CP027350.1	Plasmid	97117	mobilizable	PTU-E69	0	15	1	0	GCF_003018775.1	Escherichia coli	2014C-3655	SAMN03098211	2014
229	NZ_CP027388.1	Chromosome	5440026	Chromosome	Chromosome	53	63	0	0	GCF_003018915.1	Escherichia coli	2011C-4251	SAMN08579577	2011
230	NZ_CP027389.1	Plasmid	68062	conjugative	PTU-E5	0	4	1	0	GCF_003018915.1	Escherichia coli	2011C-4251	SAMN08579577	2011
231	NZ_CP028698.1	Chromosome	5438592	Chromosome	Chromosome	52	65	0	0	GCF_005222345.1	Escherichia coli	106	SAMN08773018	2003
232	NZ_CP028699.1	Plasmid	92729	non-mobilizable	PTU-E5	0	1	1	0	GCF_005222345.1	Escherichia coli	106	SAMN08773018	2003
233	NZ_CP037941.1	Chromosome	5436079	Chromosome	Chromosome	53	130	0	0	GCF_004358385.1	Escherichia coli	CFSAN027350	SAMN10604456	2012
234	NZ_CP037942.1	Plasmid	157534	conjugative	-	0	43	0	0	GCF_004358385.1	Escherichia coli	CFSAN027350	SAMN10604456	2012
235	NZ_CP027552.1	Chromosome	5434442	Chromosome	Chromosome	52	53	0	0	GCF_003018495.1	Escherichia coli	2015C-4498	SAMN08579594	2015
236	NZ_CP027553.1	Plasmid	67055	conjugative	PTU-E41	0	8	0	0	GCF_003018495.1	Escherichia coli	2015C-4498	SAMN08579594	2015
237	NZ_CP015241.1	Chromosome	5428937	Chromosome	Chromosome	56	36	0	0	GCF_001644745.1	Escherichia coli	2013C-4465	SAMN04851091	2013
238	NZ_CP015242.1	Plasmid	66029	mobilizable	PTU-E41	0	6	1	0	GCF_001644745.1	Escherichia coli	2013C-4465	SAMN04851091	2013
239	NZ_CP018250.1	Chromosome	5428751	Chromosome	Chromosome	52	61	0	0	GCF_001890345.1	Escherichia coli	10671	SAMN05544761	2002
240	NZ_CP018251.1	Plasmid	91789	non-mobilizable	PTU-E5	0	5	1	0	GCF_001890345.1	Escherichia coli	10671	SAMN05544761	2002
241	NZ_CP027323.1	Chromosome	5426201	Chromosome	Chromosome	54	60	0	0	GCF_003017765.1	Escherichia coli	2013C-3033	SAMN08579559	NA
242	NZ_CP027324.1	Plasmid	127667	conjugative	PTU-B/O/K/Z	0	7	0	0	GCF_003017765.1	Escherichia coli	2013C-3033	SAMN08579559	NA
243	NZ_CP025573.1	Chromosome	5425761	Chromosome	Chromosome	66	57	0	0	GCF_004011015.1	Escherichia coli	E-1246	SAMN08222594	2008
244	NZ_CP025574.1	Plasmid	129195	conjugative	-	0	7	1	0	GCF_004011015.1	Escherichia coli	E-1246	SAMN08222594	2008
245	NZ_CP025575.1	Plasmid	5878	mobilizable	PTU-E1	0	0	0	1	GCF_004011015.1	Escherichia coli	E-1246	SAMN08222594	2008
246	NZ_CP028596.1	Chromosome	5422680	Chromosome	Chromosome	53	65	0	0	GCF_005221565.1	Escherichia coli	149	SAMN08773054	2011
247	NZ_CP028597.1	Plasmid	94610	non-mobilizable	PTU-E5	0	5	1	0	GCF_005221565.1	Escherichia coli	149	SAMN08773054	2011
248	NZ_CP028598.1	Chromosome	5422620	Chromosome	Chromosome	53	65	0	0	GCF_005221545.1	Escherichia coli	148	SAMN08773053	2011
249	NZ_CP028599.1	Plasmid	94607	non-mobilizable	PTU-E5	0	5	1	0	GCF_005221545.1	Escherichia coli	148	SAMN08773053	2011
250	NZ_CP034792.1	Chromosome	5420971	Chromosome	Chromosome	53	70	0	0	GCF_004010595.1	Escherichia coli	2009C-3378	SAMN09533786	NA
251	NZ_CP034793.1	Plasmid	95421	non-mobilizable	PTU-E5	0	6	1	0	GCF_004010595.1	Escherichia coli	2009C-3378	SAMN09533786	NA
252	NZ_CP032791.1	Chromosome	5414190	Chromosome	Chromosome	51	69	0	0	GCF_008926085.1	Escherichia coli	NZRM4165	SAMN10177968	2003
253	NZ_CP032792.1	Plasmid	90310	non-mobilizable	PTU-E5	0	1	1	0	GCF_008926085.1	Escherichia coli	NZRM4165	SAMN10177968	2003
254	NZ_CP018243.1	Chromosome	5411823	Chromosome	Chromosome	51	67	0	0	GCF_001890265.1	Escherichia coli	350	SAMN05544765	2011
255	NZ_CP018244.1	Plasmid	92522	non-mobilizable	PTU-E5	0	4	1	0	GCF_001890265.1	Escherichia coli	350	SAMN05544765	2011
256	NZ_CP032204.1	Chromosome	5410835	Chromosome	Chromosome	64	75	1	0	GCF_003571685.1	Escherichia coli	AR_0013	SAMN04014854	NA
257	NZ_CP032205.1	Plasmid	70275	conjugative	PTU-FE	1	1	0	0	GCF_003571685.1	Escherichia coli	AR_0013	SAMN04014854	NA
258	NZ_CP022689.1	Chromosome	5406069	Chromosome	Chromosome	52	61	0	0	GCF_002249955.1	Escherichia coli	CDC#03-98	SAMN03256350	NA
259	NZ_CP022688.1	Plasmid	92032	mobilizable	PTU-E5	0	0	1	0	GCF_002249955.1	Escherichia coli	CDC#03-98	SAMN03256350	NA
260	NZ_CP040309.1	Chromosome	5401709	Chromosome	Chromosome	51	63	0	0	GCF_009432415.1	Escherichia coli	21B8	SAMN11633025	2002
261	NZ_CP040310.1	Plasmid	93175	non-mobilizable	PTU-E5	0	4	1	0	GCF_009432415.1	Escherichia coli	21B8	SAMN11633025	2002
262	NZ_CP027435.1	Chromosome	5400138	Chromosome	Chromosome	53	111	0	0	GCF_003018935.1	Escherichia coli	2014C-3599	SAMN03098208	2014
263	NZ_CP027436.1	Plasmid	83611	mobilizable	PTU-E69	0	17	1	0	GCF_003018935.1	Escherichia coli	2014C-3599	SAMN03098208	2014
264	NZ_CP032793.1	Chromosome	5395711	Chromosome	Chromosome	51	71	0	0	GCF_008926105.1	Escherichia coli	NZRM3614	SAMN10177967	NA
265	NZ_CP032794.1	Plasmid	92653	non-mobilizable	PTU-E5	0	7	1	0	GCF_008926105.1	Escherichia coli	NZRM3614	SAMN10177967	NA
266	NZ_CP027317.1	Chromosome	5388260	Chromosome	Chromosome	53	98	0	0	GCF_003018695.1	Escherichia coli	2015C-3107	SAMN08579558	2014
267	NZ_CP027318.1	Plasmid	81954	mobilizable	PTU-E69	0	16	1	0	GCF_003018695.1	Escherichia coli	2015C-3107	SAMN08579558	2014
268	NZ_CP024659.1	Chromosome	5385904	Chromosome	Chromosome	52	63	0	0	GCF_014607515.1	Escherichia coli	RM9872-C1	SAMN07977663	NA
269	NZ_CP024660.1	Plasmid	89518	mobilizable	PTU-E69	0	16	1	0	GCF_014607515.1	Escherichia coli	RM9872-C1	SAMN07977663	NA
270	NZ_CP040311.1	Chromosome	5381728	Chromosome	Chromosome	53	66	0	0	GCF_009432635.1	Escherichia coli	F3398	SAMN11633024	2004
271	NZ_CP040312.1	Plasmid	92909	non-mobilizable	PTU-E5	0	4	1	0	GCF_009432635.1	Escherichia coli	F3398	SAMN11633024	2004
272	NZ_CP018247.1	Chromosome	5370710	Chromosome	Chromosome	51	62	0	0	GCF_001890305.1	Escherichia coli	7784	SAMN05544762	2002
273	NZ_CP018248.1	Plasmid	91353	mobilizable	PTU-E5	0	2	1	0	GCF_001890305.1	Escherichia coli	7784	SAMN05544762	2002
274	NZ_CP027340.1	Chromosome	5366577	Chromosome	Chromosome	48	61	0	0	GCF_003017935.1	Escherichia coli	2015C-3121	SAMN08579565	2014
275	NZ_CP027341.1	Plasmid	104198	conjugative	-	0	7	0	0	GCF_003017935.1	Escherichia coli	2015C-3121	SAMN08579565	2014
276	NZ_CP010119.1	Chromosome	5349582	Chromosome	Chromosome	52	42	0	0	GCF_001900515.1	Escherichia coli	C3	SAMN03252411	2014
277	NZ_CP010120.1	Plasmid	63684	conjugative	-	0	1	1	0	GCF_001900515.1	Escherichia coli	C3	SAMN03252411	2014
278	NZ_CP038505.1	Chromosome	5343367	Chromosome	Chromosome	67	66	0	0	GCF_004759025.1	Escherichia coli	28Eco12	SAMN08963308	2013
279	NZ_CP038506.1	Plasmid	92027	non-mobilizable	PTU-Y	0	0	1	0	GCF_004759025.1	Escherichia coli	28Eco12	SAMN08963308	2013
280	NZ_CP027597.1	Chromosome	5342528	Chromosome	Chromosome	50	113	0	0	GCF_003018635.1	Escherichia coli	86-3153	SAMN08579608	NA
281	NZ_CP027598.1	Plasmid	74505	conjugative	PTU-E41	0	11	1	0	GCF_003018635.1	Escherichia coli	86-3153	SAMN08579608	NA
282	NZ_CP041359.1	Chromosome	5320024	Chromosome	Chromosome	66	67	0	0	GCF_006965465.1	Escherichia coli	U1	SAMN11231229	2019
283	NZ_CP041358.1	Plasmid	130003	conjugative	PTU-FE	0	11	1	0	GCF_006965465.1	Escherichia coli	U1	SAMN11231229	2019
284	NZ_CP027347.1	Chromosome	5317846	Chromosome	Chromosome	53	64	0	0	GCF_003017975.1	Escherichia coli	2013C-4361	SAMN04516926	2013
285	NZ_CP027348.1	Plasmid	70613	conjugative	PTU-E41	0	7	0	0	GCF_003017975.1	Escherichia coli	2013C-4361	SAMN04516926	2013
286	NZ_CP023531.1	Chromosome	5311821	Chromosome	Chromosome	61	74	0	0	GCF_002393465.1	Escherichia coli	FDAARGOS_401	SAMN07312445	2009
287	NZ_CP023530.1	Plasmid	75554	mobilizable	PTU-E48	0	18	1	0	GCF_002393465.1	Escherichia coli	FDAARGOS_401	SAMN07312445	2009
288	NZ_CP044313.1	Chromosome	5310338	Chromosome	Chromosome	49	60	0	0	GCF_008761495.2	Escherichia coli	RM11911	SAMN12822942	2010
289	NZ_CP051656.1	Plasmid	175089	conjugative	-	0	18	1	0	GCF_008761495.2	Escherichia coli	RM11911	SAMN12822942	2010
290	NZ_CP010240.1	Chromosome	5310035	Chromosome	Chromosome	53	37	0	0	GCF_001901425.1	Escherichia coli	C7	SAMN03252414	2014
291	NZ_CP010241.1	Plasmid	62376	conjugative	-	0	0	1	0	GCF_001901425.1	Escherichia coli	C7	SAMN03252414	2014
292	NZ_CP027548.1	Chromosome	5303935	Chromosome	Chromosome	50	79	0	0	GCF_003018155.1	Escherichia coli	2014C-3061	SAMN08579591	2013
293	NZ_CP027549.1	Plasmid	94116	conjugative	PTU-E41	0	12	0	0	GCF_003018155.1	Escherichia coli	2014C-3061	SAMN08579591	2013
294	NZ_CP015228.1	Chromosome	5286558	Chromosome	Chromosome	53	55	0	0	GCF_001677495.1	Escherichia coli	09-00049	SAMN02808333	2009
295	NZ_CP012500.1	Plasmid	225292	conjugative	PTU-E79	0	16	1	0	GCF_001677495.1	Escherichia coli	09-00049	SAMN02808333	2009
296	NZ_CP044311.1	Chromosome	5264517	Chromosome	Chromosome	49	58	0	0	GCF_008761455.2	Escherichia coli	RM13752	SAMN12822944	2010
297	NZ_CP051653.1	Plasmid	99009	conjugative	-	0	6	0	0	GCF_008761455.2	Escherichia coli	RM13752	SAMN12822944	2010
298	NZ_AP022525.1	Chromosome	5255588	Chromosome	Chromosome	62	68	0	0	GCF_015138575.1	Escherichia coli	THO-003	SAMD00196001	2018
299	NZ_AP022526.1	Plasmid	123467	conjugative	PTU-?	0	16	0	0	GCF_015138575.1	Escherichia coli	THO-003	SAMD00196001	2018
300	NZ_CP027459.1	Chromosome	5253712	Chromosome	Chromosome	48	72	0	0	GCF_003019075.1	Escherichia coli	90-3040	SAMN08579586	NA
301	NZ_CP027460.1	Plasmid	74247	conjugative	PTU-E41	0	3	1	0	GCF_003019075.1	Escherichia coli	90-3040	SAMN08579586	NA
302	NZ_CP041431.1	Chromosome	5246433	Chromosome	Chromosome	53	31	0	0	GCF_009950805.1	Escherichia coli	STEC316	SAMN12214766	2014
303	NZ_CP041432.1	Plasmid	80029	conjugative	PTU-FE	0	3	0	0	GCF_009950805.1	Escherichia coli	STEC316	SAMN12214766	2014
304	NZ_CP016828.1	Chromosome	5244443	Chromosome	Chromosome	54	52	0	0	GCF_002214745.2	Escherichia coli	FORC_043	SAMN05520965	2008
305	NZ_CP023552.1	Plasmid	77422	conjugative	-	1	10	1	0	GCF_002214745.2	Escherichia coli	FORC_043	SAMN05520965	2008
306	NZ_CP053284.1	Chromosome	5244439	Chromosome	Chromosome	52	70	0	0	GCF_013315995.1	Escherichia coli	SCU-104	SAMN14609769	2015
307	NZ_CP053285.1	Plasmid	1549	mobilizable	PTU-E9	0	0	0	0	GCF_013315995.1	Escherichia coli	SCU-104	SAMN14609769	2015
308	NZ_CP027587.1	Chromosome	5235560	Chromosome	Chromosome	50	115	0	0	GCF_003018375.1	Escherichia coli	2013C-4974	SAMN08579604	2013
309	NZ_CP027588.1	Plasmid	58109	conjugative	PTU-E41	0	8	0	0	GCF_003018375.1	Escherichia coli	2013C-4974	SAMN08579604	2013
310	NZ_AP022003.1	Chromosome	5235350	Chromosome	Chromosome	67	58	0	0	GCF_014168855.1	Escherichia coli	WP3-W18-ESBL-08	SAMD00194414	2018
311	NZ_AP022004.1	Plasmid	131334	conjugative	PTU-FE	0	8	1	0	GCF_014168855.1	Escherichia coli	WP3-W18-ESBL-08	SAMD00194414	2018
312	NZ_CP013663.1	Chromosome	5233459	Chromosome	Chromosome	53	51	0	0	GCF_001678965.1	Escherichia coli	GB089	SAMN02688215	NA
313	NZ_CP012499.1	Plasmid	223952	conjugative	PTU-E79	0	15	1	0	GCF_001678965.1	Escherichia coli	GB089	SAMN02688215	NA
314	NZ_CP031215.1	Chromosome	5214712	Chromosome	Chromosome	50	26	0	0	GCF_003346835.1	Escherichia coli	Es_ST80_L1_NDM_10_2017	SAMN09710898	2017
315	NZ_CP031216.1	Plasmid	98533	conjugative	PTU-L/M	13	6	0	0	GCF_003346835.1	Escherichia coli	Es_ST80_L1_NDM_10_2017	SAMN09710898	2017
316	NZ_CP013662.1	Chromosome	5213998	Chromosome	Chromosome	54	73	0	0	GCF_001677515.1	Escherichia coli	08-00022	SAMN02688213	NA
317	NZ_CP012501.1	Plasmid	242187	conjugative	PTU-E79	0	26	1	0	GCF_001677515.1	Escherichia coli	08-00022	SAMN02688213	NA
318	NZ_CP019243.1	Chromosome	5202049	Chromosome	Chromosome	54	41	0	0	GCF_002951675.1	Escherichia coli	Combat2C1	SAMN06219546	2004
319	NZ_CP019244.1	Plasmid	71430	conjugative	PTU-FE	2	3	0	0	GCF_002951675.1	Escherichia coli	Combat2C1	SAMN06219546	2004
320	NZ_CP027445.1	Chromosome	5196105	Chromosome	Chromosome	48	73	0	0	GCF_003018075.1	Escherichia coli	2013C-3492	SAMN08579580	2013
321	NZ_CP027446.1	Plasmid	74269	conjugative	PTU-E41	0	4	1	0	GCF_003018075.1	Escherichia coli	2013C-3492	SAMN08579580	2013
322	NZ_CP027363.1	Chromosome	5195753	Chromosome	Chromosome	50	75	0	0	GCF_003019015.1	Escherichia coli	88-3001	SAMN08579570	NA
323	NZ_CP027364.1	Plasmid	74659	conjugative	PTU-E41	0	5	1	0	GCF_003019015.1	Escherichia coli	88-3001	SAMN08579570	NA
324	NZ_CP013185.1	Chromosome	5189944	Chromosome	Chromosome	54	58	0	0	GCF_001886895.1	Escherichia coli	FORC_029	SAMN04243989	2014
325	NZ_CP013186.1	Plasmid	77339	conjugative	-	1	11	1	0	GCF_001886895.1	Escherichia coli	FORC_029	SAMN04243989	2014
326	NZ_CP023061.1	Chromosome	5189917	Chromosome	Chromosome	54	59	0	0	GCF_003491165.1	Escherichia coli	FORC_069	SAMN07436715	2016
327	NZ_CP023062.1	Plasmid	77306	conjugative	-	1	9	1	0	GCF_003491165.1	Escherichia coli	FORC_069	SAMN07436715	2016
328	NZ_CP036245.1	Chromosome	5187769	Chromosome	Chromosome	60	57	0	0	GCF_004299805.1	Escherichia coli	S65EC	SAMN10879429	2009
329	NZ_CP036244.1	Plasmid	146792	conjugative	-	0	9	1	0	GCF_004299805.1	Escherichia coli	S65EC	SAMN10879429	2009
330	NZ_CP016497.1	Chromosome	5178720	Chromosome	Chromosome	53	31	0	0	GCF_001693315.1	Escherichia coli	UPEC 26-1	SAMN05392487	2012
331	NZ_CP016498.1	Plasmid	151033	conjugative	PTU-FE	6	12	1	0	GCF_001693315.1	Escherichia coli	UPEC 26-1	SAMN05392487	2012
332	NZ_CP027447.1	Chromosome	5168620	Chromosome	Chromosome	56	22	0	0	GCF_003019035.1	Escherichia coli	2014C-3075	SAMN08579581	2013
333	NZ_CP027448.1	Plasmid	170848	conjugative	-	0	9	1	0	GCF_003019035.1	Escherichia coli	2014C-3075	SAMN08579581	2013
334	NZ_CP025328.1	Chromosome	5146765	Chromosome	Chromosome	54	13	0	0	GCF_002844685.1	Escherichia coli	ExPEC XM	SAMN08148591	2007
335	NZ_CP025329.1	Plasmid	286854	conjugative	PTU-FE	3	13	1	0	GCF_002844685.1	Escherichia coli	ExPEC XM	SAMN08148591	2007
336	NZ_CP025840.1	Chromosome	5138709	Chromosome	Chromosome	50	150	0	0	GCF_003956245.1	Escherichia coli	214-4	SAMN08161344	1974
337	NZ_CP025841.1	Plasmid	132527	mobilizable	-	0	34	1	0	GCF_003956245.1	Escherichia coli	214-4	SAMN08161344	1974
338	NZ_CP043414.1	Chromosome	5133009	Chromosome	Chromosome	64	28	0	0	GCF_009931435.1	Escherichia coli	EC42405	SAMN12641172	2015
339	NZ_CP043415.1	Plasmid	138121	conjugative	PTU-E77	0	12	1	0	GCF_009931435.1	Escherichia coli	EC42405	SAMN12641172	2015
340	NZ_CP054230.1	Chromosome	5129852	Chromosome	Chromosome	52	28	0	0	GCF_013372385.1	Escherichia coli	EcPF14	SAMN15075994	2018
341	NZ_CP054231.1	Plasmid	7154	mobilizable	PTU-E1	0	0	0	1	GCF_013372385.1	Escherichia coli	EcPF14	SAMN15075994	2018
342	NZ_CP042246.1	Chromosome	5126272	Chromosome	Chromosome	54	13	0	0	GCF_007833255.1	Escherichia coli	PU-1	SAMN12389475	2013
343	NZ_CP042245.1	Plasmid	285922	conjugative	PTU-FE	4	13	1	0	GCF_007833255.1	Escherichia coli	PU-1	SAMN12389475	2013
344	NZ_LS992190.1	Chromosome	5124666	Chromosome	Chromosome	58	64	0	0	GCF_900520395.1	Escherichia coli	TO148	SAMEA4830527	NA
345	NZ_LS992191.1	Plasmid	133139	conjugative	PTU-FE	9	15	0	0	GCF_900520395.1	Escherichia coli	TO148	SAMEA4830527	NA
346	NZ_CP061206.1	Chromosome	5117558	Chromosome	Chromosome	49	27	0	0	GCF_014541045.1	Escherichia coli	DA61218	SAMN16073343	2017
347	NZ_CP061207.1	Plasmid	116466	conjugative	PTU-FE	4	5	1	0	GCF_014541045.1	Escherichia coli	DA61218	SAMN16073343	2017
348	NZ_CP013658.1	Chromosome	5106662	Chromosome	Chromosome	58	56	0	0	GCF_001469815.1	Escherichia coli	uk_P46212	SAMN04159541	2005
349	NZ_CP013657.1	Plasmid	143748	conjugative	PTU-FE	10	14	0	0	GCF_001469815.1	Escherichia coli	uk_P46212	SAMN04159541	2005
350	NZ_CP010219.1	Chromosome	5102554	Chromosome	Chromosome	54	34	1	0	GCF_001901185.1	Escherichia coli	M18	SAMN03252447	2014
351	NZ_CP010220.1	Plasmid	57582	conjugative	PTU-I2	0	0	0	0	GCF_001901185.1	Escherichia coli	M18	SAMN03252447	2014
352	NZ_CP041433.1	Chromosome	5099527	Chromosome	Chromosome	53	29	0	0	GCF_009951245.1	Escherichia coli	STEC313	SAMN12214765	2013
353	NZ_CP041434.1	Plasmid	80039	conjugative	PTU-FE	0	3	0	0	GCF_009951245.1	Escherichia coli	STEC313	SAMN12214765	2013
354	NZ_CP051725.1	Chromosome	5094645	Chromosome	Chromosome	53	28	0	0	GCF_012934535.1	Escherichia coli	SCU-112	SAMN14609776	2015
355	NZ_CP051726.1	Plasmid	103780	conjugative	PTU-FE	1	5	1	0	GCF_012934535.1	Escherichia coli	SCU-112	SAMN14609776	2015
356	NZ_AP022159.1	Chromosome	5092774	Chromosome	Chromosome	62	45	0	0	GCF_014169395.1	Escherichia coli	WP5-S18-ESBL-07	SAMD00194533	2018
357	NZ_AP022160.1	Plasmid	94990	conjugative	PTU-I1	0	4	0	0	GCF_014169395.1	Escherichia coli	WP5-S18-ESBL-07	SAMD00194533	2018
358	NZ_LR890198.1	Chromosome	5092209	Chromosome	Chromosome	53	24	0	0	GCF_904863105.1	Escherichia coli	MINF_1D-sc-2280456	SAMEA3357523	NA
359	NZ_LR890199.1	Plasmid	125802	conjugative	PTU-FE	3	7	1	0	GCF_904863105.1	Escherichia coli	MINF_1D-sc-2280456	SAMEA3357523	NA
360	NZ_LR890200.1	Plasmid	95734	non-mobilizable	PTU-Y	0	2	1	0	GCF_904863105.1	Escherichia coli	MINF_1D-sc-2280456	SAMEA3357523	NA
361	NZ_LR890201.1	Plasmid	29794	non-mobilizable	-	0	0	0	0	GCF_904863105.1	Escherichia coli	MINF_1D-sc-2280456	SAMEA3357523	NA
362	NZ_CP041429.1	Chromosome	5090010	Chromosome	Chromosome	53	32	0	0	GCF_009950475.1	Escherichia coli	STEC367	SAMN12214767	2014
363	NZ_CP041430.1	Plasmid	80039	conjugative	PTU-FE	0	3	0	0	GCF_009950475.1	Escherichia coli	STEC367	SAMN12214767	2014
364	NZ_CP021288.1	Chromosome	5074754	Chromosome	Chromosome	54	21	0	0	GCF_002285755.1	Escherichia coli	PA45B	SAMN06920354	2010
365	NZ_CP021289.1	Plasmid	147172	conjugative	PTU-FE	4	13	1	0	GCF_002285755.1	Escherichia coli	PA45B	SAMN06920354	2010
366	NZ_CP013831.1	Chromosome	5073822	Chromosome	Chromosome	55	52	0	0	GCF_001513615.1	Escherichia coli	CD306	SAMN04381845	2002
367	NZ_CP013832.1	Plasmid	145221	conjugative	PTU-FE	5	11	1	0	GCF_001513615.1	Escherichia coli	CD306	SAMN04381845	2002
368	NZ_LR130562.1	Chromosome	5071813	Chromosome	Chromosome	56	49	0	0	GCF_900622695.1	Escherichia coli	MS14384	SAMEA5128444	NA
369	NZ_LR130563.1	Plasmid	114230	conjugative	PTU-FE	0	10	1	0	GCF_900622695.1	Escherichia coli	MS14384	SAMEA5128444	NA
370	NZ_CP065613.1	Chromosome	5069623	Chromosome	Chromosome	52	78	0	0	GCF_016026235.1	Escherichia coli	FDAARGOS_944	SAMN13450474	NA
371	NZ_CP065614.1	Plasmid	261275	conjugative	PTU-FSh	0	40	0	0	GCF_016026235.1	Escherichia coli	FDAARGOS_944	SAMN13450474	NA
372	NZ_AP022171.1	Chromosome	5066983	Chromosome	Chromosome	59	56	0	0	GCF_014169435.1	Escherichia coli	WP5-S18-ESBL-09	SAMD00194535	2018
373	NZ_AP022172.1	Plasmid	187669	conjugative	PTU-FE	1	11	1	0	GCF_014169435.1	Escherichia coli	WP5-S18-ESBL-09	SAMD00194535	2018
374	NZ_CP027366.1	Chromosome	5065883	Chromosome	Chromosome	53	37	0	0	GCF_003018195.1	Escherichia coli	89-3156	SAMN08579571	NA
375	NZ_CP027367.1	Plasmid	125561	conjugative	-	0	7	1	0	GCF_003018195.1	Escherichia coli	89-3156	SAMN08579571	NA
376	NZ_CP014495.1	Chromosome	5061821	Chromosome	Chromosome	54	35	0	0	GCF_001566615.1	Escherichia coli	SaT040	SAMN04381849	2007
377	NZ_CP014496.1	Plasmid	114223	conjugative	PTU-FE	0	10	1	0	GCF_001566615.1	Escherichia coli	SaT040	SAMN04381849	2007
378	NZ_LR740776.1	Chromosome	5061728	Chromosome	Chromosome	53	23	0	0	GCF_902705295.1	Escherichia coli	BEN2908	SAMEA6109568	1977
379	NZ_LR740777.1	Plasmid	152011	conjugative	PTU-FE	0	5	0	0	GCF_902705295.1	Escherichia coli	BEN2908	SAMEA6109568	1977
380	NZ_CP012631.1	Chromosome	5059732	Chromosome	Chromosome	53	18	0	0	GCF_001280405.1	Escherichia coli	SF-173	SAMN04026227	2008
381	NZ_CP012632.1	Plasmid	93074	conjugative	PTU-FE	6	4	0	0	GCF_001280405.1	Escherichia coli	SF-173	SAMN04026227	2008
382	NZ_CP023388.1	Chromosome	5059652	Chromosome	Chromosome	53	28	0	0	GCF_002310635.1	Escherichia coli	1105	SAMN07618120	2002
383	NZ_CP023389.1	Plasmid	74094	conjugative	PTU-FE	0	5	0	0	GCF_002310635.1	Escherichia coli	1105	SAMN07618120	2002
384	NZ_CP025847.1	Chromosome	5058551	Chromosome	Chromosome	50	107	0	0	GCF_003956365.1	Escherichia coli	602354	SAMN08161318	2009
385	NZ_CP025848.1	Plasmid	148526	mobilizable	-	0	41	0	0	GCF_003956365.1	Escherichia coli	602354	SAMN08161318	2009
386	NZ_CP051751.1	Chromosome	5054966	Chromosome	Chromosome	55	23	0	0	GCF_012934695.1	Escherichia coli	SCU-301	SAMN14609790	NA
387	NZ_CP051752.1	Plasmid	5892	mobilizable	PTU-E1	0	0	0	1	GCF_012934695.1	Escherichia coli	SCU-301	SAMN14609790	NA
388	NZ_CP014497.1	Chromosome	5046610	Chromosome	Chromosome	58	53	0	0	GCF_001566675.1	Escherichia coli	ZH193	SAMN04381846	2004
389	NZ_CP014498.1	Plasmid	209768	conjugative	PTU-FE	27	27	1	0	GCF_001566675.1	Escherichia coli	ZH193	SAMN04381846	2004
390	NZ_CP027342.1	Chromosome	5040163	Chromosome	Chromosome	53	24	0	0	GCF_003018755.1	Escherichia coli	2014C-4587	SAMN08579566	2014
391	NZ_CP027343.1	Plasmid	131410	conjugative	-	0	4	1	0	GCF_003018755.1	Escherichia coli	2014C-4587	SAMN08579566	2014
392	NZ_CP048647.1	Chromosome	5037322	Chromosome	Chromosome	52	17	0	0	GCF_010706435.1	Escherichia coli	GW-AmxH19	SAMN13976059	2017
393	NZ_CP048648.1	Plasmid	126964	conjugative	PTU-FE	3	7	1	0	GCF_010706435.1	Escherichia coli	GW-AmxH19	SAMN13976059	2017
394	NZ_CP024886.1	Chromosome	5036925	Chromosome	Chromosome	55	32	0	0	GCF_002796585.1	Escherichia coli	AR_0017	SAMN04014858	NA
395	NZ_CP024887.1	Plasmid	102544	conjugative	-	0	13	1	0	GCF_002796585.1	Escherichia coli	AR_0017	SAMN04014858	NA
396	NZ_CP023357.1	Chromosome	5035905	Chromosome	Chromosome	53	23	0	0	GCF_002310575.1	Escherichia coli	317	SAMN07618128	2002
397	NZ_CP023358.1	Plasmid	100008	conjugative	-	0	1	0	0	GCF_002310575.1	Escherichia coli	317	SAMN07618128	2002
398	NZ_CP051733.1	Chromosome	5033898	Chromosome	Chromosome	56	56	0	0	GCF_012934495.1	Escherichia coli	SCU-109	SAMN14609774	2015
399	NZ_CP051734.1	Plasmid	110400	conjugative	PTU-FE	2	10	1	0	GCF_012934495.1	Escherichia coli	SCU-109	SAMN14609774	2015
400	NZ_CP027579.1	Chromosome	5030044	Chromosome	Chromosome	57	18	0	0	GCF_003018335.1	Escherichia coli	2013C-4282	SAMN08579597	2013
401	NZ_CP027580.1	Plasmid	54544	conjugative	PTU-FE	0	0	0	0	GCF_003018335.1	Escherichia coli	2013C-4282	SAMN08579597	2013
402	NZ_CP027581.1	Plasmid	118822	conjugative	-	0	3	1	0	GCF_003018335.1	Escherichia coli	2013C-4282	SAMN08579597	2013
403	NZ_AP018784.1	Chromosome	5029244	Chromosome	Chromosome	55	50	0	0	GCF_003966775.1	Escherichia coli	SK1144	SAMD00127374	NA
404	NZ_AP018785.1	Plasmid	169561	conjugative	PTU-FE	0	10	1	0	GCF_003966775.1	Escherichia coli	SK1144	SAMD00127374	NA
405	NZ_CP031706.1	Chromosome	5025136	Chromosome	Chromosome	53	62	0	0	GCF_015291785.1	Escherichia coli	R1	SAMN09852207	2016
406	NZ_CP031707.1	Plasmid	127578	conjugative	-	0	11	1	0	GCF_015291785.1	Escherichia coli	R1	SAMN09852207	2016
407	NZ_CP030939.1	Chromosome	5023979	Chromosome	Chromosome	53	33	0	0	GCF_003325975.1	Escherichia coli	AMSHJX01	SAMN09640158	NA
408	NZ_CP030940.1	Plasmid	257394	conjugative	PTU-HI2	32	16	2	0	GCF_003325975.1	Escherichia coli	AMSHJX01	SAMN09640158	NA
409	NZ_CP021179.1	Chromosome	5012084	Chromosome	Chromosome	58	54	0	0	GCF_002157245.1	Escherichia coli	81009	SAMN06808253	2009
410	NZ_CP021180.1	Plasmid	135720	conjugative	PTU-FE	10	16	1	0	GCF_002157245.1	Escherichia coli	81009	SAMN06808253	2009
411	NZ_CP020514.1	Chromosome	5003410	Chromosome	Chromosome	52	66	0	0	GCF_003031775.1	Escherichia coli	219	SAMN05194389	NA
412	NZ_CP020515.1	Plasmid	158757	conjugative	PTU-FE	11	13	1	0	GCF_003031775.1	Escherichia coli	219	SAMN05194389	NA
413	NZ_CP027457.1	Chromosome	5001754	Chromosome	Chromosome	55	26	0	0	GCF_003018115.1	Escherichia coli	88-3493	SAMN08579585	NA
414	NZ_CP027458.1	Plasmid	107796	conjugative	-	0	2	1	0	GCF_003018115.1	Escherichia coli	88-3493	SAMN08579585	NA
415	NZ_CP059281.1	Chromosome	4999584	Chromosome	Chromosome	61	56	0	0	GCF_013694325.1	Escherichia coli	C9	SAMN15566562	2019
416	NZ_CP059282.1	Plasmid	140350	conjugative	PTU-FE	6	16	1	0	GCF_013694325.1	Escherichia coli	C9	SAMN15566562	2019
417	NZ_CP059279.1	Chromosome	4998812	Chromosome	Chromosome	61	56	0	0	GCF_013694465.1	Escherichia coli	C7	SAMN15566561	2019
418	NZ_CP059280.1	Plasmid	141169	conjugative	PTU-FE	6	17	1	0	GCF_013694465.1	Escherichia coli	C7	SAMN15566561	2019
419	NZ_CP027584.1	Chromosome	4997979	Chromosome	Chromosome	52	24	0	0	GCF_003018355.1	Escherichia coli	00-3076	SAMN08579602	2000
420	NZ_CP027585.1	Plasmid	160576	conjugative	PTU-B/O/K/Z	0	8	1	0	GCF_003018355.1	Escherichia coli	00-3076	SAMN08579602	2000
421	NZ_CP029747.1	Chromosome	4995456	Chromosome	Chromosome	57	39	0	0	GCF_003204955.1	Escherichia coli	2016C-3878	SAMN05468123	2016
422	NZ_CP029748.1	Plasmid	276880	conjugative	PTU-FE	17	26	1	0	GCF_003204955.1	Escherichia coli	2016C-3878	SAMN05468123	2016
423	NZ_CP041996.1	Chromosome	4995442	Chromosome	Chromosome	57	39	0	0	GCF_008152105.1	Escherichia coli	AR Bank #0349	SAMN12272266	NA
424	NZ_CP041997.1	Plasmid	278067	conjugative	PTU-FE	13	25	1	0	GCF_008152105.1	Escherichia coli	AR Bank #0349	SAMN12272266	NA
425	NZ_CP026755.1	Chromosome	4987160	Chromosome	Chromosome	56	28	0	0	GCF_002948655.1	Escherichia coli	AR_0077	SAMN04014918	NA
426	NZ_CP026754.1	Plasmid	90045	conjugative	-	0	4	0	0	GCF_002948655.1	Escherichia coli	AR_0077	SAMN04014918	NA
427	NZ_CP021454.1	Chromosome	4978342	Chromosome	Chromosome	58	54	0	0	GCF_002193095.1	Escherichia coli	H105	SAMN07162922	NA
428	NZ_CP021871.1	Plasmid	134899	conjugative	PTU-FE	10	15	1	0	GCF_002193095.1	Escherichia coli	H105	SAMN07162922	NA
429	NZ_CP015074.2	Chromosome	4977366	Chromosome	Chromosome	57	49	0	0	GCF_001618345.2	Escherichia coli	Ecol_745	SAMN04590095	2012
430	NZ_CP015075.2	Plasmid	63544	conjugative	PTU-L/M	1	2	0	0	GCF_001618345.2	Escherichia coli	Ecol_745	SAMN04590095	2012
431	NZ_LR890349.1	Chromosome	4963328	Chromosome	Chromosome	52	66	0	0	GCF_904863445.1	Escherichia coli	MSB1_9D-sc-2280338	SAMEA3357407	NA
432	NZ_LR890350.1	Plasmid	300631	conjugative	PTU-HI1A	0	37	1	0	GCF_904863445.1	Escherichia coli	MSB1_9D-sc-2280338	SAMEA3357407	NA
433	NZ_LR890351.1	Plasmid	59604	conjugative	PTU-N2/3	8	5	0	0	GCF_904863445.1	Escherichia coli	MSB1_9D-sc-2280338	SAMEA3357407	NA
434	NZ_LR890352.1	Plasmid	5509	mobilizable	-	0	0	0	1	GCF_904863445.1	Escherichia coli	MSB1_9D-sc-2280338	SAMEA3357407	NA
435	NZ_CP027310.1	Chromosome	4949048	Chromosome	Chromosome	50	45	0	0	GCF_003017615.1	Escherichia coli	2014C-4135	SAMN08579556	2014
436	NZ_CP027311.1	Plasmid	133438	conjugative	-	0	4	1	0	GCF_003017615.1	Escherichia coli	2014C-4135	SAMN08579556	2014
437	NZ_CP041304.1	Chromosome	4946083	Chromosome	Chromosome	58	70	0	0	GCF_006777085.1	Escherichia coli	MSHS 133	SAMN12158203	2005
438	NZ_CP041303.1	Plasmid	157660	conjugative	PTU-FE	0	7	1	0	GCF_006777085.1	Escherichia coli	MSHS 133	SAMN12158203	2005
439	NZ_CP021689.1	Chromosome	4940441	Chromosome	Chromosome	58	46	0	0	GCF_002180195.1	Escherichia coli	AR_0058	SAMN04014899	NA
440	NZ_CP021690.1	Plasmid	163045	conjugative	PTU-FE	17	22	1	0	GCF_002180195.1	Escherichia coli	AR_0058	SAMN04014899	NA
441	NZ_CP065624.1	Chromosome	4939520	Chromosome	Chromosome	44	105	0	0	GCF_016026375.1	Escherichia coli	FDAARGOS_941	SAMN13450471	NA
442	NZ_CP065623.1	Plasmid	123793	mobilizable	-	0	23	0	0	GCF_016026375.1	Escherichia coli	FDAARGOS_941	SAMN13450471	NA
443	NZ_CP041437.1	Chromosome	4937832	Chromosome	Chromosome	52	20	0	0	GCF_009952125.1	Escherichia coli	STEC005	SAMN12214763	2009
444	NZ_CP041438.1	Plasmid	89435	conjugative	-	0	1	1	0	GCF_009952125.1	Escherichia coli	STEC005	SAMN12214763	2009
445	NZ_CP023815.1	Chromosome	4937350	Chromosome	Chromosome	57	25	0	0	GCF_002587005.1	Escherichia coli	IMT16316	SAMN07765387	2012
446	NZ_CP023816.1	Plasmid	145883	conjugative	PTU-FE	14	14	1	0	GCF_002587005.1	Escherichia coli	IMT16316	SAMN07765387	2012
447	NZ_AP021933.1	Chromosome	4928821	Chromosome	Chromosome	56	28	0	0	GCF_014168675.1	Escherichia coli	WP2-W18-ESBL-08	SAMD00194357	2018
448	NZ_AP021934.1	Plasmid	105973	conjugative	PTU-?	6	6	1	0	GCF_014168675.1	Escherichia coli	WP2-W18-ESBL-08	SAMD00194357	2018
449	NZ_CP011915.1	Chromosome	4924294	Chromosome	Chromosome	53	28	0	0	GCF_002215095.1	Escherichia coli	PSUO2	SAMN03783363	2004
450	NZ_CP011916.1	Plasmid	110961	conjugative	PTU-?	0	3	1	0	GCF_002215095.1	Escherichia coli	PSUO2	SAMN03783363	2004
451	NZ_CP041435.1	Chromosome	4917238	Chromosome	Chromosome	53	27	0	0	GCF_009951745.1	Escherichia coli	STEC309	SAMN12214764	2013
452	NZ_CP041436.1	Plasmid	88727	conjugative	PTU-FE	0	2	1	0	GCF_009951745.1	Escherichia coli	STEC309	SAMN12214764	2013
453	NZ_CP051714.1	Chromosome	4911026	Chromosome	Chromosome	54	19	0	0	GCF_012934595.1	Escherichia coli	SCU-122	SAMN14609782	2016
454	NZ_CP051715.1	Plasmid	114224	conjugative	PTU-FE	0	10	1	0	GCF_012934595.1	Escherichia coli	SCU-122	SAMN14609782	2016
455	NZ_CP012633.1	Chromosome	4910962	Chromosome	Chromosome	54	19	0	0	GCF_001280385.1	Escherichia coli	SF-166	SAMN04026226	2008
456	NZ_CP012634.1	Plasmid	114221	conjugative	PTU-FE	0	10	1	0	GCF_001280385.1	Escherichia coli	SF-166	SAMN04026226	2008
457	NZ_CP012376.1	Chromosome	4909965	Chromosome	Chromosome	54	54	0	0	GCF_003570765.1	Escherichia coli	GE3	SAMN03963234	NA
458	NZ_CP012377.1	Plasmid	125121	conjugative	-	0	10	1	0	GCF_003570765.1	Escherichia coli	GE3	SAMN03963234	NA
459	NZ_CP039404.1	Chromosome	4905296	Chromosome	Chromosome	53	25	0	0	GCF_004804185.1	Escherichia coli	377323_2f	SAMN11266496	2017
460	NZ_CP039405.1	Plasmid	85191	conjugative	-	0	8	1	0	GCF_004804185.1	Escherichia coli	377323_2f	SAMN11266496	2017
461	NZ_CP061339.1	Chromosome	4902711	Chromosome	Chromosome	55	32	0	0	GCF_014656625.1	Escherichia coli	M00057	SAMN16077358	2020
462	NZ_CP061340.1	Plasmid	137911	conjugative	PTU-E77	0	9	1	0	GCF_014656625.1	Escherichia coli	M00057	SAMN16077358	2020
463	NZ_CP027371.1	Chromosome	4901620	Chromosome	Chromosome	54	35	0	0	GCF_003018215.1	Escherichia coli	2015C-3905	SAMN08579573	2015
464	NZ_CP027372.1	Plasmid	175427	conjugative	PTU-B/O/K/Z	0	9	1	0	GCF_003018215.1	Escherichia coli	2015C-3905	SAMN08579573	2015
465	NZ_CP061337.1	Chromosome	4901256	Chromosome	Chromosome	55	31	0	0	GCF_014656605.1	Escherichia coli	M11957	SAMN16077359	2019
466	NZ_CP061338.1	Plasmid	135788	conjugative	PTU-E77	0	9	1	0	GCF_014656605.1	Escherichia coli	M11957	SAMN16077359	2019
467	NZ_CP023386.1	Chromosome	4900891	Chromosome	Chromosome	53	31	0	0	GCF_002310615.1	Escherichia coli	1190	SAMN07618121	2002
468	NZ_CP023387.1	Plasmid	86147	conjugative	PTU-B/O/K/Z	1	2	0	0	GCF_002310615.1	Escherichia coli	1190	SAMN07618121	2002
469	NZ_CP027440.1	Chromosome	4892666	Chromosome	Chromosome	55	15	0	0	GCF_003018255.1	Escherichia coli	2012C-4502	SAMN08579579	2012
470	NZ_CP027441.1	Plasmid	173714	conjugative	PTU-B/O/K/Z	0	6	1	0	GCF_003018255.1	Escherichia coli	2012C-4502	SAMN08579579	2012
471	NZ_CP027701.1	Chromosome	4889200	Chromosome	Chromosome	54	63	0	0	GCF_003030365.1	Escherichia coli	675SK2	SAMN08212052	2016
472	NZ_CP027703.1	Plasmid	173882	conjugative	PTU-FE	15	16	1	0	GCF_003030365.1	Escherichia coli	675SK2	SAMN08212052	2016
473	NZ_CP020835.1	Chromosome	4888773	Chromosome	Chromosome	51	53	0	0	GCF_002105735.1	Escherichia coli	CFSAN051542	SAMN05414625	2014
474	NZ_CP020836.1	Plasmid	37362	conjugative	PTU-X1	0	0	0	0	GCF_002105735.1	Escherichia coli	CFSAN051542	SAMN05414625	2014
475	NZ_AP022105.1	Chromosome	4885790	Chromosome	Chromosome	54	62	0	0	GCF_014169195.1	Escherichia coli	WP5-S17-ESBL-10	SAMD00194506	2017
476	NZ_AP022106.1	Plasmid	130869	conjugative	PTU-FE	1	12	1	0	GCF_014169195.1	Escherichia coli	WP5-S17-ESBL-10	SAMD00194506	2017
477	NZ_CP011018.1	Chromosome	4885378	Chromosome	Chromosome	53	13	0	0	GCF_000971615.1	Escherichia coli	CI5	SAMN03390066	NA
478	NZ_CP011019.1	Plasmid	207265	conjugative	PTU-E78	0	10	1	0	GCF_000971615.1	Escherichia coli	CI5	SAMN03390066	NA
479	NZ_CP009106.2	Chromosome	4884464	Chromosome	Chromosome	53	20	0	0	GCF_000801185.2	Escherichia coli	94-3024	SAMN03262652	1994
480	NZ_CP009107.1	Plasmid	161447	conjugative	PTU-B/O/K/Z	0	13	1	0	GCF_000801185.2	Escherichia coli	94-3024	SAMN03262652	1994
481	NZ_CP024273.1	Chromosome	4875605	Chromosome	Chromosome	55	31	0	0	GCF_002741555.1	Escherichia coli	F9792	SAMN04625459	NA
482	NZ_CP024274.1	Plasmid	145089	mobilizable	-	0	25	1	0	GCF_002741555.1	Escherichia coli	F9792	SAMN04625459	NA
483	NZ_AP023237.1	Chromosome	4873850	Chromosome	Chromosome	55	51	0	0	GCF_013374335.1	Escherichia coli	F070	SAMD00157562	2017
484	NZ_AP023238.1	Plasmid	93649	mobilizable	-	19	12	1	0	GCF_013374335.1	Escherichia coli	F070	SAMD00157562	2017
485	NZ_CP015240.1	Chromosome	4863599	Chromosome	Chromosome	53	34	0	0	GCF_001644725.1	Escherichia coli	2011C-3911	SAMN04851092	2011
486	NZ_CP015239.1	Plasmid	125977	conjugative	-	0	12	1	0	GCF_001644725.1	Escherichia coli	2011C-3911	SAMN04851092	2011
487	NZ_CP053787.1	Chromosome	4850975	Chromosome	Chromosome	47	27	0	0	GCF_013201525.1	Escherichia coli	J31	SAMEA6471236	2006
488	NZ_CP053788.1	Plasmid	108661	conjugative	PTU-I1	4	5	0	0	GCF_013201525.1	Escherichia coli	J31	SAMEA6471236	2006
489	NZ_LS992166.1	Chromosome	4850393	Chromosome	Chromosome	52	40	0	0	GCF_900520285.1	Escherichia coli	TO6	SAMEA4830525	NA
490	NZ_LS992167.1	Plasmid	174857	conjugative	PTU-FE	11	14	1	0	GCF_900520285.1	Escherichia coli	TO6	SAMEA4830525	NA
491	NZ_AP023224.1	Chromosome	4847574	Chromosome	Chromosome	55	40	0	0	GCF_013374255.1	Escherichia coli	YJ1	SAMD00157542	2018
492	NZ_AP023225.1	Plasmid	108281	mobilizable	-	20	14	1	0	GCF_013374255.1	Escherichia coli	YJ1	SAMD00157542	2018
493	NZ_CP027462.1	Chromosome	4847172	Chromosome	Chromosome	54	26	0	0	GCF_003019115.1	Escherichia coli	876400	SAMN08630964	NA
494	NZ_CP027463.1	Plasmid	125059	conjugative	PTU-B/O/K/Z	0	2	1	0	GCF_003019115.1	Escherichia coli	876400	SAMN08630964	NA
495	NZ_CP027550.1	Chromosome	4836918	Chromosome	Chromosome	51	39	0	0	GCF_003018475.1	Escherichia coli	2015C-4136CT1	SAMN08579593	2015
496	NZ_CP027551.1	Plasmid	162810	conjugative	-	0	26	1	0	GCF_003018475.1	Escherichia coli	2015C-4136CT1	SAMN08579593	2015
497	NZ_CP038857.1	Chromosome	4835919	Chromosome	Chromosome	59	56	0	0	GCF_004792495.1	Escherichia coli	PigCaeca_2	SAMN11268910	2015
498	NZ_CP038858.1	Plasmid	131158	conjugative	-	0	7	0	0	GCF_004792495.1	Escherichia coli	PigCaeca_2	SAMN11268910	2015
499	NZ_CP009104.1	Chromosome	4827630	Chromosome	Chromosome	56	24	0	0	GCF_000801165.1	Escherichia coli	RM9387	SAMN03264844	2009
500	NZ_CP009105.1	Plasmid	168318	conjugative	PTU-B/O/K/Z	0	17	0	0	GCF_000801165.1	Escherichia coli	RM9387	SAMN03264844	2009
501	NZ_LR890603.1	Chromosome	4827191	Chromosome	Chromosome	54	70	0	0	GCF_904866225.1	Escherichia coli	MSB1_8G-sc-2280388	SAMEA3357457	NA
502	NZ_LR890604.1	Plasmid	147870	conjugative	PTU-FE	4	13	1	0	GCF_904866225.1	Escherichia coli	MSB1_8G-sc-2280388	SAMEA3357457	NA
503	NZ_LR890605.1	Plasmid	56756	conjugative	PTU-FE	0	1	0	0	GCF_904866225.1	Escherichia coli	MSB1_8G-sc-2280388	SAMEA3357457	NA
504	NZ_CP061329.1	Chromosome	4825910	Chromosome	Chromosome	54	30	0	0	GCF_014605875.1	Escherichia coli	EC93	SAMN15871861	2005
505	NZ_CP061330.1	Plasmid	127456	non-mobilizable	-	0	6	1	0	GCF_014605875.1	Escherichia coli	EC93	SAMN15871861	2005
506	NZ_LR890288.1	Chromosome	4824417	Chromosome	Chromosome	54	68	0	0	GCF_904863385.1	Escherichia coli	MSB1_1A-sc-2280383	SAMEA3357452	NA
507	NZ_LR890289.1	Plasmid	173787	conjugative	PTU-FE	13	24	1	0	GCF_904863385.1	Escherichia coli	MSB1_1A-sc-2280383	SAMEA3357452	NA
508	NZ_LR890290.1	Plasmid	62174	conjugative	PTU-FE	0	1	0	0	GCF_904863385.1	Escherichia coli	MSB1_1A-sc-2280383	SAMEA3357452	NA
509	NZ_CP031609.1	Chromosome	4821441	Chromosome	Chromosome	53	29	0	0	GCF_003410275.1	Escherichia coli	N3	SAMN04448503	2015
510	NZ_CP031610.1	Plasmid	160292	conjugative	PTU-C	11	8	0	0	GCF_003410275.1	Escherichia coli	N3	SAMN04448503	2015
511	NZ_CP010143.1	Chromosome	4821305	Chromosome	Chromosome	64	57	1	0	GCF_001900655.1	Escherichia coli	D4	SAMN03252422	2014
512	NZ_CP010144.1	Plasmid	114159	non-mobilizable	PTU-E16	0	0	1	0	GCF_001900655.1	Escherichia coli	D4	SAMN03252422	2014
513	NZ_CP025849.1	Chromosome	4818782	Chromosome	Chromosome	53	39	0	0	GCF_003956385.1	Escherichia coli	600468	SAMN08161317	2008
514	NZ_CP025850.1	Plasmid	158237	conjugative	-	0	29	0	0	GCF_003956385.1	Escherichia coli	600468	SAMN08161317	2008
515	NZ_CP010117.1	Chromosome	4809836	Chromosome	Chromosome	53	25	0	0	GCF_001900495.1	Escherichia coli	C2	SAMN03252410	2014
516	NZ_CP010118.1	Plasmid	8401	mobilizable	-	4	1	0	0	GCF_001900495.1	Escherichia coli	C2	SAMN03252410	2014
517	NZ_LR882050.1	Chromosome	4807400	Chromosome	Chromosome	52	25	0	0	GCF_904711305.1	Escherichia coli	2016-02-324	SAMEA7287973	2016
518	NZ_LR882051.1	Plasmid	94955	conjugative	PTU-E50	8	9	2	0	GCF_904711305.1	Escherichia coli	2016-02-324	SAMEA7287973	2016
519	NZ_CP027452.1	Chromosome	4799014	Chromosome	Chromosome	54	16	0	0	GCF_003018095.1	Escherichia coli	2014C-3338	SAMN08579583	2013
520	NZ_CP027453.1	Plasmid	159611	conjugative	PTU-B/O/K/Z	0	6	1	0	GCF_003018095.1	Escherichia coli	2014C-3338	SAMN08579583	2013
521	NZ_CP010238.1	Chromosome	4797106	Chromosome	Chromosome	51	46	0	0	GCF_001901405.1	Escherichia coli	S50	SAMN03252457	2014
522	NZ_CP010239.1	Plasmid	184614	conjugative	PTU-FE	5	21	1	0	GCF_001901405.1	Escherichia coli	S50	SAMN03252457	2014
523	NZ_LR890508.1	Chromosome	4783018	Chromosome	Chromosome	51	32	0	0	GCF_904865835.1	Escherichia coli	MSB1_9I-sc-2280417	SAMEA3357485	NA
524	NZ_LR890509.1	Plasmid	91228	conjugative	PTU-FE	0	1	1	0	GCF_904865835.1	Escherichia coli	MSB1_9I-sc-2280417	SAMEA3357485	NA
525	NZ_LR890510.1	Plasmid	69018	conjugative	PTU-FE	1	2	0	0	GCF_904865835.1	Escherichia coli	MSB1_9I-sc-2280417	SAMEA3357485	NA
526	NZ_LR890511.1	Plasmid	44618	conjugative	PTU-FE	1	1	0	0	GCF_904865835.1	Escherichia coli	MSB1_9I-sc-2280417	SAMEA3357485	NA
527	NZ_CP041302.1	Chromosome	4782773	Chromosome	Chromosome	54	36	0	0	GCF_006777065.1	Escherichia coli	MSHS 472	SAMN12158201	2006
528	NZ_CP041301.1	Plasmid	150137	conjugative	PTU-?	6	7	1	0	GCF_006777065.1	Escherichia coli	MSHS 472	SAMN12158201	2006
529	NZ_CP047277.1	Chromosome	4774769	Chromosome	Chromosome	52	49	0	0	GCF_014189395.1	Escherichia coli	N18-04097	SAMN11506046	2018
530	NZ_CP047278.1	Plasmid	256225	conjugative	PTU-C	12	27	1	0	GCF_014189395.1	Escherichia coli	N18-04097	SAMN11506046	2018
531	NZ_CP029574.1	Chromosome	4771844	Chromosome	Chromosome	52	61	0	0	GCF_003180975.1	Escherichia coli	DA33133	SAMN09245645	NA
532	NZ_CP029575.1	Plasmid	156518	conjugative	PTU-FE	15	25	1	0	GCF_003180975.1	Escherichia coli	DA33133	SAMN09245645	NA
533	NZ_AP021944.1	Chromosome	4771018	Chromosome	Chromosome	55	20	0	0	GCF_014168735.1	Escherichia coli	WP2-S18-ESBL-07	SAMD00194371	2018
534	NZ_AP021945.1	Plasmid	103781	conjugative	PTU-I1	1	6	0	0	GCF_014168735.1	Escherichia coli	WP2-S18-ESBL-07	SAMD00194371	2018
535	NZ_AP022036.1	Chromosome	4769110	Chromosome	Chromosome	53	16	0	0	GCF_014168975.1	Escherichia coli	WP3-S18-ESBL-09	SAMD00194428	2018
536	NZ_AP022037.1	Plasmid	88528	conjugative	PTU-I1	1	2	0	0	GCF_014168975.1	Escherichia coli	WP3-S18-ESBL-09	SAMD00194428	2018
537	NZ_CP051698.1	Chromosome	4757546	Chromosome	Chromosome	54	21	0	0	GCF_012934675.1	Escherichia coli	SCU-152	SAMN14609787	2013
538	NZ_CP051699.1	Plasmid	117034	conjugative	PTU-E78	0	3	1	0	GCF_012934675.1	Escherichia coli	SCU-152	SAMN14609787	2013
539	NZ_CP050646.1	Chromosome	4745573	Chromosome	Chromosome	53	25	0	0	GCF_012044775.1	Escherichia coli	PapM-36-2	SAMN13978660	2016
540	NZ_CP050647.1	Plasmid	107449	conjugative	-	0	5	1	0	GCF_012044775.1	Escherichia coli	PapM-36-2	SAMN13978660	2016
541	NZ_CP010178.1	Chromosome	4741552	Chromosome	Chromosome	52	29	0	0	GCF_001901005.1	Escherichia coli	H15	SAMN03252438	2014
542	NZ_CP010179.1	Plasmid	116417	mobilizable	-	0	11	1	0	GCF_001901005.1	Escherichia coli	H15	SAMN03252438	2014
543	NZ_CP053785.1	Chromosome	4739049	Chromosome	Chromosome	54	46	0	0	GCF_013201505.1	Escherichia coli	2-101	SAMEA6471229	2008
544	NZ_CP053786.1	Plasmid	108661	conjugative	PTU-I1	4	5	0	0	GCF_013201505.1	Escherichia coli	2-101	SAMEA6471229	2008
545	NZ_CP049936.1	Chromosome	4731796	Chromosome	Chromosome	52	25	0	0	GCF_011383085.1	Escherichia coli	JL05	SAMN14331243	2017
546	NZ_CP049937.1	Plasmid	127295	conjugative	PTU-FE	7	10	1	0	GCF_011383085.1	Escherichia coli	JL05	SAMN14331243	2017
547	NZ_LR883965.1	Chromosome	4712903	Chromosome	Chromosome	53	25	0	0	GCF_904842665.1	Escherichia coli	2016-17-550	SAMEA7287980	2016
548	NZ_LR883966.1	Plasmid	104732	mobilizable	-	3	6	1	0	GCF_904842665.1	Escherichia coli	2016-17-550	SAMEA7287980	2016
549	NZ_CP010148.1	Chromosome	4711358	Chromosome	Chromosome	55	22	0	0	GCF_001900695.1	Escherichia coli	D6	SAMN03252424	2014
550	NZ_CP010149.1	Plasmid	199494	conjugative	-	22	16	1	0	GCF_001900695.1	Escherichia coli	D6	SAMN03252424	2014
551	NZ_CP019560.1	Chromosome	4707009	Chromosome	Chromosome	52	26	0	0	GCF_002163935.1	Escherichia coli	KSC1031	SAMN06166007	2014
552	NZ_CP019561.1	Plasmid	148529	conjugative	-	1	14	0	0	GCF_002163935.1	Escherichia coli	KSC1031	SAMN06166007	2014
553	NZ_CP019558.1	Chromosome	4706707	Chromosome	Chromosome	54	22	0	0	GCF_002163955.1	Escherichia coli	KSC207	SAMN06165999	2014
554	NZ_CP019559.1	Plasmid	277790	conjugative	PTU-HI2	5	10	2	0	GCF_002163955.1	Escherichia coli	KSC207	SAMN06165999	2014
555	NZ_CP010226.1	Chromosome	4702107	Chromosome	Chromosome	50	31	0	0	GCF_001901315.1	Escherichia coli	S1	SAMN03252449	2014
556	NZ_CP010227.1	Plasmid	5101	mobilizable	-	0	0	0	0	GCF_001901315.1	Escherichia coli	S1	SAMN03252449	2014
557	NZ_CP029687.1	Chromosome	4696142	Chromosome	Chromosome	57	54	0	0	GCF_003443795.1	Escherichia coli	E706	SAMN09287630	2017
558	NZ_CP029688.1	Plasmid	151879	mobilizable	PTU-E49	9	22	1	0	GCF_003443795.1	Escherichia coli	E706	SAMN09287630	2017
559	NZ_CP029122.1	Chromosome	4695904	Chromosome	Chromosome	56	31	0	0	GCF_003073955.1	Escherichia coli	AR434	SAMN07291527	2018
560	NZ_CP029123.1	Plasmid	97471	mobilizable	PTU-C	7	12	0	0	GCF_003073955.1	Escherichia coli	AR434	SAMN07291527	2018
561	NZ_CP050173.1	Chromosome	4695656	Chromosome	Chromosome	52	30	0	0	GCF_011691525.1	Escherichia coli	STB20-1	SAMN12026942	2017
562	NZ_CP050174.1	Plasmid	97366	non-mobilizable	-	9	16	1	0	GCF_011691525.1	Escherichia coli	STB20-1	SAMN12026942	2017
563	NZ_CP019455.1	Chromosome	4685056	Chromosome	Chromosome	51	20	0	0	GCF_002951855.1	Escherichia coli	FHI_NMBU_03	SAMN06250205	2012
564	NZ_CP019456.1	Plasmid	159821	conjugative	-	0	2	1	0	GCF_002951855.1	Escherichia coli	FHI_NMBU_03	SAMN06250205	2012
565	NZ_CP042865.1	Chromosome	4682561	Chromosome	Chromosome	55	44	0	0	GCF_008033315.1	Escherichia coli	ATCC BAA-196	SAMN12395313	1988
566	NZ_CP042866.1	Plasmid	266396	conjugative	PTU-HI1B	15	27	0	0	GCF_008033315.1	Escherichia coli	ATCC BAA-196	SAMN12395313	1988
567	NZ_CP059043.1	Chromosome	4682503	Chromosome	Chromosome	53	45	0	0	GCF_013425935.1	Escherichia coli	SY3626C1	SAMN15499972	2020
568	NZ_CP059044.1	Plasmid	315984	conjugative	-	17	19	2	0	GCF_013425935.1	Escherichia coli	SY3626C1	SAMN15499972	2020
569	NZ_CP011495.1	Chromosome	4678046	Chromosome	Chromosome	51	38	0	0	GCF_001043215.1	Escherichia coli	NCM3722	SAMN03659038	2014
570	NZ_CP011496.1	Plasmid	67545	conjugative	PTU-FE	0	0	0	0	GCF_001043215.1	Escherichia coli	NCM3722	SAMN03659038	2014
571	NZ_CP053245.1	Chromosome	4675501	Chromosome	Chromosome	52	9	0	0	GCF_013085205.1	Escherichia coli	SCU-485	SAMN14609801	2018
572	NZ_CP053246.1	Plasmid	111831	conjugative	PTU-FE	0	9	1	0	GCF_013085205.1	Escherichia coli	SCU-485	SAMN14609801	2018
573	NZ_CP060073.1	Chromosome	4672168	Chromosome	Chromosome	50	31	0	0	GCF_014295255.1	Escherichia coli	G4/9	SAMN15693147	1954
574	NZ_CP060074.1	Plasmid	1304	non-mobilizable	-	0	0	0	0	GCF_014295255.1	Escherichia coli	G4/9	SAMN15693147	1954
575	NZ_CP016404.1	Chromosome	4668621	Chromosome	Chromosome	51	26	0	0	GCF_001735705.1	Escherichia coli	210221272	SAMN05346848	2016
576	NZ_CP016405.1	Plasmid	63329	conjugative	PTU-I2	1	2	0	0	GCF_001735705.1	Escherichia coli	210221272	SAMN05346848	2016
577	NZ_LR881940.1	Chromosome	4658204	Chromosome	Chromosome	51	49	0	0	GCF_904426485.1	Escherichia coli	2015-01-2097	SAMEA7287971	2015
578	NZ_LR881941.1	Plasmid	21374	mobilizable	-	2	3	0	0	GCF_904426485.1	Escherichia coli	2015-01-2097	SAMEA7287971	2015
579	NZ_CP048439.1	Chromosome	4656310	Chromosome	Chromosome	53	41	0	0	GCF_010509415.1	Escherichia coli	NBRC 3301	SAMN13925613	NA
580	NZ_CP048440.1	Plasmid	98786	conjugative	PTU-FE	0	4	1	0	GCF_010509415.1	Escherichia coli	NBRC 3301	SAMN13925613	NA
581	NZ_CP024889.1	Chromosome	4643903	Chromosome	Chromosome	54	54	0	0	GCF_002796445.1	Escherichia coli	AR_0019	SAMN04014860	NA
582	NZ_CP024888.1	Plasmid	76754	conjugative	PTU-FE	1	5	0	0	GCF_002796445.1	Escherichia coli	AR_0019	SAMN04014860	NA
583	NZ_CP010167.1	Chromosome	4630919	Chromosome	Chromosome	52	21	0	0	GCF_001900815.1	Escherichia coli	H3	SAMN03252431	2014
584	NZ_CP010168.1	Plasmid	48243	conjugative	-	9	6	0	0	GCF_001900815.1	Escherichia coli	H3	SAMN03252431	2014
585	NZ_AP023235.1	Chromosome	4620933	Chromosome	Chromosome	51	28	0	0	GCF_013374315.1	Escherichia coli	YJ6	SAMD00157547	2018
586	NZ_AP023236.1	Plasmid	94613	conjugative	PTU-FE	10	7	0	0	GCF_013374315.1	Escherichia coli	YJ6	SAMD00157547	2018
587	NZ_CP027105.1	Chromosome	4620018	Chromosome	Chromosome	52	42	0	0	GCF_003013205.1	Escherichia coli	RM14721	SAMN08581173	2011
588	NZ_CP027106.1	Plasmid	106432	conjugative	-	0	16	1	0	GCF_003013205.1	Escherichia coli	RM14721	SAMN08581173	2011
589	NZ_AP022030.1	Chromosome	4605707	Chromosome	Chromosome	63	46	0	0	GCF_014168935.1	Escherichia coli	WP3-S18-ESBL-07	SAMD00194426	2018
590	NZ_AP022031.1	Plasmid	76037	conjugative	PTU-FE	3	4	0	0	GCF_014168935.1	Escherichia coli	WP3-S18-ESBL-07	SAMD00194426	2018
591	NZ_CP045741.1	Chromosome	4581492	Chromosome	Chromosome	52	34	0	0	GCF_009648495.1	Escherichia coli	DH5alpha	SAMN13175516	2014
592	NZ_CP045742.1	Plasmid	180783	conjugative	-	10	16	0	0	GCF_009648495.1	Escherichia coli	DH5alpha	SAMN13175516	2014
593	NZ_AP021896.1	Chromosome	4574715	Chromosome	Chromosome	52	38	0	0	GCF_011404895.1	Escherichia coli	2018.02.02CC	SAMD00190249	2018
594	NZ_AP021897.1	Plasmid	47676	conjugative	PTU-?	1	0	0	0	GCF_011404895.1	Escherichia coli	2018.02.02CC	SAMD00190249	2018
595	NZ_CP044293.1	Chromosome	4544936	Chromosome	Chromosome	44	15	0	0	GCF_009762385.1	Escherichia coli	P276M	SAMN12789775	2015
596	NZ_CP044294.1	Plasmid	97529	mobilizable	-	5	8	1	0	GCF_009762385.1	Escherichia coli	P276M	SAMN12789775	2015
597	NZ_CP029492.1	Chromosome	4423666	Chromosome	Chromosome	53	34	0	0	GCF_003231115.1	Escherichia coli	HS30-1	SAMN09227133	2016
598	NZ_CP029493.1	Plasmid	179444	mobilizable	PTU-E49	16	31	1	0	GCF_003231115.1	Escherichia coli	HS30-1	SAMN09227133	2016
599	NC_002695.2	Chromosome	5498578	Chromosome	Chromosome	52	100	0	0	GCF_000008865.2	Escherichia coli	Sakai substr. RIMD 0509952	SAMN01911278	1997
600	NC_002128.1	Plasmid	92721	non-mobilizable	PTU-E5	0	10	1	0	GCF_000008865.2	Escherichia coli	Sakai substr. RIMD 0509952	SAMN01911278	1997
601	NC_002127.1	Plasmid	3306	mobilizable	PTU-E1	0	0	0	0	GCF_000008865.2	Escherichia coli	Sakai substr. RIMD 0509952	SAMN01911278	1997
602	NZ_CP033092.2	Chromosome	4903501	Chromosome	Chromosome	54	21	0	0	GCF_003697165.2	Escherichia coli	ATCC 11775	SAMN10252913	2018
603	NZ_CP033091.2	Plasmid	131333	conjugative	PTU-FE	0	4	1	0	GCF_003697165.2	Escherichia coli	ATCC 11775	SAMN10252913	2018
604	NZ_CP057093.1	Chromosome	4730551	Chromosome	Chromosome	35	40	0	0	GCF_013813205.1	Escherichia fergusonii	RHB38-C07	SAMN15148386	2017
605	NZ_CP057094.1	Plasmid	106378	non-mobilizable	-	0	0	1	0	GCF_013813205.1	Escherichia fergusonii	RHB38-C07	SAMN15148386	2017
606	NZ_CP057095.1	Plasmid	6669	mobilizable	PTU-E1	0	0	0	1	GCF_013813205.1	Escherichia fergusonii	RHB38-C07	SAMN15148386	2017
607	NZ_CP057096.1	Plasmid	5603	mobilizable	-	0	1	0	0	GCF_013813205.1	Escherichia fergusonii	RHB38-C07	SAMN15148386	2017
608	NZ_CP057097.1	Plasmid	5440	non-mobilizable	-	1	1	0	1	GCF_013813205.1	Escherichia fergusonii	RHB38-C07	SAMN15148386	2017
609	NZ_CP057098.1	Plasmid	1553	mobilizable	PTU-E9	0	0	0	0	GCF_013813205.1	Escherichia fergusonii	RHB38-C07	SAMN15148386	2017
610	NZ_CP024282.1	Chromosome	4852165	Chromosome	Chromosome	46	39	0	0	GCF_002741375.1	Escherichia albertii	2014C-4356	SAMN07159041	NA
611	NZ_CP024283.1	Plasmid	40461	conjugative	PTU-E28	0	3	0	0	GCF_002741375.1	Escherichia albertii	2014C-4356	SAMN07159041	NA
612	NZ_CP024284.1	Plasmid	59626	conjugative	PTU-FE	0	0	0	0	GCF_002741375.1	Escherichia albertii	2014C-4356	SAMN07159041	NA
613	NZ_CP024285.1	Plasmid	127606	conjugative	PTU-I1	5	19	0	0	GCF_002741375.1	Escherichia albertii	2014C-4356	SAMN07159041	NA
614	NZ_CP024286.1	Plasmid	113727	conjugative	-	0	10	1	0	GCF_002741375.1	Escherichia albertii	2014C-4356	SAMN07159041	NA
615	NZ_CP024287.1	Plasmid	124142	conjugative	-	2	10	0	0	GCF_002741375.1	Escherichia albertii	2014C-4356	SAMN07159041	NA
616	NZ_CP024288.1	Plasmid	19118	non-mobilizable	-	0	3	0	0	GCF_002741375.1	Escherichia albertii	2014C-4356	SAMN07159041	NA
617	NZ_CP027599.1	Chromosome	5942969	Chromosome	Chromosome	53	112	0	0	GCF_003018455.1	Escherichia coli	97-3250	SAMN08638904	1997
618	NZ_CP027600.1	Plasmid	120604	conjugative	PTU-B/O/K/Z	6	4	0	0	GCF_003018455.1	Escherichia coli	97-3250	SAMN08638904	1997
619	NZ_CP027601.1	Plasmid	92590	mobilizable	PTU-E69	0	19	1	0	GCF_003018455.1	Escherichia coli	97-3250	SAMN08638904	1997
620	NZ_CP028126.1	Chromosome	5785882	Chromosome	Chromosome	52	97	0	0	GCF_003112225.1	Escherichia coli	RM10386	SAMN08724660	2009
621	NZ_CP028125.1	Plasmid	98899	non-mobilizable	PTU-Y	0	0	1	0	GCF_003112225.1	Escherichia coli	RM10386	SAMN08724660	2009
622	NZ_CP028124.1	Plasmid	83012	mobilizable	PTU-E69	0	17	1	0	GCF_003112225.1	Escherichia coli	RM10386	SAMN08724660	2009
623	NZ_CP058057.1	Chromosome	4727820	Chromosome	Chromosome	37	16	0	0	GCF_013923185.1	Escherichia fergusonii	RHB02-C22	SAMN15147971	2017
624	NZ_CP058058.1	Plasmid	116881	conjugative	PTU-I1	6	7	0	0	GCF_013923185.1	Escherichia fergusonii	RHB02-C22	SAMN15147971	2017
625	NZ_CP058059.1	Plasmid	94718	non-mobilizable	PTU-Y	0	0	1	0	GCF_013923185.1	Escherichia fergusonii	RHB02-C22	SAMN15147971	2017
626	NZ_CP058060.1	Plasmid	5264	mobilizable	PTU-E1	0	0	0	1	GCF_013923185.1	Escherichia fergusonii	RHB02-C22	SAMN15147971	2017
627	NZ_CP058061.1	Plasmid	4664	mobilizable	PTU-E3	0	0	0	0	GCF_013923185.1	Escherichia fergusonii	RHB02-C22	SAMN15147971	2017
628	NZ_CP058062.1	Plasmid	1552	mobilizable	PTU-E9	0	0	0	0	GCF_013923185.1	Escherichia fergusonii	RHB02-C22	SAMN15147971	2017
629	NZ_CP055675.1	Chromosome	4718083	Chromosome	Chromosome	35	18	0	0	GCF_013596835.1	Escherichia fergusonii	RHB28-C13	SAMN15148269	2017
630	NZ_CP055676.1	Plasmid	282651	conjugative	PTU-HI2	19	21	2	1	GCF_013596835.1	Escherichia fergusonii	RHB28-C13	SAMN15148269	2017	Co-integrate of Rop and RepB plasmid
631	NZ_CP055677.1	Plasmid	94009	non-mobilizable	PTU-Y	0	0	1	0	GCF_013596835.1	Escherichia fergusonii	RHB28-C13	SAMN15148269	2017
632	NZ_CP055679.1	Plasmid	6647	mobilizable	PTU-E1	0	0	0	1	GCF_013596835.1	Escherichia fergusonii	RHB28-C13	SAMN15148269	2017
633	NZ_CP055680.1	Plasmid	3830	mobilizable	-	0	0	0	1	GCF_013596835.1	Escherichia fergusonii	RHB28-C13	SAMN15148269	2017
634	NZ_CP055678.1	Plasmid	47010	non-mobilizable	-	0	0	0	0	GCF_013596835.1	Escherichia fergusonii	RHB28-C13	SAMN15148269	2017
635	NZ_CP016625.1	Chromosome	5770602	Chromosome	Chromosome	57	82	0	0	GCF_001695515.1	Escherichia coli	FRIK944	SAMN04510563	2014
636	NZ_CP016626.1	Plasmid	95598	non-mobilizable	PTU-E5	0	7	1	0	GCF_001695515.1	Escherichia coli	FRIK944	SAMN04510563	2014
637	NZ_CP058682.2	Chromosome	5705580	Chromosome	Chromosome	53	86	0	0	GCF_014058445.2	Escherichia coli	MBT-5	SAMN15423745	2015
638	NZ_CP058683.1	Plasmid	92578	mobilizable	PTU-E69	0	17	1	0	GCF_014058445.2	Escherichia coli	MBT-5	SAMN15423745	2015
639	NZ_CP058684.1	Plasmid	89589	non-mobilizable	PTU-Y	0	1	1	0	GCF_014058445.2	Escherichia coli	MBT-5	SAMN15423745	2015
640	NZ_CP058685.1	Plasmid	34196	conjugative	PTU-E28	0	0	0	0	GCF_014058445.2	Escherichia coli	MBT-5	SAMN15423745	2015
641	NZ_CP058686.1	Plasmid	6715	mobilizable	PTU-E1	0	0	0	1	GCF_014058445.2	Escherichia coli	MBT-5	SAMN15423745	2015
642	NZ_CP058687.1	Plasmid	4742	mobilizable	PTU-E58	0	0	0	1	GCF_014058445.2	Escherichia coli	MBT-5	SAMN15423745	2015
643	NZ_CP058688.1	Plasmid	2784	mobilizable	PTU-E9	0	0	0	0	GCF_014058445.2	Escherichia coli	MBT-5	SAMN15423745	2015
644	NZ_CP056961.1	Chromosome	4690654	Chromosome	Chromosome	35	36	0	0	GCF_013801425.1	Escherichia fergusonii	RHB41-C20	SAMN15148429	2017
645	NZ_CP056962.1	Plasmid	106982	non-mobilizable	PTU-E18	0	0	1	0	GCF_013801425.1	Escherichia fergusonii	RHB41-C20	SAMN15148429	2017
646	NZ_CP056963.1	Plasmid	98816	non-mobilizable	PTU-Y	0	3	1	0	GCF_013801425.1	Escherichia fergusonii	RHB41-C20	SAMN15148429	2017
647	NZ_CP056964.1	Plasmid	7424	mobilizable	PTU-E1	0	0	0	1	GCF_013801425.1	Escherichia fergusonii	RHB41-C20	SAMN15148429	2017
648	NZ_CP056965.1	Plasmid	3830	mobilizable	-	0	0	0	1	GCF_013801425.1	Escherichia fergusonii	RHB41-C20	SAMN15148429	2017
649	NZ_CP056966.1	Plasmid	1553	mobilizable	PTU-E9	0	0	0	0	GCF_013801425.1	Escherichia fergusonii	RHB41-C20	SAMN15148429	2017
650	NC_013361.1	Chromosome	5697240	Chromosome	Chromosome	53	103	0	0	GCF_000091005.1	Escherichia coli	11368	SAMD00060955	NA
651	NC_013369.1	Plasmid	85167	mobilizable	PTU-E69	0	16	1	0	GCF_000091005.1	Escherichia coli	11368	SAMD00060955	NA
652	NC_013362.1	Plasmid	63365	conjugative	PTU-FE	1	1	0	0	GCF_000091005.1	Escherichia coli	11368	SAMD00060955	NA
653	NC_013363.1	Plasmid	5686	mobilizable	PTU-E75	0	0	0	1	GCF_000091005.1	Escherichia coli	11368	SAMD00060955	NA
654	NC_014543.1	Plasmid	4073	mobilizable	PTU-E58	0	0	0	1	GCF_000091005.1	Escherichia coli	11368	SAMD00060955	NA
655	NZ_CP056968.1	Chromosome	4690654	Chromosome	Chromosome	35	36	0	0	GCF_013801845.1	Escherichia fergusonii	RHB41-C15	SAMN15148427	2017
656	NZ_CP056969.1	Plasmid	106982	non-mobilizable	PTU-E18	0	0	1	0	GCF_013801845.1	Escherichia fergusonii	RHB41-C15	SAMN15148427	2017
657	NZ_CP056970.1	Plasmid	98816	non-mobilizable	PTU-Y	0	3	1	0	GCF_013801845.1	Escherichia fergusonii	RHB41-C15	SAMN15148427	2017
658	NZ_CP056971.1	Plasmid	7424	mobilizable	PTU-E1	0	0	0	1	GCF_013801845.1	Escherichia fergusonii	RHB41-C15	SAMN15148427	2017
659	NZ_CP056972.1	Plasmid	3830	mobilizable	-	0	0	0	1	GCF_013801845.1	Escherichia fergusonii	RHB41-C15	SAMN15148427	2017
660	NZ_CP056973.1	Plasmid	1553	mobilizable	PTU-E9	0	0	0	0	GCF_013801845.1	Escherichia fergusonii	RHB41-C15	SAMN15148427	2017
661	NZ_CP031922.1	Chromosome	5697154	Chromosome	Chromosome	53	106	0	0	GCF_005037725.1	Escherichia coli	FWSEC0001	SAMN08768102	2002
662	NZ_CP031923.1	Plasmid	95298	mobilizable	PTU-E69	0	20	1	0	GCF_005037725.1	Escherichia coli	FWSEC0001	SAMN08768102	2002
663	NZ_CP031924.1	Plasmid	6715	mobilizable	PTU-E1	0	0	0	1	GCF_005037725.1	Escherichia coli	FWSEC0001	SAMN08768102	2002
664	NZ_CP031925.1	Plasmid	4148	mobilizable	PTU-E1	0	0	0	1	GCF_005037725.1	Escherichia coli	FWSEC0001	SAMN08768102	2002
665	NZ_CP031919.1	Chromosome	5695528	Chromosome	Chromosome	58	75	0	0	GCF_005037815.1	Escherichia coli	FWSEC0002	SAMN08768103	2003
666	NZ_CP031920.1	Plasmid	92498	mobilizable	PTU-E69	0	12	0	0	GCF_005037815.1	Escherichia coli	FWSEC0002	SAMN08768103	2003
667	NZ_CP057357.1	Chromosome	4655461	Chromosome	Chromosome	35	52	0	0	GCF_013829265.1	Escherichia fergusonii	RHB28-C21	SAMN15148274	2017
668	NZ_CP057358.1	Plasmid	285327	conjugative	PTU-HI2	19	23	2	1	GCF_013829265.1	Escherichia fergusonii	RHB28-C21	SAMN15148274	2017	Co-integrate of Rop and RepB plasmid
669	NZ_CP057359.1	Plasmid	100338	non-mobilizable	PTU-Y	0	4	1	0	GCF_013829265.1	Escherichia fergusonii	RHB28-C21	SAMN15148274	2017
670	NZ_CP057360.1	Plasmid	6669	mobilizable	PTU-E1	0	0	0	1	GCF_013829265.1	Escherichia fergusonii	RHB28-C21	SAMN15148274	2017
671	NZ_CP057361.1	Plasmid	5055	mobilizable	PTU-E1	0	0	0	1	GCF_013829265.1	Escherichia fergusonii	RHB28-C21	SAMN15148274	2017
672	NZ_CP057362.1	Plasmid	3830	mobilizable	-	0	0	0	1	GCF_013829265.1	Escherichia fergusonii	RHB28-C21	SAMN15148274	2017
673	NZ_CP057363.1	Plasmid	1552	mobilizable	PTU-E9	0	0	0	0	GCF_013829265.1	Escherichia fergusonii	RHB28-C21	SAMN15148274	2017
674	NZ_AP018808.1	Chromosome	5678205	Chromosome	Chromosome	53	105	0	0	GCF_003966465.1	Escherichia coli	E2865	SAMD00129668	2014
675	NZ_AP018809.1	Plasmid	99498	non-mobilizable	PTU-Y	0	1	1	0	GCF_003966465.1	Escherichia coli	E2865	SAMD00129668	2014
676	NZ_AP018810.1	Plasmid	92186	mobilizable	PTU-E69	0	18	1	0	GCF_003966465.1	Escherichia coli	E2865	SAMD00129668	2014
677	NZ_AP018811.1	Plasmid	75799	conjugative	PTU-FE	6	1	0	0	GCF_003966465.1	Escherichia coli	E2865	SAMD00129668	2014
678	NZ_AP018812.1	Plasmid	62235	conjugative	PTU-I2	1	1	0	0	GCF_003966465.1	Escherichia coli	E2865	SAMD00129668	2014
679	NZ_CP028116.1	Chromosome	5648177	Chromosome	Chromosome	53	110	0	0	GCF_003112185.1	Escherichia coli	RM8426	SAMN08724651	2009
680	NZ_CP028115.1	Plasmid	90123	mobilizable	PTU-E69	0	22	1	0	GCF_003112185.1	Escherichia coli	RM8426	SAMN08724651	2009
681	NZ_CP027352.1	Chromosome	5647195	Chromosome	Chromosome	53	99	0	0	GCF_003018795.1	Escherichia coli	2012C-4606	SAMN04498549	2012
682	NZ_CP027353.1	Plasmid	20881	mobilizable	PTU-E69	0	6	0	0	GCF_003018795.1	Escherichia coli	2012C-4606	SAMN04498549	2012
683	NZ_CP027354.1	Plasmid	57720	non-mobilizable	PTU-E69	0	9	1	0	GCF_003018795.1	Escherichia coli	2012C-4606	SAMN04498549	2012
684	NZ_CP015843.2	Chromosome	5645233	Chromosome	Chromosome	56	79	0	0	GCF_001651965.2	Escherichia coli	FRIK2455	SAMN04531998	2011
685	NZ_CP015845.2	Plasmid	34689	conjugative	PTU-E28	0	0	0	0	GCF_001651965.2	Escherichia coli	FRIK2455	SAMN04531998	2011
686	NZ_CP015844.2	Plasmid	95598	non-mobilizable	PTU-E5	0	7	1	0	GCF_001651965.2	Escherichia coli	FRIK2455	SAMN04531998	2011
687	NZ_CP015846.1	Chromosome	5645226	Chromosome	Chromosome	56	79	0	0	GCF_001651925.2	Escherichia coli	FRIK2069	SAMN04191551	2011
688	NZ_CP015847.2	Plasmid	95599	non-mobilizable	PTU-E5	0	7	1	0	GCF_001651925.2	Escherichia coli	FRIK2069	SAMN04191551	2011
689	NZ_CP015842.1	Chromosome	5645219	Chromosome	Chromosome	56	79	0	0	GCF_001651945.2	Escherichia coli	FRIK2533	SAMN04191553	2011
690	NZ_CP022729.1	Plasmid	34689	conjugative	PTU-E28	0	0	0	0	GCF_001651945.2	Escherichia coli	FRIK2533	SAMN04191553	2011
691	NZ_CP038302.1	Chromosome	5643409	Chromosome	Chromosome	56	84	0	0	GCF_013167295.1	Escherichia coli	SS TX 313-1	SAMN05360235	2000
692	NZ_CP038304.1	Plasmid	96937	non-mobilizable	PTU-E5	0	7	0	0	GCF_013167295.1	Escherichia coli	SS TX 313-1	SAMN05360235	2000
693	NZ_CP038303.1	Plasmid	37590	conjugative	PTU-E28	0	0	0	0	GCF_013167295.1	Escherichia coli	SS TX 313-1	SAMN05360235	2000
694	NZ_CP027442.1	Chromosome	5636732	Chromosome	Chromosome	53	94	0	0	GCF_003018055.1	Escherichia coli	2013C-3252	SAMN02991246	2012
695	NZ_CP027443.1	Plasmid	95157	non-mobilizable	PTU-Y	0	0	1	0	GCF_003018055.1	Escherichia coli	2013C-3252	SAMN02991246	2012
696	NZ_CP027444.1	Plasmid	91399	mobilizable	PTU-E69	0	17	1	0	GCF_003018055.1	Escherichia coli	2013C-3252	SAMN02991246	2012
697	NZ_CP028112.1	Chromosome	5631913	Chromosome	Chromosome	53	93	0	0	GCF_003112165.1	Escherichia coli	RM8385	SAMN08724650	2009
698	NZ_CP028113.1	Plasmid	94220	mobilizable	PTU-E69	0	16	1	0	GCF_003112165.1	Escherichia coli	RM8385	SAMN08724650	2009
699	NZ_CP028114.1	Plasmid	6673	mobilizable	PTU-E14	0	0	0	1	GCF_003112165.1	Escherichia coli	RM8385	SAMN08724650	2009
700	NZ_CP040805.1	Chromosome	4576669	Chromosome	Chromosome	34	88	0	0	GCF_003944565.2	Escherichia fergusonii	EFCF056	SAMN10531910	2017
701	NZ_CP040806.1	Plasmid	204246	non-mobilizable	PTU-HI2	13	5	2	0	GCF_003944565.2	Escherichia fergusonii	EFCF056	SAMN10531910	2017
702	NZ_CP040807.1	Plasmid	90871	conjugative	PTU-FE	8	4	0	0	GCF_003944565.2	Escherichia fergusonii	EFCF056	SAMN10531910	2017
703	NZ_CP040808.1	Plasmid	80801	conjugative	-	0	8	0	0	GCF_003944565.2	Escherichia fergusonii	EFCF056	SAMN10531910	2017
704	NZ_CP040809.1	Plasmid	80105	conjugative	PTU-E50	10	2	0	0	GCF_003944565.2	Escherichia fergusonii	EFCF056	SAMN10531910	2017
705	NZ_CP040810.1	Plasmid	79936	conjugative	PTU-E50	7	3	1	0	GCF_003944565.2	Escherichia fergusonii	EFCF056	SAMN10531910	2017
706	NZ_CP040811.1	Plasmid	67036	non-mobilizable	-	0	0	0	0	GCF_003944565.2	Escherichia fergusonii	EFCF056	SAMN10531910	2017
707	NZ_CP047378.1	Chromosome	5615389	Chromosome	Chromosome	54	95	0	0	GCF_011996085.1	Escherichia coli	CAU16175	SAMN13705263	2016
708	NZ_CP047379.1	Plasmid	190219	non-mobilizable	PTU-HI2	19	21	2	0	GCF_011996085.1	Escherichia coli	CAU16175	SAMN13705263	2016
709	NZ_CP047380.1	Plasmid	161176	conjugative	-	0	17	1	0	GCF_011996085.1	Escherichia coli	CAU16175	SAMN13705263	2016
710	NZ_CP047381.1	Plasmid	76633	conjugative	PTU-FE	3	1	0	0	GCF_011996085.1	Escherichia coli	CAU16175	SAMN13705263	2016
711	NZ_CP047382.1	Plasmid	10675	mobilizable	PTU-E1	0	1	0	1	GCF_011996085.1	Escherichia coli	CAU16175	SAMN13705263	2016
712	NZ_CP047383.1	Plasmid	7098	mobilizable	PTU-E20	0	0	0	0	GCF_011996085.1	Escherichia coli	CAU16175	SAMN13705263	2016
713	NZ_CP047384.1	Plasmid	6988	mobilizable	PTU-E14	0	0	0	1	GCF_011996085.1	Escherichia coli	CAU16175	SAMN13705263	2016
714	NZ_CP038402.1	Chromosome	5609172	Chromosome	Chromosome	57	81	0	0	GCF_013168055.1	Escherichia coli	BB24-1	SAMN05360196	2002
715	NZ_CP038404.1	Plasmid	95604	non-mobilizable	PTU-E5	0	7	1	0	GCF_013168055.1	Escherichia coli	BB24-1	SAMN05360196	2002
716	NZ_CP038403.1	Plasmid	6675	mobilizable	PTU-E14	0	0	0	1	GCF_013168055.1	Escherichia coli	BB24-1	SAMN05360196	2002
717	NZ_CP038328.1	Chromosome	5607499	Chromosome	Chromosome	52	70	0	0	GCF_013167455.1	Escherichia coli	NE 1092-2	SAMN05360231	2000
718	NZ_CP038332.1	Plasmid	92495	non-mobilizable	PTU-E5	0	4	1	0	GCF_013167455.1	Escherichia coli	NE 1092-2	SAMN05360231	2000
719	NZ_CP038329.1	Plasmid	1538	mobilizable	PTU-E9	0	0	0	0	GCF_013167455.1	Escherichia coli	NE 1092-2	SAMN05360231	2000
720	NZ_CP038330.1	Plasmid	93970	conjugative	PTU-C	5	9	0	0	GCF_013167455.1	Escherichia coli	NE 1092-2	SAMN05360231	2000
721	NZ_CP038331.1	Plasmid	6675	mobilizable	PTU-E14	0	0	0	1	GCF_013167455.1	Escherichia coli	NE 1092-2	SAMN05360231	2000
722	NZ_CP055599.1	Chromosome	4565833	Chromosome	Chromosome	35	22	0	0	GCF_013591455.1	Escherichia fergusonii	RHB41-C23	SAMN15148431	2017
723	NZ_CP055600.1	Plasmid	113051	non-mobilizable	PTU-Y	3	8	1	0	GCF_013591455.1	Escherichia fergusonii	RHB41-C23	SAMN15148431	2017
724	NZ_CP055601.1	Plasmid	112380	conjugative	PTU-I1	3	8	0	0	GCF_013591455.1	Escherichia fergusonii	RHB41-C23	SAMN15148431	2017
725	NZ_CP055602.1	Plasmid	46375	non-mobilizable	PTU-?	0	0	0	0	GCF_013591455.1	Escherichia fergusonii	RHB41-C23	SAMN15148431	2017
726	NZ_CP055604.1	Plasmid	6647	mobilizable	PTU-E1	0	0	0	1	GCF_013591455.1	Escherichia fergusonii	RHB41-C23	SAMN15148431	2017
727	NZ_CP055605.1	Plasmid	4664	mobilizable	PTU-E3	0	0	0	0	GCF_013591455.1	Escherichia fergusonii	RHB41-C23	SAMN15148431	2017
728	NZ_CP055606.1	Plasmid	3840	mobilizable	-	0	0	0	1	GCF_013591455.1	Escherichia fergusonii	RHB41-C23	SAMN15148431	2017
729	NZ_CP055607.1	Plasmid	1552	mobilizable	PTU-E9	0	0	0	0	GCF_013591455.1	Escherichia fergusonii	RHB41-C23	SAMN15148431	2017
730	NZ_CP055603.1	Plasmid	33901	non-mobilizable	-	0	0	0	0	GCF_013591455.1	Escherichia fergusonii	RHB41-C23	SAMN15148431	2017
731	NZ_AP018488.1	Chromosome	5598155	Chromosome	Chromosome	50	98	0	0	GCF_003966795.1	Escherichia coli	pv15-279	SAMD00108492	2015
732	NZ_AP018489.1	Plasmid	94391	conjugative	PTU-E5	0	10	1	0	GCF_003966795.1	Escherichia coli	pv15-279	SAMD00108492	2015
733	NZ_CP038309.1	Chromosome	5594529	Chromosome	Chromosome	51	69	0	0	GCF_013167335.1	Escherichia coli	Show KS 470-1	SAMN05360225	1999
734	NZ_CP038312.1	Plasmid	93182	non-mobilizable	PTU-E5	0	4	1	0	GCF_013167335.1	Escherichia coli	Show KS 470-1	SAMN05360225	1999
735	NZ_CP038310.1	Plasmid	6042	mobilizable	PTU-E1	0	0	0	1	GCF_013167335.1	Escherichia coli	Show KS 470-1	SAMN05360225	1999
736	NZ_CP038311.1	Plasmid	43127	conjugative	PTU-E28	0	5	0	0	GCF_013167335.1	Escherichia coli	Show KS 470-1	SAMN05360225	1999
737	NZ_CP038372.1	Chromosome	5593140	Chromosome	Chromosome	52	63	0	0	GCF_013167775.1	Escherichia coli	F6294	SAMN11229489	NA
738	NZ_CP038373.1	Plasmid	92725	non-mobilizable	PTU-E5	0	1	1	0	GCF_013167775.1	Escherichia coli	F6294	SAMN11229489	NA
739	NZ_CP037945.1	Chromosome	5592581	Chromosome	Chromosome	53	107	0	0	GCF_004358365.1	Escherichia coli	CFSAN027346	SAMN10604455	1999
740	NZ_CP037946.1	Plasmid	96016	mobilizable	PTU-E69	0	24	1	0	GCF_004358365.1	Escherichia coli	CFSAN027346	SAMN10604455	1999
741	NZ_CP037947.1	Plasmid	73152	conjugative	PTU-FE	7	3	0	0	GCF_004358365.1	Escherichia coli	CFSAN027346	SAMN10604455	1999
742	NZ_CP038290.1	Chromosome	5590682	Chromosome	Chromosome	52	74	0	0	GCF_013167195.1	Escherichia coli	TX 265-1	SAMN05360242	2000
743	NZ_CP038291.1	Plasmid	98061	non-mobilizable	PTU-E5	0	10	1	0	GCF_013167195.1	Escherichia coli	TX 265-1	SAMN05360242	2000
744	NZ_CP006027.1	Chromosome	5585613	Chromosome	Chromosome	54	52	0	0	GCF_000520035.1	Escherichia coli	RM13514	SAMN02641383	NA
745	NZ_CP006028.1	Plasmid	87120	mobilizable	PTU-E69	0	16	1	0	GCF_000520035.1	Escherichia coli	RM13514	SAMN02641383	NA
746	NZ_CP006029.1	Plasmid	64561	mobilizable	PTU-C	5	7	0	0	GCF_000520035.1	Escherichia coli	RM13514	SAMN02641383	NA
747	NZ_CP007136.1	Chromosome	5585611	Chromosome	Chromosome	54	52	0	0	GCF_000671295.1	Escherichia coli	RM12581	SAMN03081527	NA
748	NZ_CP007138.1	Plasmid	87120	mobilizable	PTU-E69	0	16	1	0	GCF_000671295.1	Escherichia coli	RM12581	SAMN03081527	NA
749	NZ_CP007137.1	Plasmid	64562	mobilizable	PTU-C	5	7	0	0	GCF_000671295.1	Escherichia coli	RM12581	SAMN03081527	NA
750	NZ_CP027555.1	Chromosome	5584939	Chromosome	Chromosome	52	119	0	0	GCF_003018315.1	Escherichia coli	2013C-3513	SAMN08579595	2013
751	NZ_CP027554.1	Plasmid	70129	conjugative	PTU-FE	5	2	0	0	GCF_003018315.1	Escherichia coli	2013C-3513	SAMN08579595	2013
752	NZ_CP027556.1	Plasmid	91046	mobilizable	PTU-E69	0	24	1	0	GCF_003018315.1	Escherichia coli	2013C-3513	SAMN08579595	2013
753	NZ_CP032808.1	Chromosome	5573120	Chromosome	Chromosome	51	71	0	0	GCF_008931135.1	Escherichia coli	ERL04-3476	SAMN10177961	NA
754	NZ_CP032809.1	Plasmid	92771	non-mobilizable	PTU-E5	0	4	1	0	GCF_008931135.1	Escherichia coli	ERL04-3476	SAMN10177961	NA
755	NZ_CP032810.1	Plasmid	61441	conjugative	PTU-FE	0	0	0	0	GCF_008931135.1	Escherichia coli	ERL04-3476	SAMN10177961	NA
756	NZ_CP038425.1	Chromosome	5572326	Chromosome	Chromosome	51	67	0	0	GCF_013168235.1	Escherichia coli	2571	SAMN11229478	NA
757	NZ_CP038426.1	Plasmid	92986	non-mobilizable	PTU-E5	0	4	1	0	GCF_013168235.1	Escherichia coli	2571	SAMN11229478	NA
758	NZ_CP038427.1	Plasmid	2728	non-mobilizable	-	0	0	0	0	GCF_013168235.1	Escherichia coli	2571	SAMN11229478	NA
759	NC_011353.1	Chromosome	5572075	Chromosome	Chromosome	53	65	0	0	GCF_000021125.1	Escherichia coli	EC4115	SAMN02603441	NA
760	NC_011351.1	Plasmid	37452	conjugative	PTU-E28	0	0	0	0	GCF_000021125.1	Escherichia coli	EC4115	SAMN02603441	NA
761	NC_011350.1	Plasmid	94644	non-mobilizable	PTU-E5	0	5	1	0	GCF_000021125.1	Escherichia coli	EC4115	SAMN02603441	NA
762	NZ_CP038383.1	Chromosome	5571128	Chromosome	Chromosome	52	64	0	0	GCF_013167935.1	Escherichia coli	DEC5E	SAMN11229486	1963
763	NZ_CP038385.1	Plasmid	80565	conjugative	PTU-FE	4	4	0	0	GCF_013167935.1	Escherichia coli	DEC5E	SAMN11229486	1963
764	NZ_CP038384.1	Plasmid	69832	mobilizable	PTU-E41	3	6	1	0	GCF_013167935.1	Escherichia coli	DEC5E	SAMN11229486	1963
765	NZ_CP045827.1	Chromosome	5570476	Chromosome	Chromosome	51	88	0	0	GCF_009650035.1	Escherichia coli	AUSMDU00014361	SAMN11008224	2015
766	NZ_CP045828.1	Plasmid	100778	conjugative	PTU-E41	0	10	1	0	GCF_009650035.1	Escherichia coli	AUSMDU00014361	SAMN11008224	2015
767	NZ_CP045829.1	Plasmid	100217	non-mobilizable	PTU-Y	0	1	1	0	GCF_009650035.1	Escherichia coli	AUSMDU00014361	SAMN11008224	2015
768	NZ_CP045830.1	Plasmid	2974	mobilizable	-	0	0	0	1	GCF_009650035.1	Escherichia coli	AUSMDU00014361	SAMN11008224	2015
769	NZ_CP038351.1	Chromosome	5569928	Chromosome	Chromosome	52	78	0	0	GCF_013167615.1	Escherichia coli	F8798	SAMN05360171	NA
770	NZ_CP038352.1	Plasmid	92209	non-mobilizable	PTU-E5	0	1	1	0	GCF_013167615.1	Escherichia coli	F8798	SAMN05360171	NA
771	NZ_CP066753.1	Chromosome	5568284	Chromosome	Chromosome	52	75	0	0	GCF_016458925.1	Escherichia coli	ECP19-598	SAMN16946946	2019
772	NZ_CP066754.1	Plasmid	89397	conjugative	PTU-I1	0	1	0	0	GCF_016458925.1	Escherichia coli	ECP19-598	SAMN16946946	2019
773	NZ_CP066755.1	Plasmid	114710	non-mobilizable	PTU-E5	0	4	1	0	GCF_016458925.1	Escherichia coli	ECP19-598	SAMN16946946	2019
774	NZ_CP038346.1	Chromosome	5566982	Chromosome	Chromosome	52	76	0	0	GCF_013167575.1	Escherichia coli	G5295	SAMN05360178	NA
775	NZ_CP038348.1	Plasmid	89216	non-mobilizable	PTU-E5	0	4	1	0	GCF_013167575.1	Escherichia coli	G5295	SAMN05360178	NA
776	NZ_CP038347.1	Plasmid	89068	conjugative	PTU-I1	0	1	0	0	GCF_013167575.1	Escherichia coli	G5295	SAMN05360178	NA
777	NZ_CP028592.1	Chromosome	5558896	Chromosome	Chromosome	52	71	0	0	GCF_005221505.1	Escherichia coli	150	SAMN08773055	2011
778	NZ_CP028595.1	Plasmid	95624	non-mobilizable	PTU-E5	0	7	1	0	GCF_005221505.1	Escherichia coli	150	SAMN08773055	2011
779	NZ_CP028594.1	Plasmid	40334	conjugative	PTU-E28	0	2	0	0	GCF_005221505.1	Escherichia coli	150	SAMN08773055	2011
780	NZ_CP028593.1	Plasmid	2679	mobilizable	PTU-E1	0	0	0	1	GCF_005221505.1	Escherichia coli	150	SAMN08773055	2011
781	NZ_CP044145.1	Chromosome	5557507	Chromosome	Chromosome	52	65	0	0	GCF_008727175.1	Escherichia coli	AR-0428	SAMN12648978	NA
782	NZ_CP044146.1	Plasmid	92722	non-mobilizable	PTU-E5	0	1	1	0	GCF_008727175.1	Escherichia coli	AR-0428	SAMN12648978	NA
783	NZ_CP044147.1	Plasmid	46899	non-mobilizable	-	0	0	0	0	GCF_008727175.1	Escherichia coli	AR-0428	SAMN12648978	NA
784	NZ_CP034384.1	Chromosome	5554243	Chromosome	Chromosome	52	72	0	0	GCF_009931235.1	Escherichia coli	FRIK804	SAMN10531264	1994
785	NZ_CP034386.1	Plasmid	6673	mobilizable	PTU-E14	0	0	0	1	GCF_009931235.1	Escherichia coli	FRIK804	SAMN10531264	1994
786	NZ_CP034387.1	Plasmid	4091	mobilizable	PTU-E10	0	0	0	0	GCF_009931235.1	Escherichia coli	FRIK804	SAMN10531264	1994
787	NZ_CP034388.1	Plasmid	3305	mobilizable	PTU-E1	0	0	0	1	GCF_009931235.1	Escherichia coli	FRIK804	SAMN10531264	1994
788	NZ_CP034385.1	Plasmid	92697	non-mobilizable	PTU-E5	0	1	1	0	GCF_009931235.1	Escherichia coli	FRIK804	SAMN10531264	1994
789	NZ_CP038419.1	Chromosome	5552787	Chromosome	Chromosome	56	75	0	0	GCF_013168175.1	Escherichia coli	37409	SAMN05360202	1999
790	NZ_CP038420.1	Plasmid	98042	non-mobilizable	PTU-E5	0	9	1	0	GCF_013168175.1	Escherichia coli	37409	SAMN05360202	1999
791	NZ_CP022050.2	Chromosome	5548751	Chromosome	Chromosome	52	69	0	0	GCF_002208865.2	Escherichia coli	FDAARGOS_293	SAMN06173306	2014
792	NZ_CP022051.2	Plasmid	42641	conjugative	PTU-E28	0	5	0	0	GCF_002208865.2	Escherichia coli	FDAARGOS_293	SAMN06173306	2014
793	NZ_CP022052.2	Plasmid	95288	non-mobilizable	PTU-E5	0	6	1	0	GCF_002208865.2	Escherichia coli	FDAARGOS_293	SAMN06173306	2014
794	NZ_CP038300.1	Chromosome	5546758	Chromosome	Chromosome	52	64	0	0	GCF_013167275.1	Escherichia coli	SS TX 754-1	SAMN05360237	2000
795	NZ_CP038301.1	Plasmid	94294	non-mobilizable	PTU-E5	0	6	1	0	GCF_013167275.1	Escherichia coli	SS TX 754-1	SAMN05360237	2000
796	NZ_CP038284.1	Chromosome	5546361	Chromosome	Chromosome	52	69	0	0	GCF_013167155.1	Escherichia coli	YB14-1	SAMN05360245	2002
797	NZ_CP038286.1	Plasmid	100480	non-mobilizable	PTU-E5	0	12	1	0	GCF_013167155.1	Escherichia coli	YB14-1	SAMN05360245	2002
798	NZ_CP038285.1	Plasmid	2679	mobilizable	PTU-E1	0	0	0	1	GCF_013167155.1	Escherichia coli	YB14-1	SAMN05360245	2002
799	NZ_CP038357.1	Chromosome	5545879	Chromosome	Chromosome	52	65	0	0	GCF_013167675.1	Escherichia coli	F7508	SAMN05360163	NA
800	NZ_CP038359.1	Plasmid	92704	non-mobilizable	PTU-E5	0	1	1	0	GCF_013167675.1	Escherichia coli	F7508	SAMN05360163	NA
801	NZ_CP038358.1	Plasmid	3306	mobilizable	PTU-E1	0	0	0	1	GCF_013167675.1	Escherichia coli	F7508	SAMN05360163	NA
802	NZ_CP038414.1	Chromosome	5542130	Chromosome	Chromosome	52	73	0	0	GCF_013168135.1	Escherichia coli	17B6-2	SAMN05360191	2002
803	NZ_CP038415.1	Plasmid	92490	non-mobilizable	PTU-E5	0	4	1	0	GCF_013168135.1	Escherichia coli	17B6-2	SAMN05360191	2002
804	NZ_CP033635.1	Chromosome	5539489	Chromosome	Chromosome	62	72	0	0	GCF_003790525.1	Escherichia coli	ECCNB12-2	SAMN07723175	2016
805	NZ_CP033632.1	Plasmid	147451	non-mobilizable	-	14	21	1	0	GCF_003790525.1	Escherichia coli	ECCNB12-2	SAMN07723175	2016
806	NZ_CP033633.1	Plasmid	139752	conjugative	PTU-B/O/K/Z	0	12	0	0	GCF_003790525.1	Escherichia coli	ECCNB12-2	SAMN07723175	2016
807	NZ_CP033634.1	Plasmid	82252	conjugative	-	0	6	0	0	GCF_003790525.1	Escherichia coli	ECCNB12-2	SAMN07723175	2016
808	NZ_CP033636.1	Plasmid	253793	conjugative	PTU-HI2	21	18	2	0	GCF_003790525.1	Escherichia coli	ECCNB12-2	SAMN07723175	2016
809	NZ_CP031916.1	Chromosome	5532455	Chromosome	Chromosome	53	64	0	0	GCF_005037845.1	Escherichia coli	FWSEC0003	SAMN08768104	2005
810	NZ_CP031917.1	Plasmid	95228	non-mobilizable	PTU-E25	0	0	0	0	GCF_005037845.1	Escherichia coli	FWSEC0003	SAMN08768104	2005
811	NZ_CP031918.1	Plasmid	52940	conjugative	PTU-E5	0	4	0	0	GCF_005037845.1	Escherichia coli	FWSEC0003	SAMN08768104	2005
812	NZ_CP044148.1	Chromosome	5530826	Chromosome	Chromosome	53	63	0	0	GCF_008727195.1	Escherichia coli	AR-0427	SAMN12648977	NA
813	NZ_CP044149.1	Plasmid	74819	conjugative	PTU-FE	8	4	0	0	GCF_008727195.1	Escherichia coli	AR-0427	SAMN12648977	NA
814	NZ_CP044150.1	Plasmid	85887	mobilizable	PTU-E5	0	7	1	0	GCF_008727195.1	Escherichia coli	AR-0427	SAMN12648977	NA
815	NZ_CP038369.1	Chromosome	5530739	Chromosome	Chromosome	51	67	0	0	GCF_013167755.1	Escherichia coli	F6321	SAMN11229490	NA
816	NZ_CP038371.1	Plasmid	92990	non-mobilizable	PTU-E5	0	4	1	0	GCF_013167755.1	Escherichia coli	F6321	SAMN11229490	NA
817	NZ_CP038370.1	Plasmid	2731	non-mobilizable	-	0	0	0	0	GCF_013167755.1	Escherichia coli	F6321	SAMN11229490	NA
818	NC_013008.1	Chromosome	5528136	Chromosome	Chromosome	53	66	0	0	GCF_000022225.1	Escherichia coli	TW14359	SAMN02604255	2006
819	NC_013010.1	Plasmid	94601	non-mobilizable	PTU-E5	0	5	1	0	GCF_000022225.1	Escherichia coli	TW14359	SAMN02604255	2006
820	NZ_CP066748.1	Chromosome	5524652	Chromosome	Chromosome	52	75	0	0	GCF_016458945.1	Escherichia coli	ECP19-2498	SAMN16946945	2019
821	NZ_CP066749.1	Plasmid	95679	conjugative	PTU-I1	1	4	0	0	GCF_016458945.1	Escherichia coli	ECP19-2498	SAMN16946945	2019
822	NZ_CP066750.1	Plasmid	95598	non-mobilizable	PTU-E5	0	7	1	0	GCF_016458945.1	Escherichia coli	ECP19-2498	SAMN16946945	2019
823	NZ_CP066751.1	Plasmid	8119	mobilizable	PTU-E20	0	0	0	0	GCF_016458945.1	Escherichia coli	ECP19-2498	SAMN16946945	2019
824	NZ_CP066752.1	Plasmid	6675	mobilizable	PTU-E1	0	0	0	1	GCF_016458945.1	Escherichia coli	ECP19-2498	SAMN16946945	2019
825	NZ_CP008805.1	Chromosome	5523849	Chromosome	Chromosome	53	61	0	0	GCF_000730345.1	Escherichia coli	SS17	SAMN02872945	2010
826	NZ_CP008806.1	Plasmid	94645	non-mobilizable	PTU-E5	0	4	1	0	GCF_000730345.1	Escherichia coli	SS17	SAMN02872945	2010
827	NZ_CP008807.1	Plasmid	37447	conjugative	PTU-E28	0	0	0	0	GCF_000730345.1	Escherichia coli	SS17	SAMN02872945	2010
828	NZ_CP038376.1	Chromosome	5523389	Chromosome	Chromosome	52	69	0	0	GCF_013167815.1	Escherichia coli	F1273	SAMN11229487	NA
829	NZ_CP038379.1	Plasmid	93180	non-mobilizable	PTU-E5	0	4	1	0	GCF_013167815.1	Escherichia coli	F1273	SAMN11229487	NA
830	NZ_CP038377.1	Plasmid	7324	mobilizable	PTU-E14	0	0	0	1	GCF_013167815.1	Escherichia coli	F1273	SAMN11229487	NA
831	NZ_CP038378.1	Plasmid	99810	non-mobilizable	PTU-Y	0	1	1	0	GCF_013167815.1	Escherichia coli	F1273	SAMN11229487	NA
832	NZ_CP038355.1	Chromosome	5520652	Chromosome	Chromosome	52	73	0	0	GCF_013167655.1	Escherichia coli	F8092B	SAMN02304041	NA
833	NZ_CP038356.1	Plasmid	98062	non-mobilizable	PTU-E5	0	10	1	0	GCF_013167655.1	Escherichia coli	F8092B	SAMN02304041	NA
834	NZ_CP038363.1	Chromosome	5519312	Chromosome	Chromosome	52	71	0	0	GCF_013167715.1	Escherichia coli	F7349	SAMN05360158	NA
835	NZ_CP038364.1	Plasmid	92700	non-mobilizable	PTU-E5	0	1	1	0	GCF_013167715.1	Escherichia coli	F7349	SAMN05360158	NA
836	NZ_CP038365.1	Plasmid	3306	mobilizable	PTU-E1	0	0	0	1	GCF_013167715.1	Escherichia coli	F7349	SAMN05360158	NA
837	NZ_CP040107.1	Chromosome	5518535	Chromosome	Chromosome	52	65	0	0	GCF_013343635.1	Escherichia coli	MB9-1	SAMN05360217	2002
838	NZ_CP040108.1	Plasmid	93190	non-mobilizable	PTU-E5	0	4	1	0	GCF_013343635.1	Escherichia coli	MB9-1	SAMN05360217	2002
839	NZ_CP040109.1	Plasmid	6042	mobilizable	PTU-E1	0	0	0	1	GCF_013343635.1	Escherichia coli	MB9-1	SAMN05360217	2002
840	NZ_CP040110.1	Plasmid	37889	conjugative	PTU-E28	0	0	0	0	GCF_013343635.1	Escherichia coli	MB9-1	SAMN05360217	2002
841	NZ_CP038366.1	Chromosome	5516005	Chromosome	Chromosome	49	67	0	0	GCF_013167735.1	Escherichia coli	F6667	SAMN05360149	NA
842	NZ_CP038368.1	Plasmid	93665	non-mobilizable	PTU-E5	0	5	1	0	GCF_013167735.1	Escherichia coli	F6667	SAMN05360149	NA
843	NZ_CP038367.1	Plasmid	39233	conjugative	PTU-E28	0	1	0	0	GCF_013167735.1	Escherichia coli	F6667	SAMN05360149	NA
844	NZ_CP038324.1	Chromosome	5513088	Chromosome	Chromosome	52	69	0	0	GCF_013167435.1	Escherichia coli	NE 1169-1	SAMN05360232	2000
845	NZ_CP038327.1	Plasmid	92704	non-mobilizable	PTU-E5	0	1	1	0	GCF_013167435.1	Escherichia coli	NE 1169-1	SAMN05360232	2000
846	NZ_CP038325.1	Plasmid	6673	mobilizable	PTU-E14	0	0	0	1	GCF_013167435.1	Escherichia coli	NE 1169-1	SAMN05360232	2000
847	NZ_CP038326.1	Plasmid	145329	conjugative	PTU-C	9	8	0	0	GCF_013167435.1	Escherichia coli	NE 1169-1	SAMN05360232	2000
848	NZ_CP038321.1	Chromosome	5513087	Chromosome	Chromosome	52	69	0	0	GCF_013167415.1	Escherichia coli	NE1127	SAMN11229496	NA
849	NZ_CP038323.1	Plasmid	92701	non-mobilizable	PTU-E5	0	1	1	0	GCF_013167415.1	Escherichia coli	NE1127	SAMN11229496	NA
850	NZ_CP038322.1	Plasmid	145329	conjugative	PTU-C	9	8	0	0	GCF_013167415.1	Escherichia coli	NE1127	SAMN11229496	NA
851	NZ_CP038282.1	Chromosome	5512933	Chromosome	Chromosome	52	65	0	0	GCF_013167135.1	Escherichia coli	F8492	SAMN11267279	NA
852	NZ_CP038283.1	Plasmid	93247	non-mobilizable	PTU-E5	0	4	1	0	GCF_013167135.1	Escherichia coli	F8492	SAMN11267279	NA
853	NZ_CP038336.1	Chromosome	5512129	Chromosome	Chromosome	53	34	0	0	GCF_013167495.1	Escherichia coli	LSU61	SAMN11229493	NA
854	NZ_CP038338.1	Plasmid	119161	conjugative	PTU-E5	0	2	2	0	GCF_013167495.1	Escherichia coli	LSU61	SAMN11229493	NA
855	NZ_CP038337.1	Plasmid	37777	conjugative	PTU-E28	0	0	0	0	GCF_013167495.1	Escherichia coli	LSU61	SAMN11229493	NA
856	NZ_CP015832.1	Chromosome	5509528	Chromosome	Chromosome	57	72	0	0	GCF_001650275.1	Escherichia coli	180-PT54	SAMN05007044	2012
857	NZ_CP015833.1	Plasmid	240662	conjugative	PTU-HI2	11	7	2	0	GCF_001650275.1	Escherichia coli	180-PT54	SAMN05007044	2012
858	NZ_CP039834.1	Chromosome	5507715	Chromosome	Chromosome	52	64	0	0	GCF_013343595.1	Escherichia coli	MB41-1	SAMN05360216	2002
859	NZ_CP039835.1	Plasmid	93704	non-mobilizable	PTU-E5	0	7	0	0	GCF_013343595.1	Escherichia coli	MB41-1	SAMN05360216	2002
860	NZ_CP039836.1	Plasmid	3306	mobilizable	PTU-E1	0	0	0	1	GCF_013343595.1	Escherichia coli	MB41-1	SAMN05360216	2002
861	NZ_CP028603.1	Chromosome	5504979	Chromosome	Chromosome	52	78	0	0	GCF_005221585.1	Escherichia coli	144	SAMN08773051	2011
862	NZ_CP028606.1	Plasmid	95648	mobilizable	PTU-E5	0	6	1	0	GCF_005221585.1	Escherichia coli	144	SAMN08773051	2011
863	NZ_CP028605.1	Plasmid	40350	conjugative	PTU-E28	0	4	0	0	GCF_005221585.1	Escherichia coli	144	SAMN08773051	2011
864	NZ_CP028604.1	Plasmid	2678	mobilizable	PTU-E1	0	0	0	1	GCF_005221585.1	Escherichia coli	144	SAMN08773051	2011
865	NZ_CP038333.1	Chromosome	5504820	Chromosome	Chromosome	52	74	0	0	GCF_013167475.1	Escherichia coli	N8B7-2	SAMN05360221	2002
866	NZ_CP038335.1	Plasmid	94694	non-mobilizable	PTU-E5	0	7	1	0	GCF_013167475.1	Escherichia coli	N8B7-2	SAMN05360221	2002
867	NZ_CP038334.1	Plasmid	58668	conjugative	PTU-I2	0	0	0	0	GCF_013167475.1	Escherichia coli	N8B7-2	SAMN05360221	2002
868	NZ_CP032797.1	Chromosome	5504769	Chromosome	Chromosome	52	66	0	0	GCF_008926145.1	Escherichia coli	ERL06-2497	SAMN10177965	NA
869	NZ_CP032798.1	Plasmid	92743	non-mobilizable	PTU-E5	0	1	1	0	GCF_008926145.1	Escherichia coli	ERL06-2497	SAMN10177965	NA
870	NZ_CP032799.1	Plasmid	63089	conjugative	PTU-FE	0	0	0	0	GCF_008926145.1	Escherichia coli	ERL06-2497	SAMN10177965	NA
871	NZ_CP032800.1	Plasmid	3306	mobilizable	PTU-E1	0	0	0	1	GCF_008926145.1	Escherichia coli	ERL06-2497	SAMN10177965	NA
872	NZ_CP038292.1	Chromosome	5498884	Chromosome	Chromosome	52	61	0	0	GCF_013167235.1	Escherichia coli	TB21-1	SAMN05360240	2002
873	NZ_CP038293.1	Plasmid	95611	non-mobilizable	PTU-E5	0	7	1	0	GCF_013167235.1	Escherichia coli	TB21-1	SAMN05360240	2002
874	NZ_CP038294.1	Plasmid	3171	mobilizable	PTU-E1	0	0	0	1	GCF_013167235.1	Escherichia coli	TB21-1	SAMN05360240	2002
875	NZ_CP044140.1	Chromosome	5498215	Chromosome	Chromosome	48	67	0	0	GCF_008727135.1	Escherichia coli	AR-0430	SAMN12648980	NA
876	NZ_CP044137.1	Plasmid	88229	conjugative	PTU-I1	1	2	0	0	GCF_008727135.1	Escherichia coli	AR-0430	SAMN12648980	NA
877	NZ_CP044138.1	Plasmid	34677	conjugative	PTU-X4	0	0	0	0	GCF_008727135.1	Escherichia coli	AR-0430	SAMN12648980	NA
878	NZ_CP044139.1	Plasmid	92728	non-mobilizable	PTU-E5	0	1	1	0	GCF_008727135.1	Escherichia coli	AR-0430	SAMN12648980	NA
879	NZ_CP044141.1	Plasmid	50155	mobilizable	-	0	0	0	0	GCF_008727135.1	Escherichia coli	AR-0430	SAMN12648980	NA
880	NZ_CP034803.1	Chromosome	5496616	Chromosome	Chromosome	52	70	0	0	GCF_004010575.1	Escherichia coli	2009C-3554	SAMN04531139	2008
881	NZ_CP034804.1	Plasmid	83424	conjugative	PTU-I1	0	1	0	0	GCF_004010575.1	Escherichia coli	2009C-3554	SAMN04531139	2008
882	NZ_CP034805.1	Plasmid	94014	non-mobilizable	PTU-E5	0	2	1	0	GCF_004010575.1	Escherichia coli	2009C-3554	SAMN04531139	2008
883	NZ_CP038342.1	Chromosome	5496245	Chromosome	Chromosome	52	65	0	0	GCF_013167535.1	Escherichia coli	H2495	SAMN11229491	NA
884	NZ_CP038343.1	Plasmid	92743	non-mobilizable	PTU-E5	0	1	1	0	GCF_013167535.1	Escherichia coli	H2495	SAMN11229491	NA
885	NZ_CP038423.1	Chromosome	5495195	Chromosome	Chromosome	52	64	0	0	GCF_013168215.1	Escherichia coli	7409	SAMN11229479	NA
886	NZ_CP038424.1	Plasmid	96931	mobilizable	PTU-E5	0	8	1	0	GCF_013168215.1	Escherichia coli	7409	SAMN11229479	NA
887	NZ_CP026723.1	Chromosome	5492922	Chromosome	Chromosome	68	73	0	0	GCF_002946715.1	Escherichia coli	266917_2	SAMN08498861	2016
888	NZ_CP026724.1	Plasmid	129627	conjugative	-	0	6	1	0	GCF_002946715.1	Escherichia coli	266917_2	SAMN08498861	2016
889	NZ_CP026725.1	Plasmid	97124	non-mobilizable	PTU-Y	0	0	1	0	GCF_002946715.1	Escherichia coli	266917_2	SAMN08498861	2016
890	NZ_CP026726.1	Plasmid	83010	conjugative	PTU-I1	0	1	0	0	GCF_002946715.1	Escherichia coli	266917_2	SAMN08498861	2016
891	NZ_CP026727.1	Plasmid	51479	conjugative	PTU-X3	2	4	0	0	GCF_002946715.1	Escherichia coli	266917_2	SAMN08498861	2016
892	NZ_CP026728.1	Plasmid	33288	conjugative	PTU-X4	0	0	0	0	GCF_002946715.1	Escherichia coli	266917_2	SAMN08498861	2016
893	NZ_CP044143.1	Chromosome	5492765	Chromosome	Chromosome	52	64	0	0	GCF_008727155.1	Escherichia coli	AR-0429	SAMN12648979	NA
894	NZ_CP044142.1	Plasmid	152532	conjugative	PTU-C	9	10	0	0	GCF_008727155.1	Escherichia coli	AR-0429	SAMN12648979	NA
895	NZ_CP044144.1	Plasmid	92690	non-mobilizable	PTU-E5	0	1	1	0	GCF_008727155.1	Escherichia coli	AR-0429	SAMN12648979	NA
896	NZ_CP038305.1	Chromosome	5492443	Chromosome	Chromosome	52	66	0	0	GCF_013167315.1	Escherichia coli	SS NE 1040-1	SAMN05360230	2000
897	NZ_CP038308.1	Plasmid	93167	non-mobilizable	PTU-E5	0	4	1	0	GCF_013167315.1	Escherichia coli	SS NE 1040-1	SAMN05360230	2000
898	NZ_CP038306.1	Plasmid	6042	mobilizable	PTU-E1	0	0	0	1	GCF_013167315.1	Escherichia coli	SS NE 1040-1	SAMN05360230	2000
899	NZ_CP038307.1	Plasmid	38515	conjugative	PTU-E28	0	1	0	0	GCF_013167315.1	Escherichia coli	SS NE 1040-1	SAMN05360230	2000
900	NZ_CP010304.1	Chromosome	5488700	Chromosome	Chromosome	53	61	0	0	GCF_000803705.1	Escherichia coli	SS52	SAMN03265100	2010
901	NZ_CP010305.1	Plasmid	94730	non-mobilizable	PTU-E5	0	5	1	0	GCF_000803705.1	Escherichia coli	SS52	SAMN03265100	2010
902	NZ_CP064167.1	Chromosome	5487634	Chromosome	Chromosome	50	63	0	0	GCF_015353135.1	Escherichia coli	Wll001	SAMN16409547	2015
903	NZ_CP064168.1	Plasmid	3306	mobilizable	PTU-E1	0	0	0	1	GCF_015353135.1	Escherichia coli	Wll001	SAMN16409547	2015
904	NZ_CP064169.1	Plasmid	95164	non-mobilizable	PTU-E5	0	2	1	0	GCF_015353135.1	Escherichia coli	Wll001	SAMN16409547	2015
905	NZ_CP038412.1	Chromosome	5485363	Chromosome	Chromosome	54	34	0	0	GCF_013168115.1	Escherichia coli	493/89	SAMN11229500	1989
906	NZ_CP038413.1	Plasmid	121214	conjugative	PTU-E5	0	4	2	0	GCF_013168115.1	Escherichia coli	493/89	SAMN11229500	1989
907	NZ_CP016755.1	Chromosome	5483726	Chromosome	Chromosome	52	66	0	0	GCF_002220265.1	Escherichia coli	FORC_044	SAMN05417814	2015
908	NZ_CP018625.1	Plasmid	111755	conjugative	PTU-I1	5	5	0	0	GCF_002220265.1	Escherichia coli	FORC_044	SAMN05417814	2015
909	NZ_CP018626.1	Plasmid	107692	non-mobilizable	PTU-E5	0	0	1	0	GCF_002220265.1	Escherichia coli	FORC_044	SAMN05417814	2015
910	NZ_CP038353.1	Chromosome	5478773	Chromosome	Chromosome	53	66	0	0	GCF_013167635.1	Escherichia coli	F8797	SAMN05360170	NA
911	NZ_CP038354.1	Plasmid	91510	non-mobilizable	PTU-E5	0	4	1	0	GCF_013167635.1	Escherichia coli	F8797	SAMN05360170	NA
912	NZ_CP014314.1	Chromosome	5478683	Chromosome	Chromosome	53	64	0	0	GCF_001558995.2	Escherichia coli	JEONG-1266	SAMN04191546	2013
913	NZ_CP015816.1	Plasmid	95910	non-mobilizable	PTU-E5	0	6	1	0	GCF_001558995.2	Escherichia coli	JEONG-1266	SAMN04191546	2013
914	NZ_CP038339.1	Chromosome	5477854	Chromosome	Chromosome	53	68	0	0	GCF_013167515.1	Escherichia coli	H6437	SAMN11229492	NA
915	NZ_CP038341.1	Plasmid	92839	non-mobilizable	PTU-E5	0	4	1	0	GCF_013167515.1	Escherichia coli	H6437	SAMN11229492	NA
916	NZ_CP038340.1	Plasmid	56083	conjugative	PTU-I2	0	0	0	0	GCF_013167515.1	Escherichia coli	H6437	SAMN11229492	NA
917	NZ_CP038428.1	Chromosome	5477691	Chromosome	Chromosome	52	63	0	0	GCF_013168255.1	Escherichia coli	611	SAMN11229477	NA
918	NZ_CP038429.1	Plasmid	92703	non-mobilizable	PTU-E5	0	1	1	0	GCF_013168255.1	Escherichia coli	611	SAMN11229477	NA
919	NZ_CP038430.1	Plasmid	3306	mobilizable	PTU-E1	0	0	0	1	GCF_013168255.1	Escherichia coli	611	SAMN11229477	NA
920	NZ_CP040572.1	Chromosome	5475399	Chromosome	Chromosome	53	64	0	0	GCF_005885955.1	Escherichia coli	ECP17-46	SAMN11786966	NA
921	NZ_CP040573.1	Plasmid	94177	non-mobilizable	PTU-E5	0	5	1	0	GCF_005885955.1	Escherichia coli	ECP17-46	SAMN11786966	NA
922	NZ_CP038416.1	Chromosome	5475244	Chromosome	Chromosome	53	66	0	0	GCF_013168155.1	Escherichia coli	37014	SAMN05360204	1999
923	NZ_CP038418.1	Plasmid	94184	non-mobilizable	PTU-E5	0	5	1	0	GCF_013168155.1	Escherichia coli	37014	SAMN05360204	1999
924	NZ_CP038417.1	Plasmid	89216	conjugative	PTU-I1	0	1	0	0	GCF_013168155.1	Escherichia coli	37014	SAMN05360204	1999
925	NZ_CP031345.1	Chromosome	5472396	Chromosome	Chromosome	52	63	0	0	GCF_014623405.1	Escherichia coli	RM12367-C1	SAMN09742414	NA
926	NZ_CP031344.1	Plasmid	90831	mobilizable	PTU-E69	0	17	1	0	GCF_014623405.1	Escherichia coli	RM12367-C1	SAMN09742414	NA
927	NZ_CP038380.1	Chromosome	5471440	Chromosome	Chromosome	53	63	0	0	GCF_013167875.1	Escherichia coli	E32511	SAMN11229498	NA
928	NZ_CP038382.1	Plasmid	91912	non-mobilizable	PTU-E5	0	4	1	0	GCF_013167875.1	Escherichia coli	E32511	SAMN11229498	NA
929	NZ_CP038381.1	Plasmid	58509	conjugative	PTU-I2	0	0	0	0	GCF_013167875.1	Escherichia coli	E32511	SAMN11229498	NA
930	NZ_AP018796.1	Chromosome	5470440	Chromosome	Chromosome	55	64	0	0	GCF_003966425.1	Escherichia coli	E2855	SAMD00129666	2001
931	NZ_AP018797.1	Plasmid	125200	conjugative	PTU-B/O/K/Z	6	10	0	0	GCF_003966425.1	Escherichia coli	E2855	SAMD00129666	2001
932	NZ_AP018798.1	Plasmid	94446	non-mobilizable	PTU-Y	0	1	1	0	GCF_003966425.1	Escherichia coli	E2855	SAMD00129666	2001
933	NZ_AP018799.1	Plasmid	92697	conjugative	PTU-FE	8	7	0	0	GCF_003966425.1	Escherichia coli	E2855	SAMD00129666	2001
934	NZ_AP018800.1	Plasmid	81004	conjugative	PTU-E41	0	10	0	0	GCF_003966425.1	Escherichia coli	E2855	SAMD00129666	2001
935	NZ_AP018801.1	Plasmid	71289	conjugative	PTU-FE	0	5	0	0	GCF_003966425.1	Escherichia coli	E2855	SAMD00129666	2001
936	NZ_CP021339.1	Chromosome	5467988	Chromosome	Chromosome	53	60	0	0	GCF_002156845.1	Escherichia coli	95NR1	SAMN06947002	1995
937	NZ_CP021340.1	Plasmid	86917	non-mobilizable	PTU-Y	0	1	1	0	GCF_002156845.1	Escherichia coli	95NR1	SAMN06947002	1995
938	NZ_CP021341.1	Plasmid	81853	conjugative	PTU-E41	0	7	0	0	GCF_002156845.1	Escherichia coli	95NR1	SAMN06947002	1995
939	NZ_CP038408.1	Chromosome	5467198	Chromosome	Chromosome	52	61	0	0	GCF_013168095.1	Escherichia coli	86-24	SAMN11229497	1986
940	NZ_CP038410.1	Plasmid	92693	non-mobilizable	PTU-E5	0	1	1	0	GCF_013168095.1	Escherichia coli	86-24	SAMN11229497	1986
941	NZ_CP038409.1	Plasmid	30925	conjugative	PTU-E28	0	0	0	0	GCF_013168095.1	Escherichia coli	86-24	SAMN11229497	1986
942	NZ_CP038411.1	Plasmid	3306	mobilizable	PTU-E1	0	0	0	1	GCF_013168095.1	Escherichia coli	86-24	SAMN11229497	1986
943	NZ_CP066759.1	Chromosome	5464804	Chromosome	Chromosome	52	64	0	0	GCF_016458885.1	Escherichia coli	ECP19-198	SAMN16956340	2019
944	NZ_CP066760.1	Plasmid	118266	non-mobilizable	PTU-E5	0	1	1	0	GCF_016458885.1	Escherichia coli	ECP19-198	SAMN16956340	2019
945	NZ_CP066761.1	Plasmid	3306	mobilizable	PTU-E1	0	0	0	1	GCF_016458885.1	Escherichia coli	ECP19-198	SAMN16956340	2019
946	NZ_CP038313.1	Chromosome	5459741	Chromosome	Chromosome	52	69	0	0	GCF_013167355.1	Escherichia coli	OK1	SAMN11229501	1996
947	NZ_CP038314.1	Plasmid	97630	non-mobilizable	PTU-E5	0	7	1	0	GCF_013167355.1	Escherichia coli	OK1	SAMN11229501	1996
948	NZ_CP038315.1	Plasmid	3306	mobilizable	PTU-E1	0	0	0	1	GCF_013167355.1	Escherichia coli	OK1	SAMN11229501	1996
949	NZ_CP038405.1	Chromosome	5459302	Chromosome	Chromosome	52	64	0	0	GCF_013168075.1	Escherichia coli	ATCC 35150	SAMN11229481	NA
950	NZ_CP038406.1	Plasmid	92740	non-mobilizable	PTU-E5	0	1	1	0	GCF_013168075.1	Escherichia coli	ATCC 35150	SAMN11229481	NA
951	NZ_CP038407.1	Plasmid	3306	mobilizable	PTU-E1	0	0	0	1	GCF_013168075.1	Escherichia coli	ATCC 35150	SAMN11229481	NA
952	NZ_CP038421.1	Chromosome	5458638	Chromosome	Chromosome	51	72	0	0	GCF_013168195.1	Escherichia coli	7636	SAMN11229480	NA
953	NZ_CP038422.1	Plasmid	94959	non-mobilizable	PTU-E5	0	7	1	0	GCF_013168195.1	Escherichia coli	7636	SAMN11229480	NA
954	NZ_CP035772.1	Chromosome	5458415	Chromosome	Chromosome	52	55	0	0	GCF_014622985.1	Escherichia coli	RM8843-C1	SAMN10887315	NA
955	NZ_CP035773.1	Plasmid	88752	mobilizable	PTU-E69	0	17	1	0	GCF_014622985.1	Escherichia coli	RM8843-C1	SAMN10887315	NA
956	NZ_CP035770.1	Chromosome	5458186	Chromosome	Chromosome	52	55	0	0	GCF_014623185.1	Escherichia coli	RM8988-C1	SAMN10887316	NA
957	NZ_CP035771.1	Plasmid	88752	mobilizable	PTU-E69	0	17	1	0	GCF_014623185.1	Escherichia coli	RM8988-C1	SAMN10887316	NA
958	NZ_CP031355.1	Chromosome	5457980	Chromosome	Chromosome	52	55	0	0	GCF_014607555.1	Escherichia coli	RM8995-C1	SAMN09742410	NA
959	NZ_CP031354.1	Plasmid	88747	mobilizable	PTU-E69	0	17	1	0	GCF_014607555.1	Escherichia coli	RM8995-C1	SAMN09742410	NA
960	NZ_CP040570.1	Chromosome	5457696	Chromosome	Chromosome	52	63	0	0	GCF_005885915.1	Escherichia coli	ECP17-1298	SAMN11787763	NA
961	NZ_CP040571.1	Plasmid	92763	non-mobilizable	PTU-E5	0	1	1	0	GCF_005885915.1	Escherichia coli	ECP17-1298	SAMN11787763	NA
962	NZ_CP038287.1	Chromosome	5455720	Chromosome	Chromosome	52	69	0	0	GCF_013167175.1	Escherichia coli	TX 376-2	SAMN05360243	2000
963	NZ_CP038289.1	Plasmid	96920	non-mobilizable	PTU-E5	0	8	1	0	GCF_013167175.1	Escherichia coli	TX 376-2	SAMN05360243	2000
964	NZ_CP038288.1	Plasmid	99810	non-mobilizable	PTU-Y	0	1	1	0	GCF_013167175.1	Escherichia coli	TX 376-2	SAMN05360243	2000
965	NZ_CP028629.1	Chromosome	5455355	Chromosome	Chromosome	52	65	0	0	GCF_005221645.1	Escherichia coli	136	SAMN08773043	2006
966	NZ_CP028631.1	Plasmid	94492	non-mobilizable	PTU-E5	0	5	1	0	GCF_005221645.1	Escherichia coli	136	SAMN08773043	2006
967	NZ_CP028630.1	Plasmid	6078	mobilizable	PTU-E1	0	0	0	1	GCF_005221645.1	Escherichia coli	136	SAMN08773043	2006
968	NZ_CP028617.1	Chromosome	5455354	Chromosome	Chromosome	52	65	0	0	GCF_005221925.1	Escherichia coli	140	SAMN08773047	2006
969	NZ_CP028619.1	Plasmid	94487	non-mobilizable	PTU-E5	0	5	1	0	GCF_005221925.1	Escherichia coli	140	SAMN08773047	2006
970	NZ_CP028618.1	Plasmid	6078	mobilizable	PTU-E1	0	0	0	1	GCF_005221925.1	Escherichia coli	140	SAMN08773047	2006
971	NZ_CP028668.1	Chromosome	5455349	Chromosome	Chromosome	52	65	0	0	GCF_005221825.1	Escherichia coli	117	SAMN08773029	2006
972	NZ_CP028670.1	Plasmid	94491	non-mobilizable	PTU-E5	0	5	1	0	GCF_005221825.1	Escherichia coli	117	SAMN08773029	2006
973	NZ_CP028669.1	Plasmid	6078	mobilizable	PTU-E1	0	0	0	1	GCF_005221825.1	Escherichia coli	117	SAMN08773029	2006
974	NZ_CP028659.1	Chromosome	5455348	Chromosome	Chromosome	52	65	0	0	GCF_005221805.1	Escherichia coli	120	SAMN08773032	2006
975	NZ_CP028661.1	Plasmid	94493	non-mobilizable	PTU-E5	0	5	1	0	GCF_005221805.1	Escherichia coli	120	SAMN08773032	2006
976	NZ_CP028660.1	Plasmid	6078	mobilizable	PTU-E1	0	0	0	1	GCF_005221805.1	Escherichia coli	120	SAMN08773032	2006
977	NZ_CP028623.1	Chromosome	5455348	Chromosome	Chromosome	52	65	0	0	GCF_005221965.1	Escherichia coli	138	SAMN08773045	2006
978	NZ_CP028625.1	Plasmid	94493	non-mobilizable	PTU-E5	0	5	1	0	GCF_005221965.1	Escherichia coli	138	SAMN08773045	2006
979	NZ_CP028624.1	Plasmid	6078	mobilizable	PTU-E1	0	0	0	1	GCF_005221965.1	Escherichia coli	138	SAMN08773045	2006
980	NZ_CP028656.1	Chromosome	5455348	Chromosome	Chromosome	52	65	0	0	GCF_005222025.1	Escherichia coli	121	SAMN08773033	2006
981	NZ_CP028658.1	Plasmid	94491	non-mobilizable	PTU-E5	0	5	1	0	GCF_005222025.1	Escherichia coli	121	SAMN08773033	2006
982	NZ_CP028657.1	Plasmid	6078	mobilizable	PTU-E1	0	0	0	1	GCF_005222025.1	Escherichia coli	121	SAMN08773033	2006
983	NZ_CP028626.1	Chromosome	5455343	Chromosome	Chromosome	52	65	0	0	GCF_005221625.1	Escherichia coli	137	SAMN08773044	2006
984	NZ_CP028628.1	Plasmid	94492	non-mobilizable	PTU-E5	0	5	1	0	GCF_005221625.1	Escherichia coli	137	SAMN08773044	2006
985	NZ_CP028627.1	Plasmid	6078	mobilizable	PTU-E1	0	0	0	1	GCF_005221625.1	Escherichia coli	137	SAMN08773044	2006
986	NZ_CP066756.1	Chromosome	5455229	Chromosome	Chromosome	52	65	0	0	GCF_016458905.1	Escherichia coli	ECP19-798	SAMN16946947	2019
987	NZ_CP066757.1	Plasmid	127648	non-mobilizable	PTU-E5	0	1	1	0	GCF_016458905.1	Escherichia coli	ECP19-798	SAMN16946947	2019
988	NZ_CP066758.1	Plasmid	3306	mobilizable	PTU-E1	0	0	0	1	GCF_016458905.1	Escherichia coli	ECP19-798	SAMN16946947	2019
989	NZ_CP028614.1	Chromosome	5454990	Chromosome	Chromosome	52	65	0	0	GCF_005221605.1	Escherichia coli	141	SAMN08773048	2006
990	NZ_CP028616.1	Plasmid	94495	non-mobilizable	PTU-E5	0	5	1	0	GCF_005221605.1	Escherichia coli	141	SAMN08773048	2006
991	NZ_CP028615.1	Plasmid	6078	mobilizable	PTU-E1	0	0	0	1	GCF_005221605.1	Escherichia coli	141	SAMN08773048	2006
992	NZ_CP038374.1	Chromosome	5454413	Chromosome	Chromosome	50	88	0	0	GCF_013167795.1	Escherichia coli	F3113	SAMN11229488	NA
993	NZ_CP038375.1	Plasmid	91076	conjugative	PTU-E5	0	6	1	0	GCF_013167795.1	Escherichia coli	F3113	SAMN11229488	NA
994	NZ_CP028647.1	Chromosome	5453994	Chromosome	Chromosome	52	64	0	0	GCF_005221745.1	Escherichia coli	130	SAMN08773037	2006
995	NZ_CP028649.1	Plasmid	93179	non-mobilizable	PTU-E5	0	4	1	0	GCF_005221745.1	Escherichia coli	130	SAMN08773037	2006
996	NZ_CP028648.1	Plasmid	6078	mobilizable	PTU-E1	0	0	0	1	GCF_005221745.1	Escherichia coli	130	SAMN08773037	2006
997	NZ_CP028644.1	Chromosome	5453992	Chromosome	Chromosome	52	64	0	0	GCF_005221985.1	Escherichia coli	131	SAMN08773038	2006
998	NZ_CP028646.1	Plasmid	93179	non-mobilizable	PTU-E5	0	4	1	0	GCF_005221985.1	Escherichia coli	131	SAMN08773038	2006
999	NZ_CP028645.1	Plasmid	6078	mobilizable	PTU-E1	0	0	0	1	GCF_005221985.1	Escherichia coli	131	SAMN08773038	2006
1000	NZ_CP028671.1	Chromosome	5453906	Chromosome	Chromosome	52	64	0	0	GCF_005221865.1	Escherichia coli	116	SAMN08773028	2006
1001	NZ_CP028673.1	Plasmid	93184	non-mobilizable	PTU-E5	0	4	1	0	GCF_005221865.1	Escherichia coli	116	SAMN08773028	2006
1002	NZ_CP028672.1	Plasmid	6078	mobilizable	PTU-E1	0	0	0	1	GCF_005221865.1	Escherichia coli	116	SAMN08773028	2006
1003	NZ_CP028632.1	Chromosome	5453905	Chromosome	Chromosome	52	64	0	0	GCF_005221665.1	Escherichia coli	135	SAMN08773042	2006
1004	NZ_CP028634.1	Plasmid	93186	non-mobilizable	PTU-E5	0	4	1	0	GCF_005221665.1	Escherichia coli	135	SAMN08773042	2006
1005	NZ_CP028633.1	Plasmid	6078	mobilizable	-	0	0	0	1	GCF_005221665.1	Escherichia coli	135	SAMN08773042	2006
1006	NZ_CP028641.1	Chromosome	5453900	Chromosome	Chromosome	52	64	0	0	GCF_005221725.1	Escherichia coli	132	SAMN08773039	2006
1007	NZ_CP028643.1	Plasmid	93185	non-mobilizable	PTU-E5	0	4	1	0	GCF_005221725.1	Escherichia coli	132	SAMN08773039	2006
1008	NZ_CP028642.1	Plasmid	6078	mobilizable	PTU-E1	0	0	0	1	GCF_005221725.1	Escherichia coli	132	SAMN08773039	2006
1009	NZ_CP028635.1	Chromosome	5453899	Chromosome	Chromosome	52	64	0	0	GCF_005221685.1	Escherichia coli	134	SAMN08773041	2006
1010	NZ_CP028637.1	Plasmid	93181	non-mobilizable	PTU-E5	0	4	1	0	GCF_005221685.1	Escherichia coli	134	SAMN08773041	2006
1011	NZ_CP028636.1	Plasmid	6078	mobilizable	PTU-E1	0	0	0	1	GCF_005221685.1	Escherichia coli	134	SAMN08773041	2006
1012	NZ_CP028677.1	Chromosome	5453898	Chromosome	Chromosome	52	64	0	0	GCF_005222265.1	Escherichia coli	114	SAMN08773026	2006
1013	NZ_CP028679.1	Plasmid	93182	non-mobilizable	PTU-E5	0	4	1	0	GCF_005222265.1	Escherichia coli	114	SAMN08773026	2006
1014	NZ_CP028678.1	Plasmid	6078	mobilizable	PTU-E1	0	0	0	1	GCF_005222265.1	Escherichia coli	114	SAMN08773026	2006
1015	NZ_CP028638.1	Chromosome	5453897	Chromosome	Chromosome	52	64	0	0	GCF_005221705.1	Escherichia coli	133	SAMN08773040	2006
1016	NZ_CP028640.1	Plasmid	93179	non-mobilizable	PTU-E5	0	4	1	0	GCF_005221705.1	Escherichia coli	133	SAMN08773040	2006
1017	NZ_CP028639.1	Plasmid	6078	mobilizable	PTU-E1	0	0	0	1	GCF_005221705.1	Escherichia coli	133	SAMN08773040	2006
1018	NZ_CP028620.1	Chromosome	5453897	Chromosome	Chromosome	52	64	0	0	GCF_005221945.1	Escherichia coli	139	SAMN08773046	2006
1019	NZ_CP028622.1	Plasmid	93171	non-mobilizable	PTU-E5	0	4	1	0	GCF_005221945.1	Escherichia coli	139	SAMN08773046	2006
1020	NZ_CP028621.1	Plasmid	6078	mobilizable	PTU-E1	0	0	0	1	GCF_005221945.1	Escherichia coli	139	SAMN08773046	2006
1021	NZ_CP028665.1	Chromosome	5453897	Chromosome	Chromosome	52	64	0	0	GCF_005222065.1	Escherichia coli	118	SAMN08773030	2006
1022	NZ_CP028667.1	Plasmid	93175	non-mobilizable	PTU-E5	0	4	1	0	GCF_005222065.1	Escherichia coli	118	SAMN08773030	2006
1023	NZ_CP028666.1	Plasmid	6078	mobilizable	PTU-E1	0	0	0	1	GCF_005222065.1	Escherichia coli	118	SAMN08773030	2006
1024	NZ_CP028662.1	Chromosome	5453820	Chromosome	Chromosome	52	64	0	0	GCF_005222045.1	Escherichia coli	119	SAMN08773031	2006
1025	NZ_CP028664.1	Plasmid	93176	non-mobilizable	PTU-E5	0	5	1	0	GCF_005222045.1	Escherichia coli	119	SAMN08773031	2006
1026	NZ_CP028663.1	Plasmid	6078	mobilizable	PTU-E1	0	0	0	1	GCF_005222045.1	Escherichia coli	119	SAMN08773031	2006
1027	NZ_CP038319.1	Chromosome	5452405	Chromosome	Chromosome	53	67	0	0	GCF_013167395.1	Escherichia coli	NE122	SAMN11229495	NA
1028	NZ_CP038320.1	Plasmid	95338	non-mobilizable	PTU-E5	0	7	1	0	GCF_013167395.1	Escherichia coli	NE122	SAMN11229495	NA
1029	NZ_CP035366.1	Chromosome	5452210	Chromosome	Chromosome	52	80	0	0	GCF_004118915.1	Escherichia coli	C1-057	SAMN10790219	2006
1030	NZ_CP035367.1	Plasmid	97494	mobilizable	PTU-E5	0	8	1	0	GCF_004118915.1	Escherichia coli	C1-057	SAMN10790219	2006
1031	NZ_CP028680.1	Chromosome	5452055	Chromosome	Chromosome	52	63	0	0	GCF_005222385.1	Escherichia coli	113	SAMN08773025	2006
1032	NZ_CP028682.1	Plasmid	93180	non-mobilizable	PTU-E5	0	4	1	0	GCF_005222385.1	Escherichia coli	113	SAMN08773025	2006
1033	NZ_CP028681.1	Plasmid	6078	mobilizable	PTU-E1	0	0	0	1	GCF_005222385.1	Escherichia coli	113	SAMN08773025	2006
1034	NC_013353.1	Chromosome	5449314	Chromosome	Chromosome	53	63	0	0	GCF_000010745.1	Escherichia coli	12009	SAMD00060956	NA
1035	NC_013354.1	Plasmid	75546	conjugative	PTU-E41	0	7	1	0	GCF_000010745.1	Escherichia coli	12009	SAMD00060956	NA
1036	NZ_CP044315.1	Chromosome	5444105	Chromosome	Chromosome	53	60	0	0	GCF_008761535.2	Escherichia coli	SJ7	SAMN12822940	2015
1037	NZ_CP051657.1	Plasmid	74390	conjugative	PTU-E5	0	6	1	0	GCF_008761535.2	Escherichia coli	SJ7	SAMN12822940	2015
1038	NZ_CP051658.1	Plasmid	53543	conjugative	PTU-FE	0	1	0	0	GCF_008761535.2	Escherichia coli	SJ7	SAMN12822940	2015
1039	NZ_CP028695.1	Chromosome	5442851	Chromosome	Chromosome	52	63	0	0	GCF_005222445.1	Escherichia coli	107	SAMN08773019	2003
1040	NZ_CP028697.1	Plasmid	92718	non-mobilizable	PTU-E5	0	1	1	0	GCF_005222445.1	Escherichia coli	107	SAMN08773019	2003
1041	NZ_CP028696.1	Plasmid	6676	mobilizable	PTU-E14	0	0	0	1	GCF_005222445.1	Escherichia coli	107	SAMN08773019	2003
1042	NZ_CP028690.1	Chromosome	5442850	Chromosome	Chromosome	52	63	0	0	GCF_005222305.1	Escherichia coli	109	SAMN08773021	2003
1043	NZ_CP028692.1	Plasmid	92714	non-mobilizable	PTU-E5	0	1	1	0	GCF_005222305.1	Escherichia coli	109	SAMN08773021	2003
1044	NZ_CP028691.1	Plasmid	6676	mobilizable	PTU-E14	0	0	0	1	GCF_005222305.1	Escherichia coli	109	SAMN08773021	2003
1045	NZ_CP028687.1	Chromosome	5442850	Chromosome	Chromosome	52	63	0	0	GCF_005222425.1	Escherichia coli	110	SAMN08773022	2003
1046	NZ_CP028689.1	Plasmid	92718	non-mobilizable	PTU-E5	0	1	1	0	GCF_005222425.1	Escherichia coli	110	SAMN08773022	2003
1047	NZ_CP028688.1	Plasmid	6676	mobilizable	PTU-E14	0	0	0	1	GCF_005222425.1	Escherichia coli	110	SAMN08773022	2003
1048	NZ_CP027331.1	Chromosome	5438694	Chromosome	Chromosome	53	131	0	0	GCF_003018715.1	Escherichia coli	2013C-3277	SAMN02991240	2012
1049	NZ_CP027332.1	Plasmid	20839	conjugative	PTU-E68	1	0	0	0	GCF_003018715.1	Escherichia coli	2013C-3277	SAMN02991240	2012
1050	NZ_CP027333.1	Plasmid	46866	non-mobilizable	PTU-I1	0	0	0	0	GCF_003018715.1	Escherichia coli	2013C-3277	SAMN02991240	2012
1051	NZ_CP027334.1	Plasmid	181066	conjugative	-	0	39	0	0	GCF_003018715.1	Escherichia coli	2013C-3277	SAMN02991240	2012
1052	NZ_CP017440.1	Chromosome	5438591	Chromosome	Chromosome	52	65	0	0	GCF_001753545.1	Escherichia coli	3384	SAMN04447623	2003
1053	NZ_CP017441.1	Plasmid	92729	non-mobilizable	PTU-E5	0	1	1	0	GCF_001753545.1	Escherichia coli	3384	SAMN04447623	2003
1054	NZ_CP017444.1	Chromosome	5437532	Chromosome	Chromosome	52	64	0	0	GCF_001753485.1	Escherichia coli	8368	SAMN04447624	2003
1055	NZ_CP017445.1	Plasmid	92726	non-mobilizable	PTU-E5	0	1	1	0	GCF_001753485.1	Escherichia coli	8368	SAMN04447624	2003
1056	NZ_CP018991.1	Chromosome	5434745	Chromosome	Chromosome	62	70	0	0	GCF_002012085.1	Escherichia coli	Ecol_AZ146	SAMN05511152	2012
1057	NZ_CP018990.1	Plasmid	150994	conjugative	PTU-FE	6	16	1	0	GCF_002012085.1	Escherichia coli	Ecol_AZ146	SAMN05511152	2012
1058	NZ_CP018988.1	Plasmid	34532	conjugative	PTU-N3	0	0	0	0	GCF_002012085.1	Escherichia coli	Ecol_AZ146	SAMN05511152	2012
1059	NZ_CP018987.1	Plasmid	6994	mobilizable	PTU-E14	0	0	0	1	GCF_002012085.1	Escherichia coli	Ecol_AZ146	SAMN05511152	2012
1060	NZ_CP018986.1	Plasmid	6075	mobilizable	PTU-E7	0	0	0	0	GCF_002012085.1	Escherichia coli	Ecol_AZ146	SAMN05511152	2012
1061	NZ_CP018985.1	Plasmid	5631	mobilizable	PTU-E22	0	0	0	1	GCF_002012085.1	Escherichia coli	Ecol_AZ146	SAMN05511152	2012
1062	NZ_CP018984.1	Plasmid	2571	mobilizable	-	0	0	0	0	GCF_002012085.1	Escherichia coli	Ecol_AZ146	SAMN05511152	2012
1063	NZ_CP018989.1	Plasmid	85865	conjugative	PTU-FK	2	10	0	0	GCF_002012085.1	Escherichia coli	Ecol_AZ146	SAMN05511152	2012
1064	NZ_CP039837.1	Chromosome	5431628	Chromosome	Chromosome	52	37	0	0	GCF_013343615.1	Escherichia coli	USDA5905	SAMN11229503	1994
1065	NZ_CP039843.1	Plasmid	95647	non-mobilizable	PTU-Y	1	1	1	0	GCF_013343615.1	Escherichia coli	USDA5905	SAMN11229503	1994
1066	NZ_CP039842.1	Plasmid	62787	mobilizable	PTU-E41	0	6	1	0	GCF_013343615.1	Escherichia coli	USDA5905	SAMN11229503	1994
1067	NZ_CP039841.1	Plasmid	6200	mobilizable	PTU-E63	3	0	0	0	GCF_013343615.1	Escherichia coli	USDA5905	SAMN11229503	1994
1068	NZ_CP039840.1	Plasmid	6265	mobilizable	PTU-E22	0	0	0	1	GCF_013343615.1	Escherichia coli	USDA5905	SAMN11229503	1994
1069	NZ_CP039839.1	Plasmid	4656	mobilizable	PTU-E1	0	1	0	1	GCF_013343615.1	Escherichia coli	USDA5905	SAMN11229503	1994
1070	NZ_CP039838.1	Plasmid	3371	mobilizable	PTU-E14	0	0	0	1	GCF_013343615.1	Escherichia coli	USDA5905	SAMN11229503	1994
1071	NZ_CP034797.1	Chromosome	5428647	Chromosome	Chromosome	53	64	0	0	GCF_004010615.1	Escherichia coli	737273	SAMN04504881	NA
1072	NZ_CP034796.1	Plasmid	94189	non-mobilizable	PTU-E5	0	5	1	0	GCF_004010615.1	Escherichia coli	737273	SAMN04504881	NA
1073	NZ_CP034798.1	Plasmid	42137	non-mobilizable	PTU-I2	0	0	0	0	GCF_004010615.1	Escherichia coli	737273	SAMN04504881	NA
1074	NZ_CP028609.1	Chromosome	5428191	Chromosome	Chromosome	52	62	0	0	GCF_005221905.1	Escherichia coli	142	SAMN08773049	2009
1075	NZ_CP028612.1	Plasmid	92725	non-mobilizable	PTU-E5	0	1	1	0	GCF_005221905.1	Escherichia coli	142	SAMN08773049	2009
1076	NZ_CP028611.1	Plasmid	88018	conjugative	PTU-B/O/K/Z	0	1	0	0	GCF_005221905.1	Escherichia coli	142	SAMN08773049	2009
1077	NZ_CP028610.1	Plasmid	67786	conjugative	PTU-FE	0	0	0	0	GCF_005221905.1	Escherichia coli	142	SAMN08773049	2009
1078	NZ_CP028613.1	Plasmid	3306	mobilizable	PTU-E1	0	0	0	1	GCF_005221905.1	Escherichia coli	142	SAMN08773049	2009
1079	NZ_CP032811.1	Chromosome	5427778	Chromosome	Chromosome	53	62	0	0	GCF_008931185.1	Escherichia coli	ERL03-1416	SAMN10177960	NA
1080	NZ_CP032812.1	Plasmid	90979	non-mobilizable	PTU-E5	0	3	1	0	GCF_008931185.1	Escherichia coli	ERL03-1416	SAMN10177960	NA
1081	NZ_CP032813.1	Plasmid	62779	conjugative	PTU-?	0	0	0	0	GCF_008931185.1	Escherichia coli	ERL03-1416	SAMN10177960	NA
1082	NZ_CP028600.1	Chromosome	5422686	Chromosome	Chromosome	53	65	0	0	GCF_005221525.1	Escherichia coli	147	SAMN08773052	2011
1083	NZ_CP028602.1	Plasmid	94611	non-mobilizable	PTU-E5	0	5	1	0	GCF_005221525.1	Escherichia coli	147	SAMN08773052	2011
1084	NZ_CP028601.1	Plasmid	59888	conjugative	PTU-I2	0	0	0	0	GCF_005221525.1	Escherichia coli	147	SAMN08773052	2011
1085	NZ_CP035768.1	Chromosome	5419044	Chromosome	Chromosome	52	57	0	0	GCF_014623205.1	Escherichia coli	RM11626-C1	SAMN10887317	NA
1086	NZ_CP035769.1	Plasmid	86875	mobilizable	PTU-E69	0	16	1	0	GCF_014623205.1	Escherichia coli	RM11626-C1	SAMN10887317	NA
1087	NZ_CP035767.1	Chromosome	5418923	Chromosome	Chromosome	52	55	0	0	GCF_014607575.1	Escherichia coli	RM12522-C8	SAMN10887318	NA
1088	NZ_CP035766.1	Plasmid	86874	mobilizable	PTU-E69	0	16	1	0	GCF_014607575.1	Escherichia coli	RM12522-C8	SAMN10887318	NA
1089	NZ_CP017438.1	Chromosome	5416633	Chromosome	Chromosome	50	89	0	0	GCF_001753505.1	Escherichia coli	2159	SAMN04447630	2003
1090	NZ_CP017439.1	Plasmid	92596	non-mobilizable	PTU-E5	0	5	1	0	GCF_001753505.1	Escherichia coli	2159	SAMN04447630	2003
1091	NZ_CP017434.1	Chromosome	5416383	Chromosome	Chromosome	50	89	0	0	GCF_001753445.1	Escherichia coli	1130	SAMN04447635	2003
1092	NZ_CP017435.1	Plasmid	92624	non-mobilizable	PTU-E5	0	4	1	0	GCF_001753445.1	Escherichia coli	1130	SAMN04447635	2003
1093	NZ_CP027573.1	Chromosome	5411943	Chromosome	Chromosome	52	69	0	0	GCF_003018535.1	Escherichia coli	2013C-4081	SAMN04558451	2013
1094	NZ_CP027574.1	Plasmid	48183	conjugative	PTU-X1	0	2	0	0	GCF_003018535.1	Escherichia coli	2013C-4081	SAMN04558451	2013
1095	NZ_CP027575.1	Plasmid	95952	non-mobilizable	PTU-Y	0	0	1	0	GCF_003018535.1	Escherichia coli	2013C-4081	SAMN04558451	2013
1096	NZ_CP027576.1	Plasmid	78427	conjugative	PTU-E41	0	9	0	0	GCF_003018535.1	Escherichia coli	2013C-4081	SAMN04558451	2013
1097	NZ_CP017446.1	Chromosome	5410617	Chromosome	Chromosome	50	87	0	0	GCF_001753525.1	Escherichia coli	9234	SAMN04447632	2003
1098	NZ_CP017447.1	Plasmid	92559	non-mobilizable	PTU-E5	0	5	1	0	GCF_001753525.1	Escherichia coli	9234	SAMN04447632	2003
1099	NZ_CP049201.1	Chromosome	5409430	Chromosome	Chromosome	54	43	0	0	GCF_011045215.1	Escherichia coli	PapRG-04-4	SAMN13978668	2016
1100	NZ_CP049202.1	Plasmid	167766	conjugative	-	0	21	1	0	GCF_011045215.1	Escherichia coli	PapRG-04-4	SAMN13978668	2016
1101	NZ_CP049203.1	Plasmid	4727	non-mobilizable	-	0	0	0	1	GCF_011045215.1	Escherichia coli	PapRG-04-4	SAMN13978668	2016
1102	NZ_CP038344.1	Chromosome	5408816	Chromosome	Chromosome	50	85	0	0	GCF_013167555.1	Escherichia coli	Gim1-1	SAMN05360205	1999
1103	NZ_CP038345.1	Plasmid	92577	non-mobilizable	PTU-E5	0	5	1	0	GCF_013167555.1	Escherichia coli	Gim1-1	SAMN05360205	1999
1104	NZ_CP031341.1	Chromosome	5408598	Chromosome	Chromosome	52	48	0	0	GCF_014622965.1	Escherichia coli	RM12275-C1	SAMN09742416	NA
1105	NZ_CP031340.1	Plasmid	88744	mobilizable	PTU-E69	0	17	1	0	GCF_014622965.1	Escherichia coli	RM12275-C1	SAMN09742416	NA
1106	NZ_CP017436.1	Chromosome	5408208	Chromosome	Chromosome	50	86	0	0	GCF_001753465.1	Escherichia coli	2149	SAMN04447629	2003
1107	NZ_CP017437.1	Plasmid	92565	non-mobilizable	PTU-E5	0	5	1	0	GCF_001753465.1	Escherichia coli	2149	SAMN04447629	2003
1108	NZ_CP038316.1	Chromosome	5406716	Chromosome	Chromosome	50	84	0	0	GCF_013167375.1	Escherichia coli	NE92	SAMN11229494	NA
1109	NZ_CP038318.1	Plasmid	92578	non-mobilizable	PTU-E5	0	5	1	0	GCF_013167375.1	Escherichia coli	NE92	SAMN11229494	NA
1110	NZ_CP038317.1	Plasmid	38815	conjugative	PTU-E28	0	1	0	0	GCF_013167375.1	Escherichia coli	NE92	SAMN11229494	NA
1111	NZ_CP031913.1	Chromosome	5406250	Chromosome	Chromosome	52	61	0	0	GCF_005037735.1	Escherichia coli	FWSEC0004	SAMN08768105	1987
1112	NZ_CP031914.1	Plasmid	92754	non-mobilizable	PTU-E5	0	1	1	0	GCF_005037735.1	Escherichia coli	FWSEC0004	SAMN08768105	1987
1113	NZ_CP031915.1	Plasmid	6675	mobilizable	PTU-E14	0	0	0	1	GCF_005037735.1	Escherichia coli	FWSEC0004	SAMN08768105	1987
1114	NZ_CP017442.1	Chromosome	5404558	Chromosome	Chromosome	50	83	0	0	GCF_001753565.1	Escherichia coli	4276	SAMN04447636	2003
1115	NZ_CP017443.1	Plasmid	92583	non-mobilizable	PTU-E5	0	5	1	0	GCF_001753565.1	Escherichia coli	4276	SAMN04447636	2003
1116	NZ_CP038360.1	Chromosome	5403105	Chromosome	Chromosome	53	66	0	0	GCF_013167695.1	Escherichia coli	F7386	SAMN05360162	NA
1117	NZ_CP038362.1	Plasmid	95928	non-mobilizable	PTU-E5	0	6	1	0	GCF_013167695.1	Escherichia coli	F7386	SAMN05360162	NA
1118	NZ_CP038361.1	Plasmid	58000	conjugative	PTU-I2	0	0	0	0	GCF_013167695.1	Escherichia coli	F7386	SAMN05360162	NA
1119	NZ_CP007133.1	Chromosome	5402281	Chromosome	Chromosome	54	72	0	0	GCF_000662395.1	Escherichia coli	RM12761	SAMN03081526	NA
1120	NZ_CP007135.1	Plasmid	98067	conjugative	PTU-E41	0	15	1	0	GCF_000662395.1	Escherichia coli	RM12761	SAMN03081526	NA
1121	NZ_CP007134.1	Plasmid	58666	conjugative	PTU-I2	0	1	0	0	GCF_000662395.1	Escherichia coli	RM12761	SAMN03081526	NA
1122	NZ_CP006262.1	Chromosome	5402276	Chromosome	Chromosome	54	72	0	0	GCF_000520055.1	Escherichia coli	RM13516	SAMN02641384	2007
1123	NZ_CP006263.1	Plasmid	98066	conjugative	PTU-E41	0	16	1	0	GCF_000520055.1	Escherichia coli	RM13516	SAMN02641384	2007
1124	NZ_CP006264.1	Plasmid	58666	conjugative	PTU-I2	0	1	0	0	GCF_000520055.1	Escherichia coli	RM13516	SAMN02641384	2007
1125	NZ_CP027380.1	Chromosome	5401672	Chromosome	Chromosome	54	65	0	0	GCF_003018875.1	Escherichia coli	2013C-3250	SAMN04498485	2012
1126	NZ_CP027381.1	Plasmid	24547	conjugative	PTU-B/O/K/Z	0	6	0	0	GCF_003018875.1	Escherichia coli	2013C-3250	SAMN04498485	2012
1127	NZ_CP027382.1	Plasmid	36491	non-mobilizable	PTU-E25	0	0	0	0	GCF_003018875.1	Escherichia coli	2013C-3250	SAMN04498485	2012
1128	NZ_CP027383.1	Plasmid	73784	non-mobilizable	PTU-B/O/K/Z	5	5	0	0	GCF_003018875.1	Escherichia coli	2013C-3250	SAMN04498485	2012
1129	NZ_CP027384.1	Plasmid	27224	conjugative	PTU-FE	0	1	0	0	GCF_003018875.1	Escherichia coli	2013C-3250	SAMN04498485	2012
1130	NZ_CP027385.1	Plasmid	118259	conjugative	-	7	14	0	0	GCF_003018875.1	Escherichia coli	2013C-3250	SAMN04498485	2012
1131	NZ_CP038349.1	Chromosome	5399622	Chromosome	Chromosome	52	62	0	0	GCF_013167595.1	Escherichia coli	F8952	SAMN05360175	NA
1132	NZ_CP038350.1	Plasmid	92716	non-mobilizable	PTU-E5	0	1	1	0	GCF_013167595.1	Escherichia coli	F8952	SAMN05360175	NA
1133	NZ_CP031910.1	Chromosome	5398870	Chromosome	Chromosome	53	101	0	0	GCF_005037715.1	Escherichia coli	FWSEC0006	SAMN08768107	2003
1134	NZ_CP031911.1	Plasmid	80681	mobilizable	PTU-E69	0	15	1	0	GCF_005037715.1	Escherichia coli	FWSEC0006	SAMN08768107	2003
1135	NZ_CP031908.1	Chromosome	5397605	Chromosome	Chromosome	52	56	0	0	GCF_005037795.1	Escherichia coli	FWSEC0007	SAMN08768108	2004
1136	NZ_CP031909.1	Plasmid	73224	conjugative	PTU-E41	0	6	1	0	GCF_005037795.1	Escherichia coli	FWSEC0007	SAMN08768108	2004
1137	NZ_CP022407.1	Chromosome	5397521	Chromosome	Chromosome	52	105	0	0	GCF_002844165.1	Escherichia coli	16-9255	SAMN07339706	2016
1138	NZ_CP022408.1	Plasmid	81950	non-mobilizable	PTU-E69	0	17	1	0	GCF_002844165.1	Escherichia coli	16-9255	SAMN07339706	2016
1139	NZ_CP028674.1	Chromosome	5396497	Chromosome	Chromosome	52	63	0	0	GCF_005221845.1	Escherichia coli	115	SAMN08773027	2006
1140	NZ_CP028676.1	Plasmid	93174	non-mobilizable	PTU-E5	0	4	1	0	GCF_005221845.1	Escherichia coli	115	SAMN08773027	2006
1141	NZ_CP028675.1	Plasmid	6078	mobilizable	PTU-E1	0	0	0	1	GCF_005221845.1	Escherichia coli	115	SAMN08773027	2006
1142	NZ_CP028110.1	Chromosome	5391064	Chromosome	Chromosome	53	100	0	0	GCF_003112145.1	Escherichia coli	RM8352	SAMN08724618	2009
1143	NZ_CP028111.1	Plasmid	83211	mobilizable	PTU-E69	0	15	1	0	GCF_003112145.1	Escherichia coli	RM8352	SAMN08724618	2009
1144	NZ_CP032805.1	Chromosome	5390258	Chromosome	Chromosome	52	57	0	0	GCF_008926305.1	Escherichia coli	ERL05-0623	SAMN10177962	NA
1145	NZ_CP032806.1	Plasmid	92785	non-mobilizable	PTU-E5	0	1	1	0	GCF_008926305.1	Escherichia coli	ERL05-0623	SAMN10177962	NA
1146	NZ_CP032807.1	Plasmid	3306	mobilizable	PTU-E1	0	0	0	1	GCF_008926305.1	Escherichia coli	ERL05-0623	SAMN10177962	NA
1147	NC_013941.1	Chromosome	5386352	Chromosome	Chromosome	53	27	0	0	GCF_000025165.1	Escherichia coli	CB9615	SAMN02603636	2003
1148	NC_013942.1	Plasmid	66001	mobilizable	PTU-E41	0	6	1	0	GCF_000025165.1	Escherichia coli	CB9615	SAMN02603636	2003
1149	NC_017906.1	Chromosome	5386223	Chromosome	Chromosome	52	62	0	0	GCF_000262125.1	Escherichia coli	Xuzhou21	SAMN02603645	1999
1150	NC_017907.1	Plasmid	92728	non-mobilizable	PTU-E5	0	1	1	0	GCF_000262125.1	Escherichia coli	Xuzhou21	SAMN02603645	1999
1151	NC_017903.1	Plasmid	37785	conjugative	PTU-?	0	0	0	0	GCF_000262125.1	Escherichia coli	Xuzhou21	SAMN02603645	1999
1152	NZ_CP028379.1	Chromosome	5385924	Chromosome	Chromosome	52	64	0	0	GCF_003586065.1	Escherichia coli	RM9872	SAMN08724661	2009
1153	NZ_CP028380.1	Plasmid	89518	mobilizable	PTU-E69	0	19	1	0	GCF_003586065.1	Escherichia coli	RM9872	SAMN08724661	2009
1154	NZ_CP031349.1	Chromosome	5385895	Chromosome	Chromosome	52	63	0	0	GCF_014623245.1	Escherichia coli	RM9467-C1	SAMN09742412	NA
1155	NZ_CP031348.1	Plasmid	89518	mobilizable	PTU-E69	0	16	1	0	GCF_014623245.1	Escherichia coli	RM9467-C1	SAMN09742412	NA
1156	NZ_CP031347.1	Chromosome	5385819	Chromosome	Chromosome	52	63	0	0	GCF_014623425.1	Escherichia coli	RM9873-C1	SAMN09742413	NA
1157	NZ_CP031346.1	Plasmid	89515	mobilizable	PTU-E69	0	16	1	0	GCF_014623425.1	Escherichia coli	RM9873-C1	SAMN09742413	NA
1158	NZ_CP030767.1	Chromosome	5384880	Chromosome	Chromosome	53	71	0	0	GCF_003308955.1	Escherichia coli	2017C-4109	SAMN09534373	NA
1159	NZ_CP030765.1	Plasmid	93169	non-mobilizable	PTU-E5	0	4	1	0	GCF_003308955.1	Escherichia coli	2017C-4109	SAMN09534373	NA
1160	NZ_CP030766.1	Plasmid	59808	conjugative	PTU-I2	1	0	0	0	GCF_003308955.1	Escherichia coli	2017C-4109	SAMN09534373	NA
1161	NZ_CP041623.1	Chromosome	5375715	Chromosome	Chromosome	52	58	0	0	GCF_007922655.1	Escherichia coli	ATCC 43888	SAMN12261986	1986
1162	NZ_CP041625.1	Plasmid	32726	conjugative	PTU-E28	0	0	0	0	GCF_007922655.1	Escherichia coli	ATCC 43888	SAMN12261986	1986
1163	NZ_CP041624.1	Plasmid	95081	non-mobilizable	PTU-E5	0	4	1	0	GCF_007922655.1	Escherichia coli	ATCC 43888	SAMN12261986	1986
1164	NC_013364.1	Chromosome	5371077	Chromosome	Chromosome	53	61	0	0	GCF_000010765.1	Escherichia coli	11128	SAMD00060957	NA
1165	NC_013365.1	Plasmid	204604	conjugative	PTU-HI1A	8	10	1	0	GCF_000010765.1	Escherichia coli	11128	SAMD00060957	NA
1166	NC_013370.1	Plasmid	97897	non-mobilizable	PTU-Y	0	2	1	0	GCF_000010765.1	Escherichia coli	11128	SAMD00060957	NA
1167	NC_013366.1	Plasmid	77690	conjugative	PTU-E41	0	10	0	0	GCF_000010765.1	Escherichia coli	11128	SAMD00060957	NA
1168	NC_013367.1	Plasmid	8140	mobilizable	PTU-E20	0	0	0	0	GCF_000010765.1	Escherichia coli	11128	SAMD00060957	NA
1169	NC_013368.1	Plasmid	6673	mobilizable	PTU-E14	0	0	0	1	GCF_000010765.1	Escherichia coli	11128	SAMD00060957	NA
1170	NZ_CP027355.1	Chromosome	5367251	Chromosome	Chromosome	57	65	0	0	GCF_003018815.1	Escherichia coli	2013C-4991	SAMN08579568	2013
1171	NZ_CP027356.1	Plasmid	71714	non-mobilizable	PTU-E69	0	12	0	0	GCF_003018815.1	Escherichia coli	2013C-4991	SAMN08579568	2013
1172	NZ_CP027357.1	Plasmid	131463	conjugative	PTU-FE	1	7	1	0	GCF_003018815.1	Escherichia coli	2013C-4991	SAMN08579568	2013
1173	NZ_CP027358.1	Plasmid	110001	non-mobilizable	PTU-E16	0	0	1	0	GCF_003018815.1	Escherichia coli	2013C-4991	SAMN08579568	2013
1174	NZ_CP027307.1	Chromosome	5364442	Chromosome	Chromosome	53	64	0	0	GCF_003017555.1	Escherichia coli	2015C-3108	SAMN08579555	2014
1175	NZ_CP027308.1	Plasmid	63664	conjugative	PTU-E41	0	6	0	0	GCF_003017555.1	Escherichia coli	2015C-3108	SAMN08579555	2014
1176	NZ_CP027309.1	Plasmid	93724	non-mobilizable	PTU-E25	0	1	0	0	GCF_003017555.1	Escherichia coli	2015C-3108	SAMN08579555	2014
1177	NZ_CP038398.1	Chromosome	5362528	Chromosome	Chromosome	51	62	0	0	GCF_013168035.1	Escherichia coli	DEC4E	SAMN11229482	1988
1178	NZ_CP038401.1	Plasmid	92513	non-mobilizable	PTU-E5	0	4	1	0	GCF_013168035.1	Escherichia coli	DEC4E	SAMN11229482	1988
1179	NZ_CP038399.1	Plasmid	4634	mobilizable	PTU-E1	0	0	0	1	GCF_013168035.1	Escherichia coli	DEC4E	SAMN11229482	1988
1180	NZ_CP038400.1	Plasmid	6675	mobilizable	-	0	0	0	1	GCF_013168035.1	Escherichia coli	DEC4E	SAMN11229482	1988
1181	NZ_CP029692.1	Chromosome	5359785	Chromosome	Chromosome	53	68	0	0	GCF_003203755.1	Escherichia coli	SD134209	SAMN09278797	2001
1182	NZ_CP029690.1	Plasmid	188342	conjugative	PTU-HI1A	4	12	1	0	GCF_003203755.1	Escherichia coli	SD134209	SAMN09278797	2001
1183	NZ_CP029691.1	Plasmid	78329	conjugative	PTU-E41	0	9	0	0	GCF_003203755.1	Escherichia coli	SD134209	SAMN09278797	2001
1184	NZ_AP018802.1	Chromosome	5357442	Chromosome	Chromosome	53	63	0	0	GCF_003966445.1	Escherichia coli	E2863	SAMD00129667	2013
1185	NZ_AP018803.1	Plasmid	124261	conjugative	PTU-B/O/K/Z	6	7	0	0	GCF_003966445.1	Escherichia coli	E2863	SAMD00129667	2013
1186	NZ_AP018804.1	Plasmid	92925	non-mobilizable	PTU-E25	0	0	1	0	GCF_003966445.1	Escherichia coli	E2863	SAMD00129667	2013
1187	NZ_AP018805.1	Plasmid	78434	conjugative	PTU-E41	0	9	0	0	GCF_003966445.1	Escherichia coli	E2863	SAMD00129667	2013
1188	NZ_AP018806.1	Plasmid	60684	conjugative	PTU-I2	1	0	0	0	GCF_003966445.1	Escherichia coli	E2863	SAMD00129667	2013
1189	NZ_AP018807.1	Plasmid	37917	conjugative	PTU-E28	0	0	0	0	GCF_003966445.1	Escherichia coli	E2863	SAMD00129667	2013
1190	NZ_CP021335.1	Chromosome	5347911	Chromosome	Chromosome	53	61	0	0	GCF_002156825.1	Escherichia coli	95JB1	SAMN06924970	1995
1191	NZ_CP021336.1	Plasmid	86922	non-mobilizable	PTU-Y	0	1	1	0	GCF_002156825.1	Escherichia coli	95JB1	SAMN06924970	1995
1192	NZ_CP021337.1	Plasmid	83138	conjugative	PTU-E41	0	7	0	0	GCF_002156825.1	Escherichia coli	95JB1	SAMN06924970	1995
1193	NZ_CP031343.1	Chromosome	5343037	Chromosome	Chromosome	52	62	0	0	GCF_014607535.1	Escherichia coli	RM10425-C1	SAMN09742415	NA
1194	NZ_CP031342.1	Plasmid	89519	mobilizable	PTU-E69	0	16	1	0	GCF_014607535.1	Escherichia coli	RM10425-C1	SAMN09742415	NA
1195	NZ_CP027454.1	Chromosome	5338915	Chromosome	Chromosome	53	108	0	0	GCF_003019055.1	Escherichia coli	2014C-4423	SAMN08579584	2014
1196	NZ_CP027455.1	Plasmid	73262	conjugative	PTU-FE	0	3	0	0	GCF_003019055.1	Escherichia coli	2014C-4423	SAMN08579584	2014
1197	NZ_CP027456.1	Plasmid	79682	mobilizable	PTU-E69	0	14	1	0	GCF_003019055.1	Escherichia coli	2014C-4423	SAMN08579584	2014
1198	NZ_CP045863.1	Chromosome	5338790	Chromosome	Chromosome	48	60	0	0	GCF_009650175.1	Escherichia coli	CFSAN076619	SAMN10574722	1987
1199	NZ_CP045864.1	Plasmid	95989	non-mobilizable	PTU-E5	1	4	1	0	GCF_009650175.1	Escherichia coli	CFSAN076619	SAMN10574722	1987
1200	NZ_CP045865.1	Plasmid	3306	mobilizable	PTU-E1	0	0	0	1	GCF_009650175.1	Escherichia coli	CFSAN076619	SAMN10574722	1987
1201	NZ_CP024479.1	Chromosome	5336099	Chromosome	Chromosome	53	58	0	0	GCF_001645235.2	Escherichia coli	2011C-4315	SAMN04851094	2011
1202	NZ_CP024480.1	Plasmid	77062	conjugative	PTU-E5	0	7	1	0	GCF_001645235.2	Escherichia coli	2011C-4315	SAMN04851094	2011
1203	NZ_CP024481.1	Plasmid	105489	conjugative	PTU-I1	0	7	0	0	GCF_001645235.2	Escherichia coli	2011C-4315	SAMN04851094	2011
1204	NZ_CP038494.1	Chromosome	5335866	Chromosome	Chromosome	52	60	0	0	GCF_009627495.1	Escherichia coli	TT12B	SAMN11310481	1994
1205	NZ_CP038495.1	Plasmid	92707	non-mobilizable	PTU-E5	0	1	1	0	GCF_009627495.1	Escherichia coli	TT12B	SAMN11310481	1994
1206	NZ_CP010122.1	Chromosome	5333488	Chromosome	Chromosome	54	51	0	0	GCF_001900535.1	Escherichia coli	C5	SAMN03252413	2014
1207	NZ_CP010123.1	Plasmid	214445	conjugative	-	0	15	1	0	GCF_001900535.1	Escherichia coli	C5	SAMN03252413	2014
1208	NZ_CP010124.1	Plasmid	86032	conjugative	-	0	5	0	0	GCF_001900535.1	Escherichia coli	C5	SAMN03252413	2014
1209	NZ_CP009050.1	Chromosome	5329605	Chromosome	Chromosome	54	61	0	0	GCF_003433275.1	Escherichia coli	NCCP15648	SAMN02928551	2001
1210	NZ_CP009051.1	Plasmid	97258	non-mobilizable	PTU-Y	0	0	1	0	GCF_003433275.1	Escherichia coli	NCCP15648	SAMN02928551	2001
1211	NZ_CP009052.1	Plasmid	83860	conjugative	PTU-B/O/K/Z	0	1	0	0	GCF_003433275.1	Escherichia coli	NCCP15648	SAMN02928551	2001
1212	NZ_CP009053.1	Plasmid	78111	conjugative	-	1	11	1	0	GCF_003433275.1	Escherichia coli	NCCP15648	SAMN02928551	2001
1213	NZ_CP051688.1	Chromosome	5329017	Chromosome	Chromosome	54	49	0	0	GCF_012934765.1	Escherichia coli	SCU-387	SAMN14609795	2018
1214	NZ_CP051689.1	Plasmid	139635	conjugative	PTU-FE	0	4	1	0	GCF_012934765.1	Escherichia coli	SCU-387	SAMN14609795	2018
1215	NZ_CP051690.1	Plasmid	39292	conjugative	PTU-FE	1	3	0	0	GCF_012934765.1	Escherichia coli	SCU-387	SAMN14609795	2018
1216	NZ_CP051691.1	Plasmid	6216	mobilizable	PTU-E7	0	0	0	0	GCF_012934765.1	Escherichia coli	SCU-387	SAMN14609795	2018
1217	NZ_AP022815.1	Chromosome	5327513	Chromosome	Chromosome	53	56	0	0	GCF_015509005.1	Escherichia coli	JE86-ST05	SAMD00197820	2014
1218	NZ_AP022816.1	Plasmid	114953	conjugative	-	0	7	1	0	GCF_015509005.1	Escherichia coli	JE86-ST05	SAMD00197820	2014
1219	NZ_AP022817.1	Plasmid	85841	conjugative	PTU-B/O/K/Z	0	3	0	0	GCF_015509005.1	Escherichia coli	JE86-ST05	SAMD00197820	2014
1220	NZ_AP022818.1	Plasmid	48666	non-mobilizable	PTU-?	0	0	0	0	GCF_015509005.1	Escherichia coli	JE86-ST05	SAMD00197820	2014
1221	NZ_AP022819.1	Plasmid	7939	mobilizable	PTU-E1	0	0	0	1	GCF_015509005.1	Escherichia coli	JE86-ST05	SAMD00197820	2014
1222	NZ_AP022820.1	Plasmid	5716	mobilizable	-	0	0	0	0	GCF_015509005.1	Escherichia coli	JE86-ST05	SAMD00197820	2014
1223	NZ_CP060061.1	Chromosome	5326222	Chromosome	Chromosome	51	55	0	0	GCF_014295235.1	Escherichia coli	G6/7	SAMN15693149	1954
1224	NZ_CP060064.1	Plasmid	1549	mobilizable	PTU-E9	0	0	0	0	GCF_014295235.1	Escherichia coli	G6/7	SAMN15693149	1954
1225	NZ_CP060063.1	Plasmid	7136	mobilizable	PTU-E14	0	0	0	1	GCF_014295235.1	Escherichia coli	G6/7	SAMN15693149	1954
1226	NZ_CP060062.1	Plasmid	99817	mobilizable	-	0	17	0	0	GCF_014295235.1	Escherichia coli	G6/7	SAMN15693149	1954
1227	NC_017646.1	Chromosome	5313531	Chromosome	Chromosome	54	79	0	0	GCF_000227625.1	Escherichia coli	CE10	SAMN02603406	NA
1228	NC_017647.1	Plasmid	54289	non-mobilizable	PTU-FE	0	6	1	0	GCF_000227625.1	Escherichia coli	CE10	SAMN02603406	NA
1229	NC_017648.1	Plasmid	5163	mobilizable	PTU-E7	0	0	0	0	GCF_000227625.1	Escherichia coli	CE10	SAMN02603406	NA
1230	NC_017649.1	Plasmid	4197	mobilizable	PTU-E58	0	0	0	1	GCF_000227625.1	Escherichia coli	CE10	SAMN02603406	NA
1231	NC_017650.1	Plasmid	1549	mobilizable	PTU-E9	0	0	0	0	GCF_000227625.1	Escherichia coli	CE10	SAMN02603406	NA
1232	NZ_CP027221.1	Chromosome	5313278	Chromosome	Chromosome	53	67	0	0	GCF_003017455.1	Escherichia coli	2015C-3101	SAMN08579554	2014
1233	NZ_CP027222.1	Plasmid	48390	conjugative	PTU-FE	0	3	0	0	GCF_003017455.1	Escherichia coli	2015C-3101	SAMN08579554	2014
1234	NZ_CP027223.1	Plasmid	72543	non-mobilizable	PTU-Y	0	1	1	0	GCF_003017455.1	Escherichia coli	2015C-3101	SAMN08579554	2014
1235	NZ_CP065607.1	Chromosome	5312637	Chromosome	Chromosome	52	28	0	0	GCF_016026195.1	Escherichia coli	FDAARGOS_946	SAMN13450476	NA
1236	NZ_CP065606.1	Plasmid	66104	mobilizable	PTU-E41	0	5	1	0	GCF_016026195.1	Escherichia coli	FDAARGOS_946	SAMN13450476	NA
1237	NZ_CP065608.1	Plasmid	4011	mobilizable	PTU-E1	0	0	0	1	GCF_016026195.1	Escherichia coli	FDAARGOS_946	SAMN13450476	NA
1238	NZ_CP065609.1	Plasmid	6888	mobilizable	PTU-E1	0	0	0	1	GCF_016026195.1	Escherichia coli	FDAARGOS_946	SAMN13450476	NA
1239	NC_018661.1	Chromosome	5312586	Chromosome	Chromosome	61	73	0	0	GCF_000299475.1	Escherichia coli	2009EL-2071	SAMN01831190	NA
1240	NC_018662.1	Plasmid	75573	mobilizable	PTU-E48	0	15	1	0	GCF_000299475.1	Escherichia coli	2009EL-2071	SAMN01831190	NA
1241	NC_018663.1	Plasmid	1549	mobilizable	PTU-E9	0	0	0	0	GCF_000299475.1	Escherichia coli	2009EL-2071	SAMN01831190	NA
1242	NZ_CP009859.1	Chromosome	5310511	Chromosome	Chromosome	59	36	0	0	GCF_000784925.1	Escherichia coli	ECONIH1	SAMN02709589	2013
1243	NZ_CP009860.1	Plasmid	121385	conjugative	PTU-FE	7	9	1	0	GCF_000784925.1	Escherichia coli	ECONIH1	SAMN02709589	2013
1244	NZ_CP009861.1	Plasmid	47560	non-mobilizable	PTU-?	0	0	0	0	GCF_000784925.1	Escherichia coli	ECONIH1	SAMN02709589	2013
1245	NZ_CP009862.1	Plasmid	80186	conjugative	PTU-N1	9	9	0	0	GCF_000784925.1	Escherichia coli	ECONIH1	SAMN02709589	2013
1246	NZ_CP053080.1	Chromosome	5307814	Chromosome	Chromosome	59	49	0	0	GCF_013004045.1	Escherichia coli	HB37	SAMN14785846	2017
1247	NZ_CP053081.1	Plasmid	103328	conjugative	PTU-I1	1	3	0	0	GCF_013004045.1	Escherichia coli	HB37	SAMN14785846	2017
1248	NZ_CP053082.1	Plasmid	71222	conjugative	PTU-FE	2	4	0	0	GCF_013004045.1	Escherichia coli	HB37	SAMN14785846	2017
1249	NZ_CP053083.1	Plasmid	56716	conjugative	PTU-I2	0	0	0	0	GCF_013004045.1	Escherichia coli	HB37	SAMN14785846	2017
1250	NZ_CP038394.1	Chromosome	5303225	Chromosome	Chromosome	51	29	0	0	GCF_013168015.1	Escherichia coli	DEC5A	SAMN11229483	1950
1251	NZ_CP038395.1	Plasmid	4011	mobilizable	PTU-E1	0	0	0	1	GCF_013168015.1	Escherichia coli	DEC5A	SAMN11229483	1950
1252	NZ_CP038396.1	Plasmid	6888	mobilizable	PTU-E1	0	0	0	1	GCF_013168015.1	Escherichia coli	DEC5A	SAMN11229483	1950
1253	NZ_CP038397.1	Plasmid	66091	mobilizable	PTU-E41	0	5	1	0	GCF_013168015.1	Escherichia coli	DEC5A	SAMN11229483	1950
1254	NZ_CP041002.1	Chromosome	5302688	Chromosome	Chromosome	58	77	0	0	GCF_006364695.1	Escherichia coli	FDAARGOS_772	SAMN11056487	NA
1255	NZ_CP041001.1	Plasmid	75555	mobilizable	PTU-E48	0	17	1	0	GCF_006364695.1	Escherichia coli	FDAARGOS_772	SAMN11056487	NA
1256	NZ_CP041003.1	Plasmid	1549	mobilizable	PTU-E9	0	0	0	0	GCF_006364695.1	Escherichia coli	FDAARGOS_772	SAMN11056487	NA
1257	NZ_CP041004.1	Plasmid	1245	non-mobilizable	PTU-Bac21	0	0	0	0	GCF_006364695.1	Escherichia coli	FDAARGOS_772	SAMN11056487	NA
1258	NZ_CP024618.1	Chromosome	5302502	Chromosome	Chromosome	52	87	0	0	GCF_002863685.1	Escherichia coli	SMN152SH1	SAMN07806871	2004
1259	NZ_CP024617.1	Plasmid	88896	conjugative	-	0	9	1	0	GCF_002863685.1	Escherichia coli	SMN152SH1	SAMN07806871	2004
1260	NZ_CP024616.1	Plasmid	48983	mobilizable	-	0	6	0	0	GCF_002863685.1	Escherichia coli	SMN152SH1	SAMN07806871	2004
1261	NZ_CP024615.1	Plasmid	6675	mobilizable	-	0	0	0	1	GCF_002863685.1	Escherichia coli	SMN152SH1	SAMN07806871	2004
1262	NZ_LS992192.1	Chromosome	5302459	Chromosome	Chromosome	62	69	0	0	GCF_900520365.1	Escherichia coli	TO217	SAMEA4830526	NA
1263	NZ_LS992193.1	Plasmid	128948	conjugative	PTU-?	0	16	1	0	GCF_900520365.1	Escherichia coli	TO217	SAMEA4830526	NA
1264	NZ_LS992194.1	Plasmid	86367	conjugative	PTU-FE	0	0	0	0	GCF_900520365.1	Escherichia coli	TO217	SAMEA4830526	NA
1265	NZ_AP019761.1	Chromosome	5302257	Chromosome	Chromosome	53	66	0	0	GCF_007990655.1	Escherichia coli	110512	SAMD00172295	2011
1266	NZ_AP019762.1	Plasmid	118827	conjugative	PTU-B/O/K/Z	5	5	0	0	GCF_007990655.1	Escherichia coli	110512	SAMD00172295	2011
1267	NZ_AP019763.1	Plasmid	78470	conjugative	PTU-E41	0	9	0	0	GCF_007990655.1	Escherichia coli	110512	SAMD00172295	2011
1268	NZ_AP019764.1	Plasmid	46350	conjugative	PTU-X1	0	1	0	0	GCF_007990655.1	Escherichia coli	110512	SAMD00172295	2011
1269	NZ_AP019765.1	Plasmid	6795	mobilizable	PTU-E20	0	0	0	0	GCF_007990655.1	Escherichia coli	110512	SAMD00172295	2011
1270	NZ_AP019766.1	Plasmid	6674	mobilizable	PTU-E14	0	0	0	1	GCF_007990655.1	Escherichia coli	110512	SAMD00172295	2011
1271	NZ_AP019767.1	Plasmid	5423	mobilizable	PTU-E1	0	0	0	1	GCF_007990655.1	Escherichia coli	110512	SAMD00172295	2011
1272	NZ_AP019768.1	Plasmid	1546	mobilizable	PTU-E9	0	0	0	0	GCF_007990655.1	Escherichia coli	110512	SAMD00172295	2011
1273	NZ_CP030768.1	Chromosome	5300308	Chromosome	Chromosome	56	74	0	0	GCF_003308975.1	Escherichia coli	2017C-4173W12	SAMN09534372	NA
1274	NZ_CP030770.1	Plasmid	149680	conjugative	PTU-FE	9	18	1	0	GCF_003308975.1	Escherichia coli	2017C-4173W12	SAMN09534372	NA
1275	NZ_CP030769.1	Plasmid	27128	mobilizable	PTU-I2	1	0	0	0	GCF_003308975.1	Escherichia coli	2017C-4173W12	SAMN09534372	NA
1276	NZ_CP042878.1	Chromosome	5299922	Chromosome	Chromosome	61	83	0	0	GCF_013282275.1	Escherichia coli	NMBU_W05E18	SAMN12560240	2018
1277	NZ_CP042879.1	Plasmid	132874	conjugative	PTU-FE	0	13	1	0	GCF_013282275.1	Escherichia coli	NMBU_W05E18	SAMN12560240	2018
1278	NZ_CP042880.1	Plasmid	49825	conjugative	PTU-I1	0	2	0	0	GCF_013282275.1	Escherichia coli	NMBU_W05E18	SAMN12560240	2018
1279	NZ_CP042881.1	Plasmid	66300	non-mobilizable	-	1	5	1	0	GCF_013282275.1	Escherichia coli	NMBU_W05E18	SAMN12560240	2018
1280	NZ_CP060057.1	Chromosome	5295653	Chromosome	Chromosome	51	57	0	0	GCF_014295215.1	Escherichia coli	G8	SAMN15693150	1954
1281	NZ_CP060060.1	Plasmid	1549	mobilizable	PTU-E9	0	0	0	0	GCF_014295215.1	Escherichia coli	G8	SAMN15693150	1954
1282	NZ_CP060059.1	Plasmid	7136	mobilizable	PTU-E14	0	0	0	1	GCF_014295215.1	Escherichia coli	G8	SAMN15693150	1954
1283	NZ_CP060058.1	Plasmid	99817	mobilizable	-	0	17	0	0	GCF_014295215.1	Escherichia coli	G8	SAMN15693150	1954
1284	NZ_CP038389.1	Chromosome	5294183	Chromosome	Chromosome	53	44	0	0	GCF_013167995.1	Escherichia coli	DEC5B	SAMN11229484	1979
1285	NZ_CP038390.1	Plasmid	5423	mobilizable	PTU-E1	0	0	0	1	GCF_013167995.1	Escherichia coli	DEC5B	SAMN11229484	1979
1286	NZ_CP038391.1	Plasmid	9563	mobilizable	PTU-E52	4	0	0	0	GCF_013167995.1	Escherichia coli	DEC5B	SAMN11229484	1979
1287	NZ_CP038392.1	Plasmid	75328	mobilizable	-	0	6	1	0	GCF_013167995.1	Escherichia coli	DEC5B	SAMN11229484	1979
1288	NZ_CP038393.1	Plasmid	99707	conjugative	-	0	6	0	0	GCF_013167995.1	Escherichia coli	DEC5B	SAMN11229484	1979
1289	NZ_CP049077.1	Chromosome	5294134	Chromosome	Chromosome	62	72	0	0	GCF_011330935.1	Escherichia coli	p11A	SAMN13948684	2015/2016
1290	NZ_CP049078.1	Plasmid	70740	conjugative	PTU-FE	0	0	0	0	GCF_011330935.1	Escherichia coli	p11A	SAMN13948684	2015/2016
1291	NZ_CP049079.1	Plasmid	180963	conjugative	PTU-FE	9	30	1	0	GCF_011330935.1	Escherichia coli	p11A	SAMN13948684	2015/2016
1292	NZ_CP011331.1	Chromosome	5292862	Chromosome	Chromosome	62	63	0	0	GCF_000986765.1	Escherichia coli	C227-11	SAMN03856947	2011
1293	NZ_CP011332.1	Plasmid	75079	mobilizable	PTU-E48	0	16	1	0	GCF_000986765.1	Escherichia coli	C227-11	SAMN03856947	2011
1294	NZ_CP011333.1	Plasmid	16948	conjugative	PTU-I1	0	0	0	0	GCF_000986765.1	Escherichia coli	C227-11	SAMN03856947	2011
1295	NZ_CP011335.1	Plasmid	7893	non-mobilizable	-	0	0	0	0	GCF_000986765.1	Escherichia coli	C227-11	SAMN03856947	2011
1296	NZ_CP011336.1	Plasmid	18052	non-mobilizable	PTU-I1	0	0	0	0	GCF_000986765.1	Escherichia coli	C227-11	SAMN03856947	2011
1297	NZ_CP011337.1	Plasmid	17818	non-mobilizable	PTU-I1	0	0	0	0	GCF_000986765.1	Escherichia coli	C227-11	SAMN03856947	2011
1298	NZ_CP011338.1	Plasmid	14400	non-mobilizable	-	0	0	0	0	GCF_000986765.1	Escherichia coli	C227-11	SAMN03856947	2011
1299	NZ_CP023142.1	Chromosome	5292297	Chromosome	Chromosome	56	60	0	0	GCF_002278115.2	Escherichia coli	CFSAN061770	SAMN06928086	2016
1300	NZ_CP023143.1	Plasmid	228947	conjugative	PTU-HI2	9	12	2	0	GCF_002278115.2	Escherichia coli	CFSAN061770	SAMN06928086	2016
1301	NZ_CP023144.1	Plasmid	103234	conjugative	PTU-B/O/K/Z	0	6	0	0	GCF_002278115.2	Escherichia coli	CFSAN061770	SAMN06928086	2016
1302	NZ_CP023145.1	Plasmid	87173	conjugative	PTU-FE	7	5	1	0	GCF_002278115.2	Escherichia coli	CFSAN061770	SAMN06928086	2016
1303	NZ_CP015085.1	Chromosome	5289898	Chromosome	Chromosome	57	62	0	0	GCF_001874485.1	Escherichia coli	O25b:H4	SAMN04605558	2014
1304	NZ_CP015086.1	Plasmid	130920	conjugative	-	14	19	1	0	GCF_001874485.1	Escherichia coli	O25b:H4	SAMN04605558	2014
1305	NZ_AP022069.1	Chromosome	5289055	Chromosome	Chromosome	57	73	0	0	GCF_014169115.1	Escherichia coli	WP4-W18-ESBL-09	SAMD00194468	2018
1306	NZ_AP022070.1	Plasmid	117617	conjugative	PTU-FE	13	19	1	0	GCF_014169115.1	Escherichia coli	WP4-W18-ESBL-09	SAMD00194468	2018
1307	NZ_AP022071.1	Plasmid	84553	conjugative	PTU-B/O/K/Z	0	2	0	0	GCF_014169115.1	Escherichia coli	WP4-W18-ESBL-09	SAMD00194468	2018
1308	NZ_AP022072.1	Plasmid	77891	conjugative	PTU-FE	0	2	0	0	GCF_014169115.1	Escherichia coli	WP4-W18-ESBL-09	SAMD00194468	2018
1309	NZ_AP022073.1	Plasmid	5219	mobilizable	PTU-E1	0	0	0	1	GCF_014169115.1	Escherichia coli	WP4-W18-ESBL-09	SAMD00194468	2018
1310	NZ_AP022074.1	Plasmid	5167	mobilizable	PTU-E7	0	0	0	0	GCF_014169115.1	Escherichia coli	WP4-W18-ESBL-09	SAMD00194468	2018
1311	NZ_AP022075.1	Plasmid	3272	mobilizable	-	0	0	0	1	GCF_014169115.1	Escherichia coli	WP4-W18-ESBL-09	SAMD00194468	2018
1312	NZ_AP022076.1	Plasmid	2100	non-mobilizable	PTU-E47	0	0	0	0	GCF_014169115.1	Escherichia coli	WP4-W18-ESBL-09	SAMD00194468	2018
1313	NZ_CP017631.1	Chromosome	5283836	Chromosome	Chromosome	54	107	0	0	GCF_001936315.1	Escherichia coli	SLK172	SAMN05853574	2015
1314	NZ_CP017632.1	Plasmid	369298	conjugative	PTU-HI2	14	35	3	0	GCF_001936315.1	Escherichia coli	SLK172	SAMN05853574	2015
1315	NZ_CP017633.1	Plasmid	120528	conjugative	-	9	14	0	0	GCF_001936315.1	Escherichia coli	SLK172	SAMN05853574	2015
1316	NZ_AP022811.1	Chromosome	5283470	Chromosome	Chromosome	57	57	0	0	GCF_015508805.1	Escherichia coli	JE86-ST02	SAMD00197816	1999
1317	NZ_AP022812.1	Plasmid	114901	conjugative	-	0	7	1	0	GCF_015508805.1	Escherichia coli	JE86-ST02	SAMD00197816	1999
1318	NZ_AP022813.1	Plasmid	83276	conjugative	PTU-B/O/K/Z	0	1	0	0	GCF_015508805.1	Escherichia coli	JE86-ST02	SAMD00197816	1999
1319	NZ_AP022814.1	Plasmid	48397	non-mobilizable	PTU-?	0	0	0	0	GCF_015508805.1	Escherichia coli	JE86-ST02	SAMD00197816	1999
1320	NZ_LR898874.1	Chromosome	5278133	Chromosome	Chromosome	55	61	0	0	GCF_905071835.1	Escherichia coli	MSB1_4I-sc-2280412	SAMEA3357480	NA
1321	NZ_LR898875.1	Plasmid	107967	conjugative	PTU-FE	0	7	1	0	GCF_905071835.1	Escherichia coli	MSB1_4I-sc-2280412	SAMEA3357480	NA
1322	NZ_LR898876.1	Plasmid	82205	conjugative	PTU-FE	1	1	0	0	GCF_905071835.1	Escherichia coli	MSB1_4I-sc-2280412	SAMEA3357480	NA
1323	NZ_LR898877.1	Plasmid	7450	mobilizable	PTU-E7	0	0	0	0	GCF_905071835.1	Escherichia coli	MSB1_4I-sc-2280412	SAMEA3357480	NA
1324	NZ_LR898878.1	Plasmid	6640	mobilizable	PTU-E7	0	0	0	0	GCF_905071835.1	Escherichia coli	MSB1_4I-sc-2280412	SAMEA3357480	NA
1325	NZ_LR898879.1	Plasmid	5631	mobilizable	PTU-E22	0	0	0	1	GCF_905071835.1	Escherichia coli	MSB1_4I-sc-2280412	SAMEA3357480	NA
1326	NZ_LR898880.1	Plasmid	5210	mobilizable	PTU-E1	0	0	0	1	GCF_905071835.1	Escherichia coli	MSB1_4I-sc-2280412	SAMEA3357480	NA
1327	NZ_LR898881.1	Plasmid	5180	mobilizable	PTU-E7	0	0	0	0	GCF_905071835.1	Escherichia coli	MSB1_4I-sc-2280412	SAMEA3357480	NA
1328	NZ_LR898882.1	Plasmid	4082	mobilizable	PTU-E10	0	0	0	0	GCF_905071835.1	Escherichia coli	MSB1_4I-sc-2280412	SAMEA3357480	NA
1329	NZ_LR898883.1	Plasmid	4072	mobilizable	PTU-E58	0	0	0	1	GCF_905071835.1	Escherichia coli	MSB1_4I-sc-2280412	SAMEA3357480	NA
1330	NZ_LR898884.1	Plasmid	2073	non-mobilizable	PTU-E47	0	0	0	0	GCF_905071835.1	Escherichia coli	MSB1_4I-sc-2280412	SAMEA3357480	NA
1331	NZ_LR898885.1	Plasmid	1902	mobilizable	PTU-E9	0	0	0	0	GCF_905071835.1	Escherichia coli	MSB1_4I-sc-2280412	SAMEA3357480	NA
1332	NZ_CP026399.1	Chromosome	5277702	Chromosome	Chromosome	48	95	0	0	GCF_002934895.1	Escherichia coli	ECONIH4	SAMN03455998	2015
1333	NZ_CP026400.1	Plasmid	60248	conjugative	-	0	4	0	0	GCF_002934895.1	Escherichia coli	ECONIH4	SAMN03455998	2015
1334	NZ_CP026404.1	Plasmid	127217	mobilizable	-	0	20	1	0	GCF_002934895.1	Escherichia coli	ECONIH4	SAMN03455998	2015
1335	NZ_CP026403.1	Plasmid	103161	conjugative	-	0	8	0	0	GCF_002934895.1	Escherichia coli	ECONIH4	SAMN03455998	2015
1336	NZ_CP026405.1	Plasmid	186884	conjugative	PTU-C	8	21	0	0	GCF_002934895.1	Escherichia coli	ECONIH4	SAMN03455998	2015
1337	NZ_CP026402.1	Plasmid	13542	non-mobilizable	-	0	0	0	0	GCF_002934895.1	Escherichia coli	ECONIH4	SAMN03455998	2015
1338	NZ_CP026401.1	Plasmid	20245	mobilizable	-	1	3	0	0	GCF_002934895.1	Escherichia coli	ECONIH4	SAMN03455998	2015
1339	NZ_HF572917.1	Chromosome	5277676	Chromosome	Chromosome	62	63	0	0	GCF_000967155.2	Escherichia coli	HUSEC2011	SAMEA3865278	NA
1340	NC_022742.1	Plasmid	88546	conjugative	PTU-I1	2	2	0	0	GCF_000967155.2	Escherichia coli	HUSEC2011	SAMEA3865278	NA
1341	NC_022743.1	Plasmid	75569	mobilizable	PTU-E48	0	16	1	0	GCF_000967155.2	Escherichia coli	HUSEC2011	SAMEA3865278	NA
1342	NC_022741.1	Plasmid	1549	mobilizable	PTU-E9	0	0	0	0	GCF_000967155.2	Escherichia coli	HUSEC2011	SAMEA3865278	NA
1343	NZ_CP023535.1	Chromosome	5277336	Chromosome	Chromosome	62	64	0	0	GCF_002393365.1	Escherichia coli	FDAARGOS_403	SAMN07312447	NA
1344	NZ_CP023534.1	Plasmid	108679	conjugative	PTU-I1	2	2	0	0	GCF_002393365.1	Escherichia coli	FDAARGOS_403	SAMN07312447	NA
1345	NZ_CP023533.1	Plasmid	75566	mobilizable	PTU-E48	0	18	1	0	GCF_002393365.1	Escherichia coli	FDAARGOS_403	SAMN07312447	NA
1346	NZ_CP023532.1	Plasmid	13833	non-mobilizable	PTU-I1	0	0	0	0	GCF_002393365.1	Escherichia coli	FDAARGOS_403	SAMN07312447	NA
1347	NZ_CP027394.1	Chromosome	5277316	Chromosome	Chromosome	62	59	0	0	GCF_002983645.1	Escherichia coli	FDAARGOS_349	SAMN06173362	2001
1348	NZ_CP027395.1	Plasmid	117229	conjugative	PTU-I1	2	2	0	0	GCF_002983645.1	Escherichia coli	FDAARGOS_349	SAMN06173362	2001
1349	NZ_CP027392.1	Plasmid	75562	mobilizable	PTU-E48	0	15	1	0	GCF_002983645.1	Escherichia coli	FDAARGOS_349	SAMN06173362	2001
1350	NZ_CP027396.1	Plasmid	18636	non-mobilizable	-	0	0	0	0	GCF_002983645.1	Escherichia coli	FDAARGOS_349	SAMN06173362	2001
1351	NZ_CP027393.1	Plasmid	12402	conjugative	PTU-I1	0	0	0	0	GCF_002983645.1	Escherichia coli	FDAARGOS_349	SAMN06173362	2001
1352	NZ_CP031902.1	Chromosome	5277234	Chromosome	Chromosome	62	62	0	0	GCF_005014075.1	Escherichia coli	FWSEC0009	SAMN08768110	2011
1353	NZ_CP031903.1	Plasmid	88545	conjugative	PTU-I1	2	2	0	0	GCF_005014075.1	Escherichia coli	FWSEC0009	SAMN08768110	2011
1354	NZ_CP031904.1	Plasmid	75669	mobilizable	PTU-E48	0	17	1	0	GCF_005014075.1	Escherichia coli	FWSEC0009	SAMN08768110	2011
1355	NZ_CP031905.1	Plasmid	1549	mobilizable	PTU-E9	0	0	0	0	GCF_005014075.1	Escherichia coli	FWSEC0009	SAMN08768110	2011
1356	NC_018658.1	Chromosome	5273097	Chromosome	Chromosome	61	56	0	0	GCF_000299455.1	Escherichia coli	2011C-3493	SAMN01831188	NA
1357	NC_018666.1	Plasmid	74217	mobilizable	PTU-E48	0	13	1	0	GCF_000299455.1	Escherichia coli	2011C-3493	SAMN01831188	NA
1358	NC_018659.1	Plasmid	88544	conjugative	PTU-I1	2	2	0	0	GCF_000299455.1	Escherichia coli	2011C-3493	SAMN01831188	NA
1359	NC_018660.1	Plasmid	1549	mobilizable	PTU-E9	0	0	0	0	GCF_000299455.1	Escherichia coli	2011C-3493	SAMN01831188	NA
1360	NZ_CP065615.1	Chromosome	5272040	Chromosome	Chromosome	54	198	0	0	GCF_016026335.1	Escherichia coli	FDAARGOS_943	SAMN13450473	NA
1361	NZ_CP065616.1	Plasmid	155369	mobilizable	-	0	35	1	0	GCF_016026335.1	Escherichia coli	FDAARGOS_943	SAMN13450473	NA
1362	NZ_CP065617.1	Plasmid	5815	mobilizable	PTU-E1	0	0	0	1	GCF_016026335.1	Escherichia coli	FDAARGOS_943	SAMN13450473	NA
1363	NZ_CP042298.1	Chromosome	5270611	Chromosome	Chromosome	51	76	0	0	GCF_008065435.1	Escherichia coli	RM9088	SAMN12405405	2009
1364	NZ_CP042296.1	Plasmid	167256	conjugative	PTU-E79	0	20	1	0	GCF_008065435.1	Escherichia coli	RM9088	SAMN12405405	2009
1365	NZ_CP042297.1	Plasmid	86529	conjugative	-	0	12	0	0	GCF_008065435.1	Escherichia coli	RM9088	SAMN12405405	2009
1366	NZ_CP024056.1	Chromosome	5267207	Chromosome	Chromosome	52	102	0	0	GCF_002863665.1	Escherichia coli	SMN197SH3	SAMN07767837	2004
1367	NZ_CP024055.1	Plasmid	88839	conjugative	PTU-E41	0	13	1	0	GCF_002863665.1	Escherichia coli	SMN197SH3	SAMN07767837	2004
1368	NZ_CP024054.1	Plasmid	48982	mobilizable	-	0	6	0	0	GCF_002863665.1	Escherichia coli	SMN197SH3	SAMN07767837	2004
1369	NZ_CP024053.1	Plasmid	6675	mobilizable	PTU-E14	0	0	0	1	GCF_002863665.1	Escherichia coli	SMN197SH3	SAMN07767837	2004
1370	NZ_CP044312.1	Chromosome	5264698	Chromosome	Chromosome	48	59	0	0	GCF_008761475.2	Escherichia coli	RM13745	SAMN12822943	2010
1371	NZ_CP051654.1	Plasmid	45063	non-mobilizable	-	0	5	0	0	GCF_008761475.2	Escherichia coli	RM13745	SAMN12822943	2010
1372	NZ_CP051655.1	Plasmid	70650	conjugative	-	0	7	0	0	GCF_008761475.2	Escherichia coli	RM13745	SAMN12822943	2010
1373	NC_017656.1	Chromosome	5263980	Chromosome	Chromosome	52	24	0	0	GCF_000245515.1	Escherichia coli	RM12579	SAMN02604278	2004
1374	NC_017653.1	Plasmid	94015	non-mobilizable	PTU-Y	0	1	1	0	GCF_000245515.1	Escherichia coli	RM12579	SAMN02604278	2004
1375	NC_017657.1	Plasmid	66078	mobilizable	PTU-E41	0	6	1	0	GCF_000245515.1	Escherichia coli	RM12579	SAMN02604278	2004
1376	NC_017654.1	Plasmid	12068	mobilizable	PTU-E1	1	1	0	1	GCF_000245515.1	Escherichia coli	RM12579	SAMN02604278	2004
1377	NC_017658.1	Plasmid	6211	mobilizable	PTU-E63	3	0	0	0	GCF_000245515.1	Escherichia coli	RM12579	SAMN02604278	2004
1378	NC_017655.1	Plasmid	5954	mobilizable	PTU-E1	0	0	0	1	GCF_000245515.1	Escherichia coli	RM12579	SAMN02604278	2004
1379	NZ_CP019029.1	Chromosome	5262974	Chromosome	Chromosome	63	39	0	0	GCF_002012225.1	Escherichia coli	Ecol_881	SAMN05511150	2013
1380	NZ_CP019028.1	Plasmid	147346	conjugative	PTU-FE	6	10	1	0	GCF_002012225.1	Escherichia coli	Ecol_881	SAMN05511150	2013
1381	NZ_CP019027.1	Plasmid	109344	non-mobilizable	PTU-E16	0	0	1	0	GCF_002012225.1	Escherichia coli	Ecol_881	SAMN05511150	2013
1382	NZ_CP019025.1	Plasmid	6647	mobilizable	PTU-E1	0	0	0	1	GCF_002012225.1	Escherichia coli	Ecol_881	SAMN05511150	2013
1383	NZ_CP019024.1	Plasmid	4063	mobilizable	PTU-E10	0	0	0	0	GCF_002012225.1	Escherichia coli	Ecol_881	SAMN05511150	2013
1384	NZ_CP019023.1	Plasmid	3256	mobilizable	PTU-E58	0	0	0	1	GCF_002012225.1	Escherichia coli	Ecol_881	SAMN05511150	2013
1385	NZ_CP019022.1	Plasmid	3087	mobilizable	-	0	0	0	0	GCF_002012225.1	Escherichia coli	Ecol_881	SAMN05511150	2013
1386	NZ_CP019021.1	Plasmid	1459	mobilizable	PTU-E9	0	0	0	0	GCF_002012225.1	Escherichia coli	Ecol_881	SAMN05511150	2013
1387	NZ_CP019026.1	Plasmid	59373	conjugative	PTU-N1	10	3	0	0	GCF_002012225.1	Escherichia coli	Ecol_881	SAMN05511150	2013
1388	NZ_CP029579.1	Chromosome	5261695	Chromosome	Chromosome	56	70	0	0	GCF_003180995.1	Escherichia coli	DA33137	SAMN09245647	NA
1389	NZ_CP029580.1	Plasmid	178078	conjugative	PTU-FE	16	24	1	0	GCF_003180995.1	Escherichia coli	DA33137	SAMN09245647	NA
1390	NZ_CP029581.1	Plasmid	2101	non-mobilizable	PTU-E47	0	0	0	0	GCF_003180995.1	Escherichia coli	DA33137	SAMN09245647	NA
1391	NZ_CP018970.1	Chromosome	5259387	Chromosome	Chromosome	55	53	0	0	GCF_002012025.1	Escherichia coli	Ecol_542	SAMN05511186	2011
1392	NZ_CP018969.1	Plasmid	82364	mobilizable	PTU-FE	1	9	1	0	GCF_002012025.1	Escherichia coli	Ecol_542	SAMN05511186	2011
1393	NZ_CP018967.1	Plasmid	5167	mobilizable	PTU-E7	0	0	0	0	GCF_002012025.1	Escherichia coli	Ecol_542	SAMN05511186	2011
1394	NZ_CP018966.1	Plasmid	4087	mobilizable	PTU-E10	0	0	0	0	GCF_002012025.1	Escherichia coli	Ecol_542	SAMN05511186	2011
1395	NZ_CP018968.1	Plasmid	44320	mobilizable	-	1	4	0	1	GCF_002012025.1	Escherichia coli	Ecol_542	SAMN05511186	2011	Putative co-integrate, with Rop and replication initiation protein
1396	NZ_CP022086.2	Chromosome	5256950	Chromosome	Chromosome	62	73	0	0	GCF_002209105.2	Escherichia coli	FDAARGOS_348	SAMN06173361	2009
1397	NZ_CP022085.2	Plasmid	109945	non-mobilizable	PTU-E16	0	0	1	0	GCF_002209105.2	Escherichia coli	FDAARGOS_348	SAMN06173361	2009
1398	NZ_CP022087.2	Plasmid	75559	mobilizable	PTU-E48	0	16	1	0	GCF_002209105.2	Escherichia coli	FDAARGOS_348	SAMN06173361	2009
1399	NC_018650.1	Chromosome	5253138	Chromosome	Chromosome	62	71	0	0	GCF_000299255.1	Escherichia coli	2009EL-2050	SAMN01831189	NA
1400	NC_018651.1	Plasmid	109274	non-mobilizable	PTU-E16	0	0	1	0	GCF_000299255.1	Escherichia coli	2009EL-2050	SAMN01831189	NA
1401	NC_018654.1	Plasmid	74213	mobilizable	PTU-E48	0	15	1	0	GCF_000299255.1	Escherichia coli	2009EL-2050	SAMN01831189	NA
1402	NC_018652.1	Plasmid	1549	mobilizable	PTU-E9	0	0	0	0	GCF_000299255.1	Escherichia coli	2009EL-2050	SAMN01831189	NA
1403	NZ_LR890536.1	Chromosome	5251940	Chromosome	Chromosome	60	47	0	0	GCF_904865655.1	Escherichia coli	MSB1_8B-sc-2280300	SAMEA3357369	NA
1404	NZ_LR890537.1	Plasmid	158162	conjugative	PTU-FE	10	13	1	0	GCF_904865655.1	Escherichia coli	MSB1_8B-sc-2280300	SAMEA3357369	NA
1405	NZ_LR890538.1	Plasmid	97184	non-mobilizable	PTU-Y	0	1	1	0	GCF_904865655.1	Escherichia coli	MSB1_8B-sc-2280300	SAMEA3357369	NA
1406	NZ_LR890539.1	Plasmid	5164	mobilizable	PTU-E7	0	0	0	0	GCF_904865655.1	Escherichia coli	MSB1_8B-sc-2280300	SAMEA3357369	NA
1407	NZ_LR890540.1	Plasmid	2102	non-mobilizable	PTU-E47	0	0	0	0	GCF_904865655.1	Escherichia coli	MSB1_8B-sc-2280300	SAMEA3357369	NA
1408	NZ_LR890541.1	Plasmid	1459	mobilizable	PTU-E9	0	0	0	0	GCF_904865655.1	Escherichia coli	MSB1_8B-sc-2280300	SAMEA3357369	NA
1409	NZ_CP035751.1	Chromosome	5249232	Chromosome	Chromosome	51	93	0	0	GCF_000167875.2	Escherichia coli	E110019	SAMN02435896	NA
1410	NZ_CP035754.1	Plasmid	33827	conjugative	PTU-X4	0	0	0	0	GCF_000167875.2	Escherichia coli	E110019	SAMN02435896	NA
1411	NZ_CP035756.1	Plasmid	5681	mobilizable	PTU-E1	0	0	0	1	GCF_000167875.2	Escherichia coli	E110019	SAMN02435896	NA
1412	NZ_CP035753.1	Plasmid	65378	non-mobilizable	-	0	13	1	0	GCF_000167875.2	Escherichia coli	E110019	SAMN02435896	NA
1413	NZ_CP035752.1	Plasmid	66171	conjugative	PTU-FE	0	1	0	0	GCF_000167875.2	Escherichia coli	E110019	SAMN02435896	NA
1414	NZ_CP047609.1	Chromosome	5248629	Chromosome	Chromosome	59	58	0	0	GCF_013282195.1	Escherichia coli	NMBU_ W06E18	SAMN13545722	2018
1415	NZ_CP047610.1	Plasmid	51704	conjugative	PTU-I1	1	3	0	0	GCF_013282195.1	Escherichia coli	NMBU_ W06E18	SAMN13545722	2018
1416	NZ_CP047611.1	Plasmid	39455	mobilizable	-	0	0	0	0	GCF_013282195.1	Escherichia coli	NMBU_ W06E18	SAMN13545722	2018
1417	NZ_CP047612.1	Plasmid	32448	conjugative	PTU-X4	0	0	0	0	GCF_013282195.1	Escherichia coli	NMBU_ W06E18	SAMN13545722	2018
1418	NZ_CP047613.1	Plasmid	64483	conjugative	PTU-FE	2	5	0	0	GCF_013282195.1	Escherichia coli	NMBU_ W06E18	SAMN13545722	2018
1419	NZ_CP023849.1	Chromosome	5243509	Chromosome	Chromosome	58	66	0	0	GCF_003856615.1	Escherichia coli	4/0	SAMN07760930	2009
1420	NZ_CP023850.1	Plasmid	138672	conjugative	PTU-FE	10	13	0	0	GCF_003856615.1	Escherichia coli	4/0	SAMN07760930	2009
1421	NZ_CP023851.1	Plasmid	110452	non-mobilizable	PTU-E16	0	1	1	0	GCF_003856615.1	Escherichia coli	4/0	SAMN07760930	2009
1422	NZ_CP023852.1	Plasmid	10612	mobilizable	PTU-E4	0	0	0	1	GCF_003856615.1	Escherichia coli	4/0	SAMN07760930	2009
1423	NC_017626.1	Chromosome	5241977	Chromosome	Chromosome	55	44	0	0	GCF_000027125.1	Escherichia coli	42	SAMEA2272277	NA
1424	NC_017627.1	Plasmid	113346	conjugative	-	0	12	0	0	GCF_000027125.1	Escherichia coli	42	SAMEA2272277	NA
1425	NZ_CP028429.1	Chromosome	5238870	Chromosome	Chromosome	53	74	0	0	GCF_003288295.1	Escherichia coli	RM9131	SAMN08822959	2009
1426	NZ_CP028430.1	Plasmid	117123	non-mobilizable	PTU-E16	0	7	1	0	GCF_003288295.1	Escherichia coli	RM9131	SAMN08822959	2009
1427	NZ_CP028431.1	Plasmid	76698	conjugative	PTU-E41	0	9	0	0	GCF_003288295.1	Escherichia coli	RM9131	SAMN08822959	2009
1428	NZ_CP040456.1	Chromosome	5234468	Chromosome	Chromosome	55	45	0	0	GCF_007833875.1	Escherichia coli	UPEC132	SAMN11664985	1992
1429	NZ_CP040454.1	Plasmid	117139	conjugative	-	0	4	1	0	GCF_007833875.1	Escherichia coli	UPEC132	SAMN11664985	1992
1430	NZ_CP040455.1	Plasmid	101356	conjugative	PTU-B/O/K/Z	2	9	0	0	GCF_007833875.1	Escherichia coli	UPEC132	SAMN11664985	1992
1431	NZ_CP028432.1	Chromosome	5233637	Chromosome	Chromosome	53	72	0	0	GCF_003288275.1	Escherichia coli	RM9975	SAMN08823043	2009
1432	NZ_CP028433.1	Plasmid	120253	non-mobilizable	PTU-E16	0	7	1	0	GCF_003288275.1	Escherichia coli	RM9975	SAMN08823043	2009
1433	NZ_CP028434.1	Plasmid	78526	conjugative	PTU-E41	0	10	0	0	GCF_003288275.1	Escherichia coli	RM9975	SAMN08823043	2009
1434	NZ_AP022287.1	Chromosome	5232187	Chromosome	Chromosome	64	62	0	0	GCF_014169855.1	Escherichia coli	WP9-S17-ESBL-11	SAMD00194670	NA
1435	NZ_AP022288.1	Plasmid	127169	conjugative	-	1	5	1	0	GCF_014169855.1	Escherichia coli	WP9-S17-ESBL-11	SAMD00194670	NA
1436	NZ_AP022289.1	Plasmid	82448	conjugative	PTU-I1	0	1	0	0	GCF_014169855.1	Escherichia coli	WP9-S17-ESBL-11	SAMD00194670	NA
1437	NZ_CP033850.1	Chromosome	5231450	Chromosome	Chromosome	63	39	0	0	GCF_003812945.1	Escherichia coli	FDAARGOS_497	SAMN10163173	NA
1438	NZ_CP033847.1	Plasmid	143865	conjugative	PTU-?	1	8	1	0	GCF_003812945.1	Escherichia coli	FDAARGOS_497	SAMN10163173	NA
1439	NZ_CP033848.1	Plasmid	97018	non-mobilizable	PTU-Y	0	1	1	0	GCF_003812945.1	Escherichia coli	FDAARGOS_497	SAMN10163173	NA
1440	NZ_CP033849.1	Plasmid	32101	conjugative	PTU-X4	0	0	0	0	GCF_003812945.1	Escherichia coli	FDAARGOS_497	SAMN10163173	NA
1441	NZ_CP033851.1	Plasmid	4082	mobilizable	PTU-E10	0	0	0	0	GCF_003812945.1	Escherichia coli	FDAARGOS_497	SAMN10163173	NA
1442	NZ_CP033852.1	Plasmid	1459	mobilizable	PTU-E9	0	0	0	0	GCF_003812945.1	Escherichia coli	FDAARGOS_497	SAMN10163173	NA
1443	NZ_CP033853.1	Plasmid	3257	mobilizable	PTU-E58	0	0	0	1	GCF_003812945.1	Escherichia coli	FDAARGOS_497	SAMN10163173	NA
1444	NZ_LR890714.1	Chromosome	5230228	Chromosome	Chromosome	57	46	0	0	GCF_904866495.1	Escherichia coli	MSB1_6C-sc-2280315	SAMEA3357384	NA
1445	NZ_LR890715.1	Plasmid	70350	conjugative	PTU-FE	1	1	0	0	GCF_904866495.1	Escherichia coli	MSB1_6C-sc-2280315	SAMEA3357384	NA
1446	NZ_LR890716.1	Plasmid	36268	mobilizable	PTU-?	0	0	0	0	GCF_904866495.1	Escherichia coli	MSB1_6C-sc-2280315	SAMEA3357384	NA
1447	NZ_LR890717.1	Plasmid	6912	mobilizable	-	0	0	0	0	GCF_904866495.1	Escherichia coli	MSB1_6C-sc-2280315	SAMEA3357384	NA
1448	NZ_LR890718.1	Plasmid	5165	mobilizable	PTU-E7	0	0	0	0	GCF_904866495.1	Escherichia coli	MSB1_6C-sc-2280315	SAMEA3357384	NA
1449	NZ_CP018979.1	Chromosome	5228864	Chromosome	Chromosome	59	56	0	0	GCF_002012065.1	Escherichia coli	Ecol_656	SAMN05511161	2012
1450	NZ_CP018978.1	Plasmid	117844	conjugative	PTU-FE	2	8	0	0	GCF_002012065.1	Escherichia coli	Ecol_656	SAMN05511161	2012
1451	NZ_CP018977.1	Plasmid	58431	conjugative	PTU-N1	4	6	0	0	GCF_002012065.1	Escherichia coli	Ecol_656	SAMN05511161	2012
1452	NZ_CP066032.1	Chromosome	5224443	Chromosome	Chromosome	52	107	0	0	GCF_016127695.1	Escherichia coli	FDAARGOS_1059	SAMN16357228	NA
1453	NZ_CP066033.1	Plasmid	97453	non-mobilizable	PTU-E25	0	3	1	0	GCF_016127695.1	Escherichia coli	FDAARGOS_1059	SAMN16357228	NA
1454	NZ_CP066034.1	Plasmid	88626	conjugative	PTU-I1	0	5	0	0	GCF_016127695.1	Escherichia coli	FDAARGOS_1059	SAMN16357228	NA
1455	NZ_CP066035.1	Plasmid	2565	non-mobilizable	-	0	0	0	0	GCF_016127695.1	Escherichia coli	FDAARGOS_1059	SAMN16357228	NA
1456	NZ_CP066036.1	Plasmid	2664	mobilizable	PTU-E1	0	0	0	1	GCF_016127695.1	Escherichia coli	FDAARGOS_1059	SAMN16357228	NA
1457	NZ_CP025401.1	Chromosome	5220976	Chromosome	Chromosome	68	37	0	0	GCF_002846135.1	Escherichia coli	MS8345	SAMN08148171	2016
1458	NZ_CP025402.1	Plasmid	241162	conjugative	PTU-HI2	16	12	2	0	GCF_002846135.1	Escherichia coli	MS8345	SAMN08148171	2016
1459	NZ_CP025403.1	Plasmid	133281	conjugative	PTU-FE	0	9	1	0	GCF_002846135.1	Escherichia coli	MS8345	SAMN08148171	2016
1460	NZ_CP038295.1	Chromosome	5219269	Chromosome	Chromosome	52	23	0	0	GCF_013167255.1	Escherichia coli	TB182A	SAMN11229499	1991
1461	NZ_CP038296.1	Plasmid	5423	mobilizable	PTU-E1	0	0	0	1	GCF_013167255.1	Escherichia coli	TB182A	SAMN11229499	1991
1462	NZ_CP038297.1	Plasmid	6211	mobilizable	PTU-E63	3	0	0	0	GCF_013167255.1	Escherichia coli	TB182A	SAMN11229499	1991
1463	NZ_CP038298.1	Plasmid	66022	mobilizable	PTU-E41	0	6	1	0	GCF_013167255.1	Escherichia coli	TB182A	SAMN11229499	1991
1464	NZ_CP038299.1	Plasmid	70894	conjugative	PTU-E68	5	3	0	0	GCF_013167255.1	Escherichia coli	TB182A	SAMN11229499	1991
1465	NZ_CP038791.1	Chromosome	5215562	Chromosome	Chromosome	66	65	0	0	GCF_004771235.1	Escherichia coli	PF9285	SAMN11333172	2017
1466	NZ_CP038792.1	Plasmid	129920	conjugative	-	0	14	1	0	GCF_004771235.1	Escherichia coli	PF9285	SAMN11333172	2017
1467	NZ_CP038793.1	Plasmid	87604	conjugative	PTU-B/O/K/Z	0	1	0	0	GCF_004771235.1	Escherichia coli	PF9285	SAMN11333172	2017
1468	NZ_CP038794.1	Plasmid	4715	mobilizable	PTU-E58	0	0	0	1	GCF_004771235.1	Escherichia coli	PF9285	SAMN11333172	2017
1469	NZ_CP038795.1	Plasmid	4091	mobilizable	PTU-E10	0	0	0	0	GCF_004771235.1	Escherichia coli	PF9285	SAMN11333172	2017
1470	NZ_CP029741.1	Chromosome	5213052	Chromosome	Chromosome	55	92	0	0	GCF_003204155.1	Escherichia coli	AR_0085	SAMN04014926	2016
1471	NZ_CP029742.1	Plasmid	139740	conjugative	PTU-B/O/K/Z	0	13	0	0	GCF_003204155.1	Escherichia coli	AR_0085	SAMN04014926	2016
1472	NZ_CP029743.1	Plasmid	104555	conjugative	PTU-C	6	14	0	0	GCF_003204155.1	Escherichia coli	AR_0085	SAMN04014926	2016
1473	NZ_CP029744.1	Plasmid	117192	conjugative	PTU-FE	2	8	1	0	GCF_003204155.1	Escherichia coli	AR_0085	SAMN04014926	2016
1474	NZ_CP027134.1	Chromosome	5211570	Chromosome	Chromosome	59	67	0	0	GCF_002968735.1	Escherichia coli	AR_0372	SAMN07291515	NA
1475	NZ_CP027130.1	Plasmid	170292	conjugative	PTU-FE	11	20	1	0	GCF_002968735.1	Escherichia coli	AR_0372	SAMN07291515	NA
1476	NZ_CP027132.1	Plasmid	2101	non-mobilizable	PTU-E47	0	0	0	0	GCF_002968735.1	Escherichia coli	AR_0372	SAMN07291515	NA
1477	NZ_CP027131.1	Plasmid	1552	mobilizable	PTU-E9	0	0	0	0	GCF_002968735.1	Escherichia coli	AR_0372	SAMN07291515	NA
1478	NZ_CP027133.1	Plasmid	97167	non-mobilizable	PTU-Y	0	2	1	0	GCF_002968735.1	Escherichia coli	AR_0372	SAMN07291515	NA
1479	NZ_CP027129.1	Plasmid	5193	non-mobilizable	PTU-Y	0	0	0	0	GCF_002968735.1	Escherichia coli	AR_0372	SAMN07291515	NA
1480	NZ_CP040919.1	Chromosome	5209476	Chromosome	Chromosome	57	35	0	0	GCF_006351885.1	Escherichia coli	FC853_EC	SAMN11974795	2017
1481	NZ_CP040920.1	Plasmid	97266	non-mobilizable	PTU-Y	0	0	1	0	GCF_006351885.1	Escherichia coli	FC853_EC	SAMN11974795	2017
1482	NZ_CP040921.1	Plasmid	49465	non-mobilizable	PTU-?	0	1	0	0	GCF_006351885.1	Escherichia coli	FC853_EC	SAMN11974795	2017
1483	NZ_CP040922.1	Plasmid	143714	conjugative	PTU-FE	8	9	1	0	GCF_006351885.1	Escherichia coli	FC853_EC	SAMN11974795	2017
1484	NZ_CP040923.1	Plasmid	45224	conjugative	PTU-I1	1	1	0	0	GCF_006351885.1	Escherichia coli	FC853_EC	SAMN11974795	2017
1485	NZ_CP033884.1	Chromosome	5206490	Chromosome	Chromosome	59	69	0	0	GCF_003813145.1	Escherichia coli	50579417	SAMN04158294	2012
1486	NZ_CP033882.1	Plasmid	96948	non-mobilizable	PTU-Y	0	2	1	0	GCF_003813145.1	Escherichia coli	50579417	SAMN04158294	2012
1487	NZ_CP033883.1	Plasmid	88005	conjugative	PTU-B/O/K/Z	1	2	0	0	GCF_003813145.1	Escherichia coli	50579417	SAMN04158294	2012
1488	NZ_CP033880.1	Plasmid	65499	conjugative	PTU-L/M	1	2	0	0	GCF_003813145.1	Escherichia coli	50579417	SAMN04158294	2012
1489	NZ_CP033881.1	Plasmid	61890	conjugative	PTU-FE	0	0	0	0	GCF_003813145.1	Escherichia coli	50579417	SAMN04158294	2012
1490	NZ_CP033879.1	Plasmid	31882	conjugative	PTU-X4	0	0	0	0	GCF_003813145.1	Escherichia coli	50579417	SAMN04158294	2012
1491	NZ_CP031353.1	Chromosome	5205721	Chromosome	Chromosome	51	59	0	0	GCF_014623225.1	Escherichia coli	RM9154-C1	SAMN09742411	NA
1492	NZ_CP031350.1	Plasmid	187274	non-mobilizable	-	1	4	0	0	GCF_014623225.1	Escherichia coli	RM9154-C1	SAMN09742411	NA
1493	NZ_CP031351.1	Plasmid	96355	non-mobilizable	PTU-Y	0	1	1	0	GCF_014623225.1	Escherichia coli	RM9154-C1	SAMN09742411	NA
1494	NZ_CP031352.1	Plasmid	86711	mobilizable	PTU-E69	0	16	1	0	GCF_014623225.1	Escherichia coli	RM9154-C1	SAMN09742411	NA
1495	NZ_CP032515.1	Chromosome	5205677	Chromosome	Chromosome	56	69	0	0	GCF_003627855.1	Escherichia coli	118UI	SAMN10112494	2009
1496	NZ_CP032517.1	Plasmid	4724	mobilizable	PTU-E7	0	0	0	0	GCF_003627855.1	Escherichia coli	118UI	SAMN10112494	2009
1497	NZ_CP032516.1	Plasmid	90328	non-mobilizable	-	6	12	1	0	GCF_003627855.1	Escherichia coli	118UI	SAMN10112494	2009
1498	NZ_AP022207.1	Chromosome	5205472	Chromosome	Chromosome	58	61	0	0	GCF_014169575.1	Escherichia coli	WP7-S18-ESBL-09	SAMD00194579	2018
1499	NZ_AP022208.1	Plasmid	214586	conjugative	PTU-FE	11	17	1	0	GCF_014169575.1	Escherichia coli	WP7-S18-ESBL-09	SAMD00194579	2018
1500	NZ_AP022209.1	Plasmid	5163	mobilizable	PTU-E7	0	0	0	0	GCF_014169575.1	Escherichia coli	WP7-S18-ESBL-09	SAMD00194579	2018
1501	NZ_AP022210.1	Plasmid	4073	mobilizable	PTU-E10	0	0	0	0	GCF_014169575.1	Escherichia coli	WP7-S18-ESBL-09	SAMD00194579	2018
1502	NZ_AP022211.1	Plasmid	4073	mobilizable	PTU-E58	0	0	0	1	GCF_014169575.1	Escherichia coli	WP7-S18-ESBL-09	SAMD00194579	2018
1503	NZ_AP022212.1	Plasmid	2089	non-mobilizable	PTU-E47	0	0	0	0	GCF_014169575.1	Escherichia coli	WP7-S18-ESBL-09	SAMD00194579	2018
1504	NZ_CP013029.1	Chromosome	5202850	Chromosome	Chromosome	51	71	0	0	GCF_001420935.1	Escherichia coli	2012C-4227	SAMN03952643	2012
1505	NZ_CP013028.1	Plasmid	74656	conjugative	PTU-E41	0	6	1	0	GCF_001420935.1	Escherichia coli	2012C-4227	SAMN03952643	2012
1506	NZ_CP013030.1	Plasmid	97704	non-mobilizable	PTU-Y	0	0	1	0	GCF_001420935.1	Escherichia coli	2012C-4227	SAMN03952643	2012
1507	NZ_LR890326.1	Chromosome	5200778	Chromosome	Chromosome	60	33	0	0	GCF_904863375.1	Escherichia coli	MINF_1A-sc-2280431	SAMEA3357499	NA
1508	NZ_LR890327.1	Plasmid	98336	conjugative	PTU-FE	11	7	1	0	GCF_904863375.1	Escherichia coli	MINF_1A-sc-2280431	SAMEA3357499	NA
1509	NZ_LR890328.1	Plasmid	70656	conjugative	PTU-FE	1	3	0	0	GCF_904863375.1	Escherichia coli	MINF_1A-sc-2280431	SAMEA3357499	NA
1510	NZ_LR890329.1	Plasmid	47582	conjugative	-	1	4	0	0	GCF_904863375.1	Escherichia coli	MINF_1A-sc-2280431	SAMEA3357499	NA
1511	NZ_LR890330.1	Plasmid	6760	mobilizable	PTU-E58	0	0	0	1	GCF_904863375.1	Escherichia coli	MINF_1A-sc-2280431	SAMEA3357499	NA
1512	NZ_LR890331.1	Plasmid	5167	mobilizable	PTU-E7	0	0	0	0	GCF_904863375.1	Escherichia coli	MINF_1A-sc-2280431	SAMEA3357499	NA
1513	NZ_LR890332.1	Plasmid	3608	mobilizable	PTU-E1	0	0	0	1	GCF_904863375.1	Escherichia coli	MINF_1A-sc-2280431	SAMEA3357499	NA
1514	NZ_LR890333.1	Plasmid	1552	mobilizable	PTU-E9	0	0	0	0	GCF_904863375.1	Escherichia coli	MINF_1A-sc-2280431	SAMEA3357499	NA
1515	NZ_CP054363.1	Chromosome	5200581	Chromosome	Chromosome	56	57	0	0	GCF_013315715.1	Escherichia coli	SCU-171	SAMN14943544	2017
1516	NZ_CP054364.1	Plasmid	126498	conjugative	-	0	5	1	0	GCF_013315715.1	Escherichia coli	SCU-171	SAMN14943544	2017
1517	NZ_CP054365.1	Plasmid	31162	non-mobilizable	-	0	1	0	0	GCF_013315715.1	Escherichia coli	SCU-171	SAMN14943544	2017
1518	NZ_CP054366.1	Plasmid	8859	mobilizable	-	0	0	0	1	GCF_013315715.1	Escherichia coli	SCU-171	SAMN14943544	2017
1519	NZ_CP054367.1	Plasmid	3090	non-mobilizable	-	0	0	0	0	GCF_013315715.1	Escherichia coli	SCU-171	SAMN14943544	2017
1520	NZ_CP024134.1	Chromosome	5199281	Chromosome	Chromosome	57	66	0	0	GCF_002853655.1	Escherichia coli	14EC017	SAMN07807400	2014
1521	NZ_CP024135.1	Plasmid	63978	conjugative	PTU-I2	1	3	0	0	GCF_002853655.1	Escherichia coli	14EC017	SAMN07807400	2014
1522	NZ_CP024136.1	Plasmid	93781	conjugative	-	12	11	0	0	GCF_002853655.1	Escherichia coli	14EC017	SAMN07807400	2014
1523	NZ_CP024137.1	Plasmid	107279	conjugative	-	0	16	1	0	GCF_002853655.1	Escherichia coli	14EC017	SAMN07807400	2014
1524	NZ_CP028117.1	Chromosome	5198840	Chromosome	Chromosome	53	62	0	0	GCF_003112245.1	Escherichia coli	RM9322	SAMN08724616	2009
1525	NZ_CP028118.1	Plasmid	78469	conjugative	PTU-E41	0	9	0	0	GCF_003112245.1	Escherichia coli	RM9322	SAMN08724616	2009
1526	NZ_CP028119.1	Plasmid	7072	mobilizable	PTU-E14	0	0	0	1	GCF_003112245.1	Escherichia coli	RM9322	SAMN08724616	2009
1527	NZ_CP025707.1	Chromosome	5198311	Chromosome	Chromosome	56	71	0	0	GCF_002925525.1	Escherichia coli	YDC107	SAMN07974445	NA
1528	NZ_CP025708.1	Plasmid	184098	conjugative	PTU-?	13	15	1	0	GCF_002925525.1	Escherichia coli	YDC107	SAMN07974445	NA
1529	NZ_CP025711.1	Plasmid	41544	conjugative	PTU-?	0	0	0	0	GCF_002925525.1	Escherichia coli	YDC107	SAMN07974445	NA
1530	NZ_CP025710.1	Plasmid	70372	conjugative	PTU-N1	9	9	0	0	GCF_002925525.1	Escherichia coli	YDC107	SAMN07974445	NA
1531	NZ_CP025709.1	Plasmid	85535	conjugative	PTU-I1	1	2	0	0	GCF_002925525.1	Escherichia coli	YDC107	SAMN07974445	NA
1532	NZ_CP024720.1	Chromosome	5196957	Chromosome	Chromosome	57	51	0	0	GCF_002763995.1	Escherichia coli	NQ3	SAMN07980821	2015
1533	NZ_CP024721.1	Plasmid	111776	conjugative	PTU-FE	5	13	1	0	GCF_002763995.1	Escherichia coli	NQ3	SAMN07980821	2015
1534	NZ_CP024722.1	Plasmid	5167	mobilizable	PTU-E7	0	0	0	0	GCF_002763995.1	Escherichia coli	NQ3	SAMN07980821	2015
1535	NZ_CP024717.1	Chromosome	5196956	Chromosome	Chromosome	57	51	0	0	GCF_002764015.1	Escherichia coli	LS4	SAMN07980822	2015
1536	NZ_CP024718.1	Plasmid	111779	conjugative	PTU-FE	5	13	1	0	GCF_002764015.1	Escherichia coli	LS4	SAMN07980822	2015
1537	NZ_CP024719.1	Plasmid	5162	mobilizable	PTU-E7	0	0	0	0	GCF_002764015.1	Escherichia coli	LS4	SAMN07980822	2015
1538	NZ_CP038386.1	Chromosome	5195683	Chromosome	Chromosome	52	34	0	0	GCF_013167975.1	Escherichia coli	DEC5D	SAMN11229485	1965
1539	NZ_CP038387.1	Plasmid	6069	mobilizable	PTU-E52	1	1	0	0	GCF_013167975.1	Escherichia coli	DEC5D	SAMN11229485	1965
1540	NZ_CP038388.1	Plasmid	57827	mobilizable	PTU-E41	0	11	1	0	GCF_013167975.1	Escherichia coli	DEC5D	SAMN11229485	1965
1541	NZ_CP065611.1	Chromosome	5194588	Chromosome	Chromosome	51	85	0	0	GCF_016026215.1	Escherichia coli	FDAARGOS_945	SAMN13450475	NA
1542	NZ_CP065610.1	Plasmid	97745	conjugative	-	0	12	0	0	GCF_016026215.1	Escherichia coli	FDAARGOS_945	SAMN13450475	NA
1543	NZ_CP065612.1	Plasmid	277227	conjugative	PTU-FSh	0	34	0	0	GCF_016026215.1	Escherichia coli	FDAARGOS_945	SAMN13450475	NA
1544	NZ_CP014583.1	Chromosome	5193734	Chromosome	Chromosome	51	101	0	0	GCF_001721225.1	Escherichia coli	CFSAN004176	SAMN02688212	2003
1545	NZ_CP012493.1	Plasmid	52297	mobilizable	-	0	5	0	0	GCF_001721225.1	Escherichia coli	CFSAN004176	SAMN02688212	2003
1546	NZ_CP012492.1	Plasmid	34714	mobilizable	-	0	9	1	0	GCF_001721225.1	Escherichia coli	CFSAN004176	SAMN02688212	2003
1547	NZ_CP012491.1	Plasmid	95721	non-mobilizable	PTU-Y	0	0	1	0	GCF_001721225.1	Escherichia coli	CFSAN004176	SAMN02688212	2003
1548	NZ_CP040263.1	Chromosome	5191486	Chromosome	Chromosome	72	54	0	0	GCF_008642395.1	Escherichia coli	631	SAMN10784800	2014/2015
1549	NZ_CP040264.1	Plasmid	97726	conjugative	PTU-B/O/K/Z	0	2	0	0	GCF_008642395.1	Escherichia coli	631	SAMN10784800	2014/2015
1550	NZ_CP040265.1	Plasmid	73952	conjugative	PTU-FE	0	3	0	0	GCF_008642395.1	Escherichia coli	631	SAMN10784800	2014/2015
1551	NZ_CP040266.1	Plasmid	30240	non-mobilizable	-	0	0	0	0	GCF_008642395.1	Escherichia coli	631	SAMN10784800	2014/2015
1552	NZ_CP040267.1	Plasmid	7464	mobilizable	PTU-E7	0	0	0	0	GCF_008642395.1	Escherichia coli	631	SAMN10784800	2014/2015
1553	NZ_CP040268.1	Plasmid	5165	mobilizable	PTU-E7	0	0	0	0	GCF_008642395.1	Escherichia coli	631	SAMN10784800	2014/2015
1554	NC_017641.1	Chromosome	5186416	Chromosome	Chromosome	51	38	0	0	GCF_000212715.2	Escherichia coli	UMNK88	SAMN02604221	NA
1555	NC_017645.1	Plasmid	160573	conjugative	PTU-C	11	11	0	0	GCF_000212715.2	Escherichia coli	UMNK88	SAMN02604221	NA
1556	NC_017642.1	Plasmid	90868	conjugative	PTU-I1	0	6	0	0	GCF_000212715.2	Escherichia coli	UMNK88	SAMN02604221	NA
1557	NC_017640.1	Plasmid	81475	conjugative	PTU-FE	0	5	1	0	GCF_000212715.2	Escherichia coli	UMNK88	SAMN02604221	NA
1558	NC_017643.1	Plasmid	65549	conjugative	-	0	2	0	0	GCF_000212715.2	Escherichia coli	UMNK88	SAMN02604221	NA
1559	NC_017639.1	Plasmid	81883	conjugative	-	0	6	0	0	GCF_000212715.2	Escherichia coli	UMNK88	SAMN02604221	NA
1560	NZ_CP031546.1	Chromosome	5184499	Chromosome	Chromosome	52	65	0	0	GCF_003402955.1	Escherichia coli	cq9	SAMN09630238	2012
1561	NZ_CP031547.1	Plasmid	243642	conjugative	PTU-HI2	2	13	2	0	GCF_003402955.1	Escherichia coli	cq9	SAMN09630238	2012
1562	NZ_CP031548.1	Plasmid	221041	conjugative	-	0	39	1	0	GCF_003402955.1	Escherichia coli	cq9	SAMN09630238	2012
1563	NZ_CP031549.1	Plasmid	189020	conjugative	PTU-C	15	14	0	0	GCF_003402955.1	Escherichia coli	cq9	SAMN09630238	2012
1564	NZ_CP031550.1	Plasmid	66945	conjugative	PTU-I2	2	2	0	0	GCF_003402955.1	Escherichia coli	cq9	SAMN09630238	2012
1565	NZ_LR890405.1	Chromosome	5183046	Chromosome	Chromosome	56	65	0	0	GCF_904864555.1	Escherichia coli	MSB1_7C-sc-2280317	SAMEA3357386	NA
1566	NZ_LR890406.1	Plasmid	97983	non-mobilizable	-	8	13	1	0	GCF_904864555.1	Escherichia coli	MSB1_7C-sc-2280317	SAMEA3357386	NA
1567	NZ_LR890407.1	Plasmid	5166	mobilizable	PTU-E7	0	0	0	0	GCF_904864555.1	Escherichia coli	MSB1_7C-sc-2280317	SAMEA3357386	NA
1568	NZ_LR890408.1	Plasmid	4082	mobilizable	PTU-E10	0	0	0	0	GCF_904864555.1	Escherichia coli	MSB1_7C-sc-2280317	SAMEA3357386	NA
1569	NZ_LR890409.1	Plasmid	1552	mobilizable	PTU-E9	0	0	0	0	GCF_904864555.1	Escherichia coli	MSB1_7C-sc-2280317	SAMEA3357386	NA
1570	NZ_CP068035.1	Chromosome	5179383	Chromosome	Chromosome	51	61	0	0	GCF_016696665.1	Escherichia coli	U90	SAMN17293653	2018
1571	NZ_CP068036.1	Plasmid	45814	conjugative	PTU-E28	0	1	0	0	GCF_016696665.1	Escherichia coli	U90	SAMN17293653	2018
1572	NZ_CP068037.1	Plasmid	18701	mobilizable	PTU-E1	0	6	0	2	GCF_016696665.1	Escherichia coli	U90	SAMN17293653	2018
1573	NZ_CP068038.1	Plasmid	5597	mobilizable	PTU-E1	0	0	0	1	GCF_016696665.1	Escherichia coli	U90	SAMN17293653	2018
1574	NZ_CP068039.1	Plasmid	75160	conjugative	-	0	10	1	0	GCF_016696665.1	Escherichia coli	U90	SAMN17293653	2018
1575	NZ_CP068040.1	Plasmid	126454	conjugative	-	0	18	0	0	GCF_016696665.1	Escherichia coli	U90	SAMN17293653	2018
1576	NZ_CP021202.1	Chromosome	5177498	Chromosome	Chromosome	58	71	0	0	GCF_002142675.1	Escherichia coli	Z1002	SAMN06924979	2014
1577	NZ_CP021203.1	Plasmid	183508	conjugative	-	6	9	1	0	GCF_002142675.1	Escherichia coli	Z1002	SAMN06924979	2014
1578	NZ_CP021204.1	Plasmid	92438	conjugative	PTU-FE	1	2	1	0	GCF_002142675.1	Escherichia coli	Z1002	SAMN06924979	2014
1579	NZ_CP021205.1	Plasmid	63392	conjugative	PTU-I2	1	2	0	0	GCF_002142675.1	Escherichia coli	Z1002	SAMN06924979	2014
1580	NZ_CP021206.1	Plasmid	111688	conjugative	PTU-C	10	6	0	0	GCF_002142675.1	Escherichia coli	Z1002	SAMN06924979	2014
1581	NZ_CP015834.1	Chromosome	5176750	Chromosome	Chromosome	58	30	0	0	GCF_001721525.1	Escherichia coli	MS6198	SAMN04939501	NA
1582	NZ_CP015835.1	Plasmid	137565	conjugative	PTU-C	7	3	0	0	GCF_001721525.1	Escherichia coli	MS6198	SAMN04939501	NA
1583	NZ_CP015836.1	Plasmid	136327	conjugative	-	10	13	1	0	GCF_001721525.1	Escherichia coli	MS6198	SAMN04939501	NA
1584	NZ_CP015837.1	Plasmid	98242	non-mobilizable	PTU-Y	0	1	1	0	GCF_001721525.1	Escherichia coli	MS6198	SAMN04939501	NA
1585	NZ_CP015838.1	Plasmid	50899	conjugative	-	0	1	0	0	GCF_001721525.1	Escherichia coli	MS6198	SAMN04939501	NA
1586	NZ_CP023853.1	Chromosome	5174317	Chromosome	Chromosome	60	69	0	0	GCF_003856635.1	Escherichia coli	2/0	SAMN07760925	2009
1587	NZ_CP023854.1	Plasmid	135053	conjugative	PTU-FE	6	13	1	0	GCF_003856635.1	Escherichia coli	2/0	SAMN07760925	2009
1588	NZ_CP023855.1	Plasmid	4063	mobilizable	PTU-E10	0	0	0	0	GCF_003856635.1	Escherichia coli	2/0	SAMN07760925	2009
1589	NZ_CP023856.1	Plasmid	2331	mobilizable	-	0	0	0	0	GCF_003856635.1	Escherichia coli	2/0	SAMN07760925	2009
1590	NZ_CP023857.1	Plasmid	2101	non-mobilizable	PTU-E47	0	0	0	0	GCF_003856635.1	Escherichia coli	2/0	SAMN07760925	2009
1591	NZ_CP023858.1	Plasmid	1552	mobilizable	PTU-E9	0	0	0	0	GCF_003856635.1	Escherichia coli	2/0	SAMN07760925	2009
1592	NZ_LR890299.1	Chromosome	5173861	Chromosome	Chromosome	56	41	0	0	GCF_904863305.1	Escherichia coli	MSB1_3B-sc-2280406	SAMEA3357475	NA
1593	NZ_LR890300.1	Plasmid	160467	conjugative	PTU-FE	12	16	1	0	GCF_904863305.1	Escherichia coli	MSB1_3B-sc-2280406	SAMEA3357475	NA
1594	NZ_LR890301.1	Plasmid	70656	conjugative	PTU-FE	1	3	0	0	GCF_904863305.1	Escherichia coli	MSB1_3B-sc-2280406	SAMEA3357475	NA
1595	NZ_LR890302.1	Plasmid	65499	conjugative	PTU-L/M	1	2	0	0	GCF_904863305.1	Escherichia coli	MSB1_3B-sc-2280406	SAMEA3357475	NA
1596	NZ_LR890303.1	Plasmid	30638	conjugative	PTU-X4	0	0	0	0	GCF_904863305.1	Escherichia coli	MSB1_3B-sc-2280406	SAMEA3357475	NA
1597	NZ_LR890304.1	Plasmid	5166	mobilizable	PTU-E7	0	0	0	0	GCF_904863305.1	Escherichia coli	MSB1_3B-sc-2280406	SAMEA3357475	NA
1598	NZ_LR890305.1	Plasmid	4074	mobilizable	PTU-E10	0	0	0	0	GCF_904863305.1	Escherichia coli	MSB1_3B-sc-2280406	SAMEA3357475	NA
1599	NZ_LR890306.1	Plasmid	1552	mobilizable	PTU-E9	0	0	0	0	GCF_904863305.1	Escherichia coli	MSB1_3B-sc-2280406	SAMEA3357475	NA
1600	NZ_LR890466.1	Chromosome	5173732	Chromosome	Chromosome	56	41	0	0	GCF_904864615.1	Escherichia coli	MSB1_7A-sc-2280394	SAMEA3357463	NA
1601	NZ_LR890467.1	Plasmid	160530	conjugative	PTU-FE	12	16	1	0	GCF_904864615.1	Escherichia coli	MSB1_7A-sc-2280394	SAMEA3357463	NA
1602	NZ_LR890468.1	Plasmid	5166	mobilizable	PTU-E7	0	0	0	0	GCF_904864615.1	Escherichia coli	MSB1_7A-sc-2280394	SAMEA3357463	NA
1603	NZ_LR890469.1	Plasmid	4074	mobilizable	PTU-E10	0	0	0	0	GCF_904864615.1	Escherichia coli	MSB1_7A-sc-2280394	SAMEA3357463	NA
1604	NZ_LR890470.1	Plasmid	1552	mobilizable	PTU-E9	0	0	0	0	GCF_904864615.1	Escherichia coli	MSB1_7A-sc-2280394	SAMEA3357463	NA
1605	NZ_CP065970.1	Chromosome	5173590	Chromosome	Chromosome	53	23	0	0	GCF_016126995.1	Escherichia coli	FDAARGOS_1058	SAMN16357227	NA
1606	NZ_CP065968.1	Plasmid	15708	non-mobilizable	PTU-I1	0	0	0	0	GCF_016126995.1	Escherichia coli	FDAARGOS_1058	SAMN16357227	NA
1607	NZ_CP065969.1	Plasmid	83533	conjugative	PTU-I1	0	1	0	0	GCF_016126995.1	Escherichia coli	FDAARGOS_1058	SAMN16357227	NA
1608	NZ_CP065971.1	Plasmid	128137	conjugative	-	0	7	1	0	GCF_016126995.1	Escherichia coli	FDAARGOS_1058	SAMN16357227	NA
1609	NZ_AP022173.1	Chromosome	5171886	Chromosome	Chromosome	57	75	0	0	GCF_014169455.1	Escherichia coli	WP7-S17-ESBL-01	SAMD00194553	2017
1610	NZ_AP022174.1	Plasmid	94776	conjugative	PTU-B/O/K/Z	1	3	0	0	GCF_014169455.1	Escherichia coli	WP7-S17-ESBL-01	SAMD00194553	2017
1611	NZ_AP022175.1	Plasmid	63140	conjugative	-	0	1	0	0	GCF_014169455.1	Escherichia coli	WP7-S17-ESBL-01	SAMD00194553	2017
1612	NZ_AP022176.1	Plasmid	4072	mobilizable	PTU-E10	0	0	0	0	GCF_014169455.1	Escherichia coli	WP7-S17-ESBL-01	SAMD00194553	2017
1613	NZ_CP023960.1	Chromosome	5169451	Chromosome	Chromosome	57	61	0	0	GCF_002591135.1	Escherichia coli	FDAARGOS_448	SAMN07312492	2014
1614	NZ_CP023959.1	Plasmid	128761	conjugative	-	11	9	1	0	GCF_002591135.1	Escherichia coli	FDAARGOS_448	SAMN07312492	2014
1615	NZ_CP023961.1	Plasmid	96807	non-mobilizable	PTU-Y	0	0	1	0	GCF_002591135.1	Escherichia coli	FDAARGOS_448	SAMN07312492	2014
1616	NZ_CP023957.1	Plasmid	48550	conjugative	PTU-I1	1	1	0	0	GCF_002591135.1	Escherichia coli	FDAARGOS_448	SAMN07312492	2014
1617	NZ_CP023958.1	Plasmid	3264	mobilizable	PTU-E1	0	0	0	1	GCF_002591135.1	Escherichia coli	FDAARGOS_448	SAMN07312492	2014
1618	NZ_CP027591.1	Chromosome	5168350	Chromosome	Chromosome	52	99	0	0	GCF_003018395.1	Escherichia coli	2014C-3011	SAMN08579605	2013
1619	NZ_CP027589.1	Plasmid	75065	conjugative	PTU-E41	0	14	1	0	GCF_003018395.1	Escherichia coli	2014C-3011	SAMN08579605	2013
1620	NZ_CP027590.1	Plasmid	92449	non-mobilizable	PTU-Y	0	0	1	0	GCF_003018395.1	Escherichia coli	2014C-3011	SAMN08579605	2013
1621	NZ_CP027592.1	Plasmid	17880	mobilizable	-	0	2	0	0	GCF_003018395.1	Escherichia coli	2014C-3011	SAMN08579605	2013
1622	NZ_CP021840.1	Chromosome	5167701	Chromosome	Chromosome	62	46	0	0	GCF_002196475.1	Escherichia coli	EC974	SAMN07192703	2007
1623	NZ_CP021841.1	Plasmid	118934	conjugative	PTU-I1	2	7	0	0	GCF_002196475.1	Escherichia coli	EC974	SAMN07192703	2007
1624	NZ_CP021842.1	Plasmid	92385	non-mobilizable	PTU-E49	4	12	1	0	GCF_002196475.1	Escherichia coli	EC974	SAMN07192703	2007
1625	NZ_CP021843.1	Plasmid	78672	conjugative	PTU-FE	6	3	0	0	GCF_002196475.1	Escherichia coli	EC974	SAMN07192703	2007
1626	NZ_CP021844.1	Chromosome	5167363	Chromosome	Chromosome	62	45	0	0	GCF_002196495.1	Escherichia coli	EC1515	SAMN07192704	2007
1627	NZ_CP021845.1	Plasmid	125099	conjugative	PTU-I1	2	7	0	0	GCF_002196495.1	Escherichia coli	EC1515	SAMN07192704	2007
1628	NZ_CP021846.1	Plasmid	92350	non-mobilizable	PTU-E49	4	14	1	0	GCF_002196495.1	Escherichia coli	EC1515	SAMN07192704	2007
1629	NZ_CP021847.1	Plasmid	84091	conjugative	PTU-FE	6	3	0	0	GCF_002196495.1	Escherichia coli	EC1515	SAMN07192704	2007
1630	NZ_CP051738.1	Chromosome	5166012	Chromosome	Chromosome	58	71	0	0	GCF_012934455.1	Escherichia coli	SCU-105	SAMN14609770	2015
1631	NZ_CP051739.1	Plasmid	172627	conjugative	-	3	11	1	0	GCF_012934455.1	Escherichia coli	SCU-105	SAMN14609770	2015
1632	NZ_CP051740.1	Plasmid	9703	mobilizable	-	2	2	0	1	GCF_012934455.1	Escherichia coli	SCU-105	SAMN14609770	2015
1633	NZ_CP051741.1	Plasmid	7939	mobilizable	PTU-E1	0	0	0	1	GCF_012934455.1	Escherichia coli	SCU-105	SAMN14609770	2015
1634	NZ_CP051742.1	Plasmid	6265	mobilizable	PTU-E22	0	0	0	1	GCF_012934455.1	Escherichia coli	SCU-105	SAMN14609770	2015
1635	NZ_CP051743.1	Plasmid	4802	non-mobilizable	-	0	0	0	1	GCF_012934455.1	Escherichia coli	SCU-105	SAMN14609770	2015
1636	NZ_CP062204.1	Chromosome	5165639	Chromosome	Chromosome	54	39	0	0	GCF_014854575.1	Escherichia coli	C311	SAMN16279676	2018
1637	NZ_CP062205.1	Plasmid	144932	conjugative	-	0	7	1	0	GCF_014854575.1	Escherichia coli	C311	SAMN16279676	2018
1638	NZ_CP062206.1	Plasmid	48103	non-mobilizable	PTU-?	0	0	0	0	GCF_014854575.1	Escherichia coli	C311	SAMN16279676	2018
1639	NZ_CP042892.1	Chromosome	5165075	Chromosome	Chromosome	53	102	0	0	GCF_013282315.1	Escherichia coli	NMBU-W12E19	SAMN12565117	2019
1640	NZ_CP042885.1	Plasmid	167966	conjugative	-	0	32	0	0	GCF_013282315.1	Escherichia coli	NMBU-W12E19	SAMN12565117	2019
1641	NZ_CP042886.1	Plasmid	88772	conjugative	PTU-I1	2	2	0	0	GCF_013282315.1	Escherichia coli	NMBU-W12E19	SAMN12565117	2019
1642	NZ_CP042887.1	Plasmid	68601	conjugative	PTU-FE	1	3	0	0	GCF_013282315.1	Escherichia coli	NMBU-W12E19	SAMN12565117	2019
1643	NZ_CP042888.1	Plasmid	57966	conjugative	PTU-I2	0	0	0	0	GCF_013282315.1	Escherichia coli	NMBU-W12E19	SAMN12565117	2019
1644	NZ_CP042889.1	Plasmid	7939	mobilizable	PTU-E1	0	0	0	1	GCF_013282315.1	Escherichia coli	NMBU-W12E19	SAMN12565117	2019
1645	NZ_CP042890.1	Plasmid	4057	mobilizable	PTU-E10	0	0	0	0	GCF_013282315.1	Escherichia coli	NMBU-W12E19	SAMN12565117	2019
1646	NZ_CP042891.1	Plasmid	3638	mobilizable	PTU-E7	0	0	0	0	GCF_013282315.1	Escherichia coli	NMBU-W12E19	SAMN12565117	2019
1647	NZ_CP064847.1	Chromosome	5163897	Chromosome	Chromosome	56	29	0	0	GCF_015649805.1	Escherichia coli	20	SAMN16520638	2018
1648	NZ_CP064848.1	Plasmid	130181	conjugative	PTU-FE	10	14	1	0	GCF_015649805.1	Escherichia coli	20	SAMN16520638	2018
1649	NZ_CP064849.1	Plasmid	5166	mobilizable	PTU-E7	0	0	0	0	GCF_015649805.1	Escherichia coli	20	SAMN16520638	2018
1650	NZ_CP064850.1	Plasmid	2101	non-mobilizable	PTU-E47	0	0	0	0	GCF_015649805.1	Escherichia coli	20	SAMN16520638	2018
1651	NZ_CP020516.1	Chromosome	5162123	Chromosome	Chromosome	57	56	0	0	GCF_003031795.1	Escherichia coli	222	SAMN05194390	NA
1652	NZ_CP020519.1	Plasmid	120667	conjugative	-	11	12	1	0	GCF_003031795.1	Escherichia coli	222	SAMN05194390	NA
1653	NZ_CP020518.1	Plasmid	48175	non-mobilizable	PTU-?	0	0	0	0	GCF_003031795.1	Escherichia coli	222	SAMN05194390	NA
1654	NZ_CP020517.1	Plasmid	109864	conjugative	PTU-FE	9	8	0	0	GCF_003031795.1	Escherichia coli	222	SAMN05194390	NA
1655	NZ_CP020495.1	Chromosome	5162123	Chromosome	Chromosome	57	57	0	0	GCF_004564175.1	Escherichia coli	103	SAMN04096281	2015
1656	NZ_CP020496.1	Plasmid	120668	conjugative	-	11	12	1	0	GCF_004564175.1	Escherichia coli	103	SAMN04096281	2015
1657	NZ_CP020497.1	Plasmid	48172	non-mobilizable	PTU-?	0	0	0	0	GCF_004564175.1	Escherichia coli	103	SAMN04096281	2015
1658	NZ_CP013025.1	Chromosome	5155368	Chromosome	Chromosome	62	63	0	0	GCF_001420955.1	Escherichia coli	2009C-3133	SAMN02991226	2008
1659	NZ_CP013024.1	Plasmid	120611	conjugative	PTU-B/O/K/Z	6	5	0	0	GCF_001420955.1	Escherichia coli	2009C-3133	SAMN02991226	2008
1660	NZ_CP013026.1	Plasmid	63800	conjugative	PTU-FE	0	2	0	0	GCF_001420955.1	Escherichia coli	2009C-3133	SAMN02991226	2008
1661	NZ_CP013027.1	Plasmid	174564	conjugative	PTU-?	7	24	1	0	GCF_001420955.1	Escherichia coli	2009C-3133	SAMN02991226	2008
1662	NC_017633.1	Chromosome	5153435	Chromosome	Chromosome	52	88	0	0	GCF_000210475.1	Escherichia coli	ETEC H10407	SAMEA2272237	NA
1663	NC_017721.1	Plasmid	5175	mobilizable	PTU-E1	0	0	0	1	GCF_000210475.1	Escherichia coli	ETEC H10407	SAMEA2272237	NA
1664	NC_017723.1	Plasmid	5800	mobilizable	-	0	0	0	0	GCF_000210475.1	Escherichia coli	ETEC H10407	SAMEA2272237	NA
1665	NC_017722.1	Plasmid	66681	conjugative	-	0	10	0	0	GCF_000210475.1	Escherichia coli	ETEC H10407	SAMEA2272237	NA
1666	NC_017724.1	Plasmid	94797	mobilizable	-	0	18	0	0	GCF_000210475.1	Escherichia coli	ETEC H10407	SAMEA2272237	NA
1667	NZ_CP053247.1	Chromosome	5152539	Chromosome	Chromosome	54	48	0	0	GCF_013085025.1	Escherichia coli	SCU-482	SAMN14609798	2018
1668	NZ_CP053248.1	Plasmid	145015	conjugative	PTU-FE	9	12	1	0	GCF_013085025.1	Escherichia coli	SCU-482	SAMN14609798	2018
1669	NZ_CP053249.1	Plasmid	5168	mobilizable	PTU-E7	0	0	0	0	GCF_013085025.1	Escherichia coli	SCU-482	SAMN14609798	2018
1670	NZ_CP053250.1	Plasmid	1538	mobilizable	PTU-E9	0	0	0	0	GCF_013085025.1	Escherichia coli	SCU-482	SAMN14609798	2018
1671	NZ_LR882997.1	Chromosome	5151162	Chromosome	Chromosome	54	57	0	0	GCF_904831825.1	Escherichia coli	L3_E36_ETEC	SAMEA7368284	NA
1672	NZ_LR882998.1	Plasmid	381858	conjugative	-	0	37	1	0	GCF_904831825.1	Escherichia coli	L3_E36_ETEC	SAMEA7368284	NA
1673	NZ_LR882999.1	Plasmid	99448	conjugative	PTU-B/O/K/Z	2	4	0	0	GCF_904831825.1	Escherichia coli	L3_E36_ETEC	SAMEA7368284	NA
1674	NZ_LR130545.1	Chromosome	5147585	Chromosome	Chromosome	58	70	0	0	GCF_900622635.1	Escherichia coli	B36	SAMEA5128441	NA
1675	NZ_LR130546.1	Plasmid	112588	mobilizable	PTU-FE	9	12	0	0	GCF_900622635.1	Escherichia coli	B36	SAMEA5128441	NA
1676	NZ_LR130547.1	Plasmid	1545	mobilizable	PTU-E9	0	0	0	0	GCF_900622635.1	Escherichia coli	B36	SAMEA5128441	NA
1677	NZ_CP054236.1	Chromosome	5147412	Chromosome	Chromosome	52	44	0	0	GCF_013372425.1	Escherichia coli	EcPF5	SAMN15075992	2018
1678	NZ_CP054237.1	Plasmid	131660	conjugative	PTU-FE	8	9	1	0	GCF_013372425.1	Escherichia coli	EcPF5	SAMN15075992	2018
1679	NZ_CP054238.1	Plasmid	1546	mobilizable	PTU-E9	0	0	0	0	GCF_013372425.1	Escherichia coli	EcPF5	SAMN15075992	2018
1680	NZ_CP010186.1	Chromosome	5146228	Chromosome	Chromosome	52	54	0	0	GCF_001901065.1	Escherichia coli	M6	SAMN03252441	2014
1681	NZ_CP010187.1	Plasmid	146575	conjugative	PTU-E32	0	2	1	0	GCF_001901065.1	Escherichia coli	M6	SAMN03252441	2014
1682	NZ_CP010188.1	Plasmid	6039	mobilizable	PTU-E22	0	0	0	1	GCF_001901065.1	Escherichia coli	M6	SAMN03252441	2014
1683	NZ_CP010189.1	Plasmid	6038	mobilizable	PTU-E7	0	0	0	0	GCF_001901065.1	Escherichia coli	M6	SAMN03252441	2014
1684	NZ_CP010190.1	Plasmid	5283	mobilizable	PTU-E7	0	0	0	0	GCF_001901065.1	Escherichia coli	M6	SAMN03252441	2014
1685	NZ_CP055256.1	Chromosome	5146159	Chromosome	Chromosome	73	61	0	0	GCF_013371725.1	Escherichia coli	AH25	SAMN15229442	2017
1686	NZ_CP055257.1	Plasmid	64941	conjugative	PTU-I2	2	1	0	0	GCF_013371725.1	Escherichia coli	AH25	SAMN15229442	2017
1687	NZ_CP055258.1	Plasmid	116030	non-mobilizable	PTU-Y	9	6	1	0	GCF_013371725.1	Escherichia coli	AH25	SAMN15229442	2017
1688	NZ_CP058571.1	Chromosome	5146040	Chromosome	Chromosome	53	39	0	0	GCF_013402855.1	Escherichia coli	EC2	SAMN15402835	2019
1689	NZ_CP058572.1	Plasmid	109494	conjugative	PTU-I1	5	5	0	0	GCF_013402855.1	Escherichia coli	EC2	SAMN15402835	2019
1690	NZ_CP058573.1	Plasmid	88589	conjugative	PTU-B/O/K/Z	1	2	0	0	GCF_013402855.1	Escherichia coli	EC2	SAMN15402835	2019
1691	NZ_CP010196.1	Chromosome	5145749	Chromosome	Chromosome	52	62	0	0	GCF_001901105.1	Escherichia coli	M9	SAMN03252443	2014
1692	NZ_CP010197.1	Plasmid	146524	conjugative	PTU-E32	0	2	1	0	GCF_001901105.1	Escherichia coli	M9	SAMN03252443	2014
1693	NZ_CP010198.1	Plasmid	6037	mobilizable	PTU-E7	0	0	0	0	GCF_001901105.1	Escherichia coli	M9	SAMN03252443	2014
1694	NZ_CP010199.1	Plasmid	6039	mobilizable	PTU-E22	0	0	0	1	GCF_001901105.1	Escherichia coli	M9	SAMN03252443	2014
1695	NZ_CP059917.1	Chromosome	5145105	Chromosome	Chromosome	55	86	0	0	GCF_014170675.1	Escherichia coli	64.1	SAMN13613898	2016/2017
1696	NZ_CP059918.1	Plasmid	214538	conjugative	PTU-FE	0	27	1	0	GCF_014170675.1	Escherichia coli	64.1	SAMN13613898	2016/2017
1697	NZ_CP059919.1	Plasmid	122123	conjugative	PTU-I1	6	14	0	0	GCF_014170675.1	Escherichia coli	64.1	SAMN13613898	2016/2017
1698	NZ_CP059920.1	Plasmid	3140	mobilizable	PTU-E47	0	0	0	0	GCF_014170675.1	Escherichia coli	64.1	SAMN13613898	2016/2017
1699	NZ_CP059921.1	Plasmid	2096	mobilizable	PTU-E11	0	0	0	0	GCF_014170675.1	Escherichia coli	64.1	SAMN13613898	2016/2017
1700	NZ_CP023844.1	Chromosome	5144480	Chromosome	Chromosome	58	54	0	0	GCF_003856695.1	Escherichia coli	36895	SAMN07760931	2009
1701	NZ_CP023845.1	Plasmid	181324	conjugative	PTU-FE	11	15	1	0	GCF_003856695.1	Escherichia coli	36895	SAMN07760931	2009
1702	NZ_CP023846.1	Plasmid	33067	conjugative	PTU-X4	0	0	0	0	GCF_003856695.1	Escherichia coli	36895	SAMN07760931	2009
1703	NZ_CP023847.1	Plasmid	7939	mobilizable	PTU-E1	0	0	0	1	GCF_003856695.1	Escherichia coli	36895	SAMN07760931	2009
1704	NZ_CP023848.1	Plasmid	5167	mobilizable	PTU-E7	0	0	0	0	GCF_003856695.1	Escherichia coli	36895	SAMN07760931	2009
1705	NZ_CP023673.1	Chromosome	5143533	Chromosome	Chromosome	57	102	0	0	GCF_002863885.1	Escherichia coli	SMN013SH2	SAMN07716515	2004
1706	NZ_CP023674.1	Plasmid	87524	conjugative	PTU-E41	0	12	1	0	GCF_002863885.1	Escherichia coli	SMN013SH2	SAMN07716515	2004
1707	NZ_CP023675.1	Plasmid	46664	mobilizable	-	0	4	0	0	GCF_002863885.1	Escherichia coli	SMN013SH2	SAMN07716515	2004
1708	NZ_AP022098.1	Chromosome	5142974	Chromosome	Chromosome	59	31	0	0	GCF_014169175.1	Escherichia coli	WP4-S18-ESBL-09	SAMD00194483	2018
1709	NZ_AP022099.1	Plasmid	5344	mobilizable	PTU-E10	0	0	0	0	GCF_014169175.1	Escherichia coli	WP4-S18-ESBL-09	SAMD00194483	2018
1710	NZ_AP022100.1	Plasmid	5167	mobilizable	PTU-E7	0	0	0	0	GCF_014169175.1	Escherichia coli	WP4-S18-ESBL-09	SAMD00194483	2018
1711	NZ_AP022101.1	Plasmid	4063	mobilizable	PTU-E10	0	0	0	0	GCF_014169175.1	Escherichia coli	WP4-S18-ESBL-09	SAMD00194483	2018
1712	NZ_AP022102.1	Plasmid	3855	mobilizable	PTU-E1	0	0	0	1	GCF_014169175.1	Escherichia coli	WP4-S18-ESBL-09	SAMD00194483	2018
1713	NZ_AP022103.1	Plasmid	2188	non-mobilizable	-	0	0	0	0	GCF_014169175.1	Escherichia coli	WP4-S18-ESBL-09	SAMD00194483	2018
1714	NZ_AP022104.1	Plasmid	2088	non-mobilizable	PTU-E47	0	0	0	0	GCF_014169175.1	Escherichia coli	WP4-S18-ESBL-09	SAMD00194483	2018
1715	NZ_CP012625.1	Chromosome	5142799	Chromosome	Chromosome	54	18	0	0	GCF_001280345.1	Escherichia coli	SF-468	SAMN04026228	2010
1716	NZ_CP012626.1	Plasmid	110808	conjugative	PTU-FE	3	7	1	0	GCF_001280345.1	Escherichia coli	SF-468	SAMN04026228	2010
1717	NZ_CP012627.1	Plasmid	92766	conjugative	PTU-I1	1	1	0	0	GCF_001280345.1	Escherichia coli	SF-468	SAMN04026228	2010
1718	NZ_CP012628.1	Plasmid	6647	mobilizable	PTU-E1	0	0	0	1	GCF_001280345.1	Escherichia coli	SF-468	SAMN04026228	2010
1719	NZ_CP012629.1	Plasmid	4072	mobilizable	PTU-E10	0	0	0	0	GCF_001280345.1	Escherichia coli	SF-468	SAMN04026228	2010
1720	NZ_CP012630.1	Plasmid	1551	mobilizable	PTU-E9	0	0	0	0	GCF_001280345.1	Escherichia coli	SF-468	SAMN04026228	2010
1721	NZ_CP021935.1	Chromosome	5141314	Chromosome	Chromosome	58	47	0	0	GCF_002202175.1	Escherichia coli	AR_0055	SAMN04014896	NA
1722	NZ_CP021936.1	Plasmid	138340	conjugative	PTU-C	7	3	0	0	GCF_002202175.1	Escherichia coli	AR_0055	SAMN04014896	NA
1723	NZ_CP021937.1	Plasmid	151110	mobilizable	PTU-FE	23	20	0	0	GCF_002202175.1	Escherichia coli	AR_0055	SAMN04014896	NA
1724	NZ_CP021938.1	Plasmid	75318	conjugative	PTU-FE	0	0	0	0	GCF_002202175.1	Escherichia coli	AR_0055	SAMN04014896	NA
1725	NZ_CP051744.1	Chromosome	5139277	Chromosome	Chromosome	53	22	0	0	GCF_012934785.1	Escherichia coli	SCU-484	SAMN14609800	2018
1726	NZ_CP051745.1	Plasmid	80332	conjugative	PTU-I1	0	1	0	0	GCF_012934785.1	Escherichia coli	SCU-484	SAMN14609800	2018
1727	NZ_CP051746.1	Plasmid	6754	mobilizable	PTU-E20	0	0	0	0	GCF_012934785.1	Escherichia coli	SCU-484	SAMN14609800	2018
1728	NZ_CP051747.1	Plasmid	6320	mobilizable	PTU-E1	0	0	0	1	GCF_012934785.1	Escherichia coli	SCU-484	SAMN14609800	2018
1729	NZ_CP051748.1	Plasmid	4082	mobilizable	PTU-E10	0	0	0	0	GCF_012934785.1	Escherichia coli	SCU-484	SAMN14609800	2018
1730	NZ_CP053296.1	Chromosome	5138587	Chromosome	Chromosome	55	42	0	0	GCF_013390265.1	Escherichia coli	M1/5	SAMN14840032	1994
1731	NZ_CP053298.1	Plasmid	119964	conjugative	-	0	11	1	0	GCF_013390265.1	Escherichia coli	M1/5	SAMN14840032	1994
1732	NZ_CP053297.1	Plasmid	29585	conjugative	-	0	0	0	0	GCF_013390265.1	Escherichia coli	M1/5	SAMN14840032	1994
1733	NZ_LS992180.1	Chromosome	5137826	Chromosome	Chromosome	58	61	0	0	GCF_900520345.1	Escherichia coli	TO124	SAMEA4830820	NA
1734	NZ_LS992181.1	Plasmid	149633	conjugative	PTU-FE	0	11	1	0	GCF_900520345.1	Escherichia coli	TO124	SAMEA4830820	NA
1735	NZ_LS992182.1	Plasmid	133139	conjugative	PTU-FE	9	15	0	0	GCF_900520345.1	Escherichia coli	TO124	SAMEA4830820	NA
1736	NZ_CP027325.1	Chromosome	5135675	Chromosome	Chromosome	50	70	0	0	GCF_003017805.1	Escherichia coli	2013C-4830	SAMN08579560	2013
1737	NZ_CP027326.1	Plasmid	74671	conjugative	PTU-E41	0	6	1	0	GCF_003017805.1	Escherichia coli	2013C-4830	SAMN08579560	2013
1738	NZ_CP027327.1	Plasmid	93170	conjugative	PTU-I1	0	1	0	0	GCF_003017805.1	Escherichia coli	2013C-4830	SAMN08579560	2013
1739	NZ_CP016546.1	Chromosome	5134536	Chromosome	Chromosome	66	108	0	0	GCF_001693635.1	Escherichia coli	O177:H21	SAMN05407982	2015
1740	NZ_CP016547.1	Plasmid	86371	conjugative	PTU-I2	0	4	0	0	GCF_001693635.1	Escherichia coli	O177:H21	SAMN05407982	2015
1741	NZ_CP016548.1	Plasmid	90835	conjugative	-	1	5	0	0	GCF_001693635.1	Escherichia coli	O177:H21	SAMN05407982	2015
1742	NZ_CP016549.1	Plasmid	126046	non-mobilizable	PTU-Y	0	0	1	0	GCF_001693635.1	Escherichia coli	O177:H21	SAMN05407982	2015
1743	NZ_CP016550.1	Plasmid	49695	conjugative	PTU-X4	0	3	0	0	GCF_001693635.1	Escherichia coli	O177:H21	SAMN05407982	2015
1744	NZ_CP023364.1	Chromosome	5134443	Chromosome	Chromosome	55	33	0	0	GCF_002310595.1	Escherichia coli	144	SAMN07618126	2002
1745	NZ_CP023363.1	Plasmid	134388	conjugative	PTU-FE	5	6	1	0	GCF_002310595.1	Escherichia coli	144	SAMN07618126	2002
1746	NZ_CP023365.1	Plasmid	92421	conjugative	PTU-I1	1	2	0	0	GCF_002310595.1	Escherichia coli	144	SAMN07618126	2002
1747	NZ_CP043033.1	Chromosome	5134250	Chromosome	Chromosome	62	67	0	0	GCF_008949495.1	Escherichia coli	XDL	SAMN10691120	2017
1748	NZ_CP043035.1	Plasmid	108364	conjugative	PTU-B/O/K/Z	4	8	0	0	GCF_008949495.1	Escherichia coli	XDL	SAMN10691120	2017
1749	NZ_CP043037.1	Plasmid	6731	mobilizable	PTU-E20	0	0	0	0	GCF_008949495.1	Escherichia coli	XDL	SAMN10691120	2017
1750	NZ_CP043038.1	Plasmid	4234	mobilizable	PTU-E20	0	0	0	0	GCF_008949495.1	Escherichia coli	XDL	SAMN10691120	2017
1751	NZ_CP043034.1	Plasmid	224961	conjugative	PTU-HI2	6	15	2	0	GCF_008949495.1	Escherichia coli	XDL	SAMN10691120	2017
1752	NZ_CP043036.1	Plasmid	61603	conjugative	PTU-I2	1	0	0	0	GCF_008949495.1	Escherichia coli	XDL	SAMN10691120	2017
1753	NZ_CP026935.2	Chromosome	5133979	Chromosome	Chromosome	53	111	0	0	GCF_009867015.2	Escherichia coli	CFS3292	SAMN08522749	2010
1754	NZ_CP026937.1	Plasmid	131954	conjugative	-	12	17	1	0	GCF_009867015.2	Escherichia coli	CFS3292	SAMN08522749	2010
1755	NZ_CP026936.2	Plasmid	192449	non-mobilizable	PTU-HI2	7	14	2	0	GCF_009867015.2	Escherichia coli	CFS3292	SAMN08522749	2010
1756	NZ_CP026938.2	Plasmid	99789	non-mobilizable	PTU-Y	0	3	1	0	GCF_009867015.2	Escherichia coli	CFS3292	SAMN08522749	2010
1757	NZ_CP044403.1	Chromosome	5133330	Chromosome	Chromosome	56	52	0	0	GCF_013282355.1	Escherichia coli	NMBU-W10C18	SAMN12838293	2018
1758	NZ_CP044404.1	Plasmid	114329	conjugative	PTU-FE	1	8	1	0	GCF_013282355.1	Escherichia coli	NMBU-W10C18	SAMN12838293	2018
1759	NZ_CP044402.1	Plasmid	49118	conjugative	PTU-I1	1	1	0	0	GCF_013282355.1	Escherichia coli	NMBU-W10C18	SAMN12838293	2018
1760	NZ_CP044405.1	Plasmid	39455	mobilizable	-	0	0	0	0	GCF_013282355.1	Escherichia coli	NMBU-W10C18	SAMN12838293	2018
1761	NZ_CP044406.1	Plasmid	32448	conjugative	PTU-X4	0	0	0	0	GCF_013282355.1	Escherichia coli	NMBU-W10C18	SAMN12838293	2018
1762	NZ_CP059003.1	Chromosome	5132980	Chromosome	Chromosome	59	38	0	0	GCF_013425955.1	Escherichia coli	2D	SAMN15502380	2019
1763	NZ_CP059005.1	Plasmid	79323	conjugative	PTU-FE	4	4	1	0	GCF_013425955.1	Escherichia coli	2D	SAMN15502380	2019
1764	NZ_CP059007.1	Plasmid	5163	mobilizable	PTU-E7	0	0	0	0	GCF_013425955.1	Escherichia coli	2D	SAMN15502380	2019
1765	NZ_CP059008.1	Plasmid	3174	mobilizable	PTU-E1	0	0	0	1	GCF_013425955.1	Escherichia coli	2D	SAMN15502380	2019
1766	NZ_CP059004.1	Plasmid	96499	conjugative	PTU-B/O/K/Z	1	5	0	0	GCF_013425955.1	Escherichia coli	2D	SAMN15502380	2019
1767	NZ_CP059006.1	Plasmid	46161	conjugative	PTU-X3	2	5	0	0	GCF_013425955.1	Escherichia coli	2D	SAMN15502380	2019
1768	NZ_CP066144.1	Chromosome	5132223	Chromosome	Chromosome	54	45	0	0	GCF_016132505.1	Escherichia coli	ZLWT	SAMN16072565	2020
1769	NZ_CP066145.1	Plasmid	48488	non-mobilizable	PTU-?	0	0	0	0	GCF_016132505.1	Escherichia coli	ZLWT	SAMN16072565	2020
1770	NZ_CP066146.1	Plasmid	24185	non-mobilizable	-	0	0	0	0	GCF_016132505.1	Escherichia coli	ZLWT	SAMN16072565	2020
1771	NZ_CP066147.1	Plasmid	3173	mobilizable	PTU-E1	0	0	0	1	GCF_016132505.1	Escherichia coli	ZLWT	SAMN16072565	2020
1772	NZ_CP066148.1	Plasmid	1919	mobilizable	PTU-E76	0	0	0	0	GCF_016132505.1	Escherichia coli	ZLWT	SAMN16072565	2020
1773	NC_017631.1	Chromosome	5131397	Chromosome	Chromosome	52	28	0	0	GCF_000148365.1	Escherichia coli	ABU 83972	SAMN02603258	NA
1774	NC_017629.1	Plasmid	1564	mobilizable	PTU-E9	0	0	0	0	GCF_000148365.1	Escherichia coli	ABU 83972	SAMN02603258	NA
1775	NZ_CP025251.1	Chromosome	5131212	Chromosome	Chromosome	52	68	0	0	GCF_002859105.1	Escherichia coli	BH100 substr. MG2017	SAMN08117235	1974
1776	NZ_CP025252.1	Plasmid	33924	mobilizable	-	4	7	0	1	GCF_002859105.1	Escherichia coli	BH100 substr. MG2017	SAMN08117235	1974	Rop plasmid with TE insertions and replication-relaxation protein
1777	NZ_CP025253.1	Plasmid	105801	conjugative	PTU-FE	8	10	0	0	GCF_002859105.1	Escherichia coli	BH100 substr. MG2017	SAMN08117235	1974
1778	NZ_CP009072.1	Chromosome	5130767	Chromosome	Chromosome	54	42	0	0	GCF_000743255.1	Escherichia coli	ATCC 25922	SAMN02929659	NA
1779	NZ_CP009073.1	Plasmid	48488	non-mobilizable	PTU-?	0	0	0	0	GCF_000743255.1	Escherichia coli	ATCC 25922	SAMN02929659	NA
1780	NZ_CP009074.1	Plasmid	24185	non-mobilizable	-	0	0	0	0	GCF_000743255.1	Escherichia coli	ATCC 25922	SAMN02929659	NA
1781	NZ_AP021946.1	Chromosome	5130684	Chromosome	Chromosome	62	88	0	0	GCF_014168755.1	Escherichia coli	WP2-S18-ESBL-08	SAMD00194372	2018
1782	NZ_AP021947.1	Plasmid	210712	conjugative	PTU-FE	0	25	1	0	GCF_014168755.1	Escherichia coli	WP2-S18-ESBL-08	SAMD00194372	2018
1783	NZ_AP021948.1	Plasmid	91630	conjugative	PTU-I1	1	6	0	0	GCF_014168755.1	Escherichia coli	WP2-S18-ESBL-08	SAMD00194372	2018
1784	NZ_AP021949.1	Plasmid	4073	mobilizable	PTU-E10	0	0	0	0	GCF_014168755.1	Escherichia coli	WP2-S18-ESBL-08	SAMD00194372	2018
1785	NC_022648.1	Chromosome	5129938	Chromosome	Chromosome	58	63	0	0	GCF_000493755.1	Escherichia coli	JJ1886	SAMN02603887	2007
1786	NC_022661.1	Plasmid	1552	mobilizable	PTU-E9	0	0	0	0	GCF_000493755.1	Escherichia coli	JJ1886	SAMN02603887	2007
1787	NC_022649.1	Plasmid	5167	mobilizable	PTU-E7	0	0	0	0	GCF_000493755.1	Escherichia coli	JJ1886	SAMN02603887	2007
1788	NC_022662.1	Plasmid	5631	mobilizable	PTU-E22	0	0	0	1	GCF_000493755.1	Escherichia coli	JJ1886	SAMN02603887	2007
1789	NC_022650.1	Plasmid	55956	conjugative	PTU-?	0	0	0	0	GCF_000493755.1	Escherichia coli	JJ1886	SAMN02603887	2007
1790	NC_022651.1	Plasmid	110040	conjugative	PTU-FE	3	12	0	0	GCF_000493755.1	Escherichia coli	JJ1886	SAMN02603887	2007
1791	NZ_CP023826.1	Chromosome	5129468	Chromosome	Chromosome	58	49	0	0	GCF_003856655.1	Escherichia coli	44290	SAMN07760938	2009
1792	NZ_CP023827.1	Plasmid	125877	conjugative	PTU-FE	10	15	1	0	GCF_003856655.1	Escherichia coli	44290	SAMN07760938	2009
1793	NZ_CP023828.1	Plasmid	67839	conjugative	PTU-FE	1	1	0	0	GCF_003856655.1	Escherichia coli	44290	SAMN07760938	2009
1794	NZ_CP023829.1	Plasmid	33067	conjugative	PTU-X4	0	0	0	0	GCF_003856655.1	Escherichia coli	44290	SAMN07760938	2009
1795	NZ_CP023830.1	Plasmid	7939	mobilizable	PTU-E1	0	0	0	1	GCF_003856655.1	Escherichia coli	44290	SAMN07760938	2009
1796	NZ_CP023831.1	Plasmid	5167	mobilizable	PTU-E7	0	0	0	0	GCF_003856655.1	Escherichia coli	44290	SAMN07760938	2009
1797	NZ_CP023832.1	Plasmid	4087	mobilizable	PTU-E10	0	0	0	0	GCF_003856655.1	Escherichia coli	44290	SAMN07760938	2009
1798	NZ_CP023833.1	Plasmid	4072	mobilizable	PTU-E10	0	0	0	0	GCF_003856655.1	Escherichia coli	44290	SAMN07760938	2009
1799	NZ_CP013835.1	Chromosome	5128614	Chromosome	Chromosome	60	53	0	0	GCF_001513635.1	Escherichia coli	JJ2434	SAMN04381854	2008
1800	NZ_CP013833.1	Plasmid	126302	conjugative	PTU-FE	3	12	0	0	GCF_001513635.1	Escherichia coli	JJ2434	SAMN04381854	2008
1801	NZ_CP013834.1	Plasmid	62183	conjugative	PTU-FE	0	3	0	0	GCF_001513635.1	Escherichia coli	JJ2434	SAMN04381854	2008
1802	NZ_CP023165.1	Chromosome	5128479	Chromosome	Chromosome	52	32	0	0	GCF_009728565.1	Escherichia coli	RM10809-3	SAMN07594018	2012
1803	NZ_CP023164.1	Plasmid	122641	conjugative	-	0	2	1	0	GCF_009728565.1	Escherichia coli	RM10809-3	SAMN07594018	2012
1804	NZ_CP043406.1	Chromosome	5127396	Chromosome	Chromosome	56	67	0	0	GCF_013282335.1	Escherichia coli	NMBU-W13E19	SAMN12640810	2019
1805	NZ_CP043407.1	Plasmid	122112	conjugative	PTU-FE	4	6	1	0	GCF_013282335.1	Escherichia coli	NMBU-W13E19	SAMN12640810	2019
1806	NZ_CP043408.1	Plasmid	67044	conjugative	PTU-FE	1	2	0	0	GCF_013282335.1	Escherichia coli	NMBU-W13E19	SAMN12640810	2019
1807	NZ_CP043409.1	Plasmid	5164	mobilizable	PTU-E7	0	0	0	0	GCF_013282335.1	Escherichia coli	NMBU-W13E19	SAMN12640810	2019
1808	NZ_CP043410.1	Plasmid	4072	mobilizable	PTU-E10	0	0	0	0	GCF_013282335.1	Escherichia coli	NMBU-W13E19	SAMN12640810	2019
1809	NZ_CP043411.1	Plasmid	2101	non-mobilizable	PTU-E47	0	0	0	0	GCF_013282335.1	Escherichia coli	NMBU-W13E19	SAMN12640810	2019
1810	NZ_CP043412.1	Plasmid	1934	non-mobilizable	PTU-E11	0	0	0	0	GCF_013282335.1	Escherichia coli	NMBU-W13E19	SAMN12640810	2019
1811	NZ_CP043413.1	Plasmid	1552	mobilizable	PTU-E9	0	0	0	0	GCF_013282335.1	Escherichia coli	NMBU-W13E19	SAMN12640810	2019
1812	NZ_CP024821.1	Chromosome	5125266	Chromosome	Chromosome	58	52	0	0	GCF_002787935.1	Escherichia coli	CREC-591	SAMN07944241	2015
1813	NZ_CP024822.1	Plasmid	118156	conjugative	PTU-I1	3	10	0	0	GCF_002787935.1	Escherichia coli	CREC-591	SAMN07944241	2015
1814	NZ_CP024823.1	Plasmid	64564	conjugative	PTU-FE	2	3	0	0	GCF_002787935.1	Escherichia coli	CREC-591	SAMN07944241	2015
1815	NZ_CP024824.1	Plasmid	62815	mobilizable	PTU-C	5	5	0	0	GCF_002787935.1	Escherichia coli	CREC-591	SAMN07944241	2015
1816	NZ_CP024825.1	Plasmid	46161	conjugative	PTU-X3	2	5	0	0	GCF_002787935.1	Escherichia coli	CREC-591	SAMN07944241	2015
1817	NZ_CP026932.1	Chromosome	5123214	Chromosome	Chromosome	57	98	0	0	GCF_009866945.1	Escherichia coli	CFS3273	SAMN08522730	2007
1818	NZ_CP026933.1	Plasmid	268664	conjugative	PTU-HI2	20	16	2	0	GCF_009866945.1	Escherichia coli	CFS3273	SAMN08522730	2007
1819	NZ_CP026934.1	Plasmid	145001	conjugative	PTU-?	7	14	1	0	GCF_009866945.1	Escherichia coli	CFS3273	SAMN08522730	2007
1820	NZ_LR890334.1	Chromosome	5121811	Chromosome	Chromosome	57	24	0	0	GCF_904863255.1	Escherichia coli	MINF_9A-sc-2280436	SAMEA3357504	NA
1821	NZ_LR890335.1	Plasmid	139312	conjugative	PTU-FE	10	11	1	0	GCF_904863255.1	Escherichia coli	MINF_9A-sc-2280436	SAMEA3357504	NA
1822	NZ_LR890336.1	Plasmid	98796	non-mobilizable	PTU-Y	0	1	1	0	GCF_904863255.1	Escherichia coli	MINF_9A-sc-2280436	SAMEA3357504	NA
1823	NZ_LR890337.1	Plasmid	62993	conjugative	PTU-FE	0	1	0	0	GCF_904863255.1	Escherichia coli	MINF_9A-sc-2280436	SAMEA3357504	NA
1824	NZ_LR890338.1	Plasmid	5167	mobilizable	PTU-E7	0	0	0	0	GCF_904863255.1	Escherichia coli	MINF_9A-sc-2280436	SAMEA3357504	NA
1825	NZ_LR890339.1	Plasmid	4237	non-mobilizable	-	0	0	0	0	GCF_904863255.1	Escherichia coli	MINF_9A-sc-2280436	SAMEA3357504	NA
1826	NZ_LR890340.1	Plasmid	4062	mobilizable	PTU-E10	0	0	0	0	GCF_904863255.1	Escherichia coli	MINF_9A-sc-2280436	SAMEA3357504	NA
1827	NZ_LR890341.1	Plasmid	1552	mobilizable	PTU-E9	0	0	0	0	GCF_904863255.1	Escherichia coli	MINF_9A-sc-2280436	SAMEA3357504	NA
1828	NZ_LR890342.1	Plasmid	1433	mobilizable	-	0	0	0	0	GCF_904863255.1	Escherichia coli	MINF_9A-sc-2280436	SAMEA3357504	NA
1829	NZ_CP053251.1	Chromosome	5121204	Chromosome	Chromosome	53	25	0	0	GCF_013085905.1	Escherichia coli	SCU-204	SAMN14609789	2013
1830	NZ_CP053253.1	Plasmid	174260	conjugative	PTU-I1	3	7	1	0	GCF_013085905.1	Escherichia coli	SCU-204	SAMN14609789	2013
1831	NZ_CP053252.1	Plasmid	47276	non-mobilizable	PTU-?	0	0	0	0	GCF_013085905.1	Escherichia coli	SCU-204	SAMN14609789	2013
1832	NZ_CP053254.1	Plasmid	4060	mobilizable	PTU-E10	0	0	0	0	GCF_013085905.1	Escherichia coli	SCU-204	SAMN14609789	2013
1833	NZ_CP053255.1	Plasmid	2113	non-mobilizable	PTU-E47	0	0	0	0	GCF_013085905.1	Escherichia coli	SCU-204	SAMN14609789	2013
1834	NZ_AP022298.1	Chromosome	5121071	Chromosome	Chromosome	59	56	0	0	GCF_014169915.1	Escherichia coli	BEC1-S17-ESBL-09	SAMD00194706	2017
1835	NZ_AP022299.1	Plasmid	123266	conjugative	-	0	8	1	0	GCF_014169915.1	Escherichia coli	BEC1-S17-ESBL-09	SAMD00194706	2017
1836	NZ_AP022300.1	Plasmid	83140	conjugative	PTU-FE	6	5	0	0	GCF_014169915.1	Escherichia coli	BEC1-S17-ESBL-09	SAMD00194706	2017
1837	NZ_AP022301.1	Plasmid	7936	mobilizable	PTU-E1	0	0	0	1	GCF_014169915.1	Escherichia coli	BEC1-S17-ESBL-09	SAMD00194706	2017
1838	NZ_CP032261.1	Chromosome	5119553	Chromosome	Chromosome	57	60	0	0	GCF_003571785.1	Escherichia coli	AR_0067	SAMN04014908	2017
1839	NZ_CP032258.1	Plasmid	128033	conjugative	PTU-FE	1	7	1	0	GCF_003571785.1	Escherichia coli	AR_0067	SAMN04014908	2017
1840	NZ_CP032259.1	Plasmid	49921	non-mobilizable	PTU-?	0	2	0	0	GCF_003571785.1	Escherichia coli	AR_0067	SAMN04014908	2017
1841	NZ_CP032260.1	Plasmid	87423	conjugative	PTU-B/O/K/Z	1	2	0	0	GCF_003571785.1	Escherichia coli	AR_0067	SAMN04014908	2017
1842	NZ_CP032262.1	Plasmid	75026	conjugative	PTU-FE	1	3	0	0	GCF_003571785.1	Escherichia coli	AR_0067	SAMN04014908	2017
1843	NZ_CP025920.1	Chromosome	5118381	Chromosome	Chromosome	50	91	0	0	GCF_003956325.1	Escherichia coli	103605	SAMN08161256	2010
1844	NZ_CP025921.1	Plasmid	146395	mobilizable	PTU-E68	0	38	0	0	GCF_003956325.1	Escherichia coli	103605	SAMN08161256	2010
1845	NZ_CP025922.1	Plasmid	83017	conjugative	PTU-E68	0	15	0	0	GCF_003956325.1	Escherichia coli	103605	SAMN08161256	2010
1846	NZ_AP017617.1	Chromosome	5117319	Chromosome	Chromosome	62	54	0	0	GCF_002357895.1	Escherichia coli	MRY15-117	SAMD00056131	2012
1847	NZ_AP017618.1	Plasmid	116529	mobilizable	-	5	17	1	0	GCF_002357895.1	Escherichia coli	MRY15-117	SAMD00056131	2012
1848	NZ_AP017619.1	Plasmid	61223	conjugative	PTU-I2	1	1	0	0	GCF_002357895.1	Escherichia coli	MRY15-117	SAMD00056131	2012
1849	NZ_CP014667.1	Chromosome	5116831	Chromosome	Chromosome	53	37	0	0	GCF_001675145.1	Escherichia coli	ECONIH2	SAMN03455931	2014
1850	NZ_CP014668.1	Plasmid	101201	conjugative	PTU-FE	0	8	1	0	GCF_001675145.1	Escherichia coli	ECONIH2	SAMN03455931	2014
1851	NZ_CP014669.1	Plasmid	113852	conjugative	PTU-FK	1	10	1	0	GCF_001675145.1	Escherichia coli	ECONIH2	SAMN03455931	2014
1852	NZ_LR740758.1	Chromosome	5116815	Chromosome	Chromosome	54	41	0	0	GCF_902703415.1	Escherichia coli	BEN5202	SAMEA6109570	2009
1853	NZ_LR740759.1	Plasmid	223939	conjugative	PTU-?	2	14	1	0	GCF_902703415.1	Escherichia coli	BEN5202	SAMEA6109570	2009
1854	NZ_LR740760.1	Plasmid	92214	conjugative	-	0	4	0	1	GCF_902703415.1	Escherichia coli	BEN5202	SAMEA6109570	2009	Putative co-integrate, with Rop and replication initiation protein
1855	NZ_CP025916.1	Chromosome	5115137	Chromosome	Chromosome	50	97	0	0	GCF_003956485.1	Escherichia coli	120899	SAMN08161259	2012
1856	NZ_CP025917.1	Plasmid	146395	mobilizable	PTU-E68	0	38	0	0	GCF_003956485.1	Escherichia coli	120899	SAMN08161259	2012
1857	NZ_CP025919.1	Plasmid	50268	conjugative	PTU-FE	0	0	0	0	GCF_003956485.1	Escherichia coli	120899	SAMN08161259	2012
1858	NZ_CP025918.1	Plasmid	76877	conjugative	PTU-E68	0	10	0	0	GCF_003956485.1	Escherichia coli	120899	SAMN08161259	2012
1859	NZ_CP006834.2	Chromosome	5114241	Chromosome	Chromosome	59	55	0	0	GCF_001021635.2	Escherichia coli	APEC O2-211	SAMN03761814	1982
1860	NZ_CP030791.1	Plasmid	197773	conjugative	PTU-FE	0	11	1	0	GCF_001021635.2	Escherichia coli	APEC O2-211	SAMN03761814	1982
1861	NZ_CP030792.1	Plasmid	4231	non-mobilizable	PTU-E47	0	0	0	0	GCF_001021635.2	Escherichia coli	APEC O2-211	SAMN03761814	1982
1862	NZ_CP030793.1	Plasmid	2096	mobilizable	PTU-E11	0	0	0	0	GCF_001021635.2	Escherichia coli	APEC O2-211	SAMN03761814	1982
1863	NZ_CP061764.1	Chromosome	5113454	Chromosome	Chromosome	52	85	0	0	GCF_014771275.1	Escherichia coli	97.3	SAMN16183872	2012
1864	NZ_CP061765.1	Plasmid	98015	mobilizable	-	0	14	1	0	GCF_014771275.1	Escherichia coli	97.3	SAMN16183872	2012
1865	NZ_CP061766.1	Plasmid	3256	mobilizable	PTU-E3	0	0	0	0	GCF_014771275.1	Escherichia coli	97.3	SAMN16183872	2012
1866	NZ_CP061767.1	Plasmid	3272	non-mobilizable	PTU-?	0	0	0	0	GCF_014771275.1	Escherichia coli	97.3	SAMN16183872	2012
1867	NZ_CP010157.1	Chromosome	5112249	Chromosome	Chromosome	61	55	0	0	GCF_001900735.1	Escherichia coli	D10	SAMN03252428	2014
1868	NZ_CP010158.1	Plasmid	128612	conjugative	PTU-FE	0	6	1	0	GCF_001900735.1	Escherichia coli	D10	SAMN03252428	2014
1869	NZ_CP010159.1	Plasmid	6822	mobilizable	PTU-E14	0	0	0	1	GCF_001900735.1	Escherichia coli	D10	SAMN03252428	2014
1870	NZ_HG941718.1	Chromosome	5109767	Chromosome	Chromosome	58	58	0	0	GCF_000285655.3	Escherichia coli	EC958	SAMEA2272019	NA
1871	NZ_HG941719.1	Plasmid	135602	conjugative	PTU-FE	10	14	0	0	GCF_000285655.3	Escherichia coli	EC958	SAMEA2272019	NA
1872	NZ_HG941720.1	Plasmid	4080	mobilizable	PTU-E10	0	0	0	0	GCF_000285655.3	Escherichia coli	EC958	SAMEA2272019	NA
1873	NZ_CP059907.1	Chromosome	5109016	Chromosome	Chromosome	60	45	0	0	GCF_014170615.1	Escherichia coli	181.1	SAMN13613900	2016/2017
1874	NZ_CP059908.1	Plasmid	193291	conjugative	PTU-?	0	12	1	0	GCF_014170615.1	Escherichia coli	181.1	SAMN13613900	2016/2017
1875	NZ_CP059909.1	Plasmid	111912	conjugative	PTU-I1	1	7	0	0	GCF_014170615.1	Escherichia coli	181.1	SAMN13613900	2016/2017
1876	NZ_CP059910.1	Plasmid	99361	non-mobilizable	PTU-Y	0	4	1	0	GCF_014170615.1	Escherichia coli	181.1	SAMN13613900	2016/2017
1877	NZ_CP059911.1	Plasmid	3245	non-mobilizable	-	0	0	0	0	GCF_014170615.1	Escherichia coli	181.1	SAMN13613900	2016/2017
1878	NZ_CP059912.1	Plasmid	1079	non-mobilizable	-	0	0	0	0	GCF_014170615.1	Escherichia coli	181.1	SAMN13613900	2016/2017
1879	NZ_CP019953.1	Chromosome	5108794	Chromosome	Chromosome	52	70	0	0	GCF_003586045.1	Escherichia coli	M8	SAMN06445833	2012
1880	NZ_CP019954.1	Plasmid	160021	conjugative	-	0	15	1	0	GCF_003586045.1	Escherichia coli	M8	SAMN06445833	2012
1881	NZ_CP019955.1	Plasmid	6075	mobilizable	PTU-E7	0	0	0	0	GCF_003586045.1	Escherichia coli	M8	SAMN06445833	2012
1882	NZ_CP019956.1	Plasmid	4707	non-mobilizable	PTU-?	0	0	0	1	GCF_003586045.1	Escherichia coli	M8	SAMN06445833	2012
1883	NZ_CP024862.1	Chromosome	5107874	Chromosome	Chromosome	57	52	0	0	GCF_002788115.1	Escherichia coli	AR_0015	SAMN04014856	NA
1884	NZ_CP024863.1	Plasmid	139059	conjugative	PTU-FE	20	20	1	0	GCF_002788115.1	Escherichia coli	AR_0015	SAMN04014856	NA
1885	NZ_CP024864.1	Plasmid	88768	conjugative	-	2	2	0	0	GCF_002788115.1	Escherichia coli	AR_0015	SAMN04014856	NA
1886	NZ_CP024865.1	Plasmid	48511	non-mobilizable	PTU-?	0	0	0	0	GCF_002788115.1	Escherichia coli	AR_0015	SAMN04014856	NA
1887	NZ_CP032201.1	Chromosome	5107215	Chromosome	Chromosome	61	59	0	0	GCF_003571665.1	Escherichia coli	AR_0086	SAMN04014927	NA
1888	NZ_CP032202.1	Plasmid	140509	conjugative	PTU-FE	11	16	1	0	GCF_003571665.1	Escherichia coli	AR_0086	SAMN04014927	NA
1889	NZ_CP032203.1	Plasmid	41865	conjugative	PTU-N1	0	1	0	0	GCF_003571665.1	Escherichia coli	AR_0086	SAMN04014927	NA
1890	NZ_CP025856.1	Chromosome	5104962	Chromosome	Chromosome	54	95	0	0	GCF_003956165.1	Escherichia coli	504838	SAMN08161196	2010
1891	NZ_CP025857.1	Plasmid	108475	conjugative	-	0	9	1	0	GCF_003956165.1	Escherichia coli	504838	SAMN08161196	2010
1892	NZ_CP025858.1	Plasmid	88871	mobilizable	-	0	18	0	0	GCF_003956165.1	Escherichia coli	504838	SAMN08161196	2010
1893	NZ_CP010213.1	Chromosome	5103562	Chromosome	Chromosome	52	57	0	0	GCF_001901165.1	Escherichia coli	M15	SAMN03252446	2014
1894	NZ_CP010214.1	Plasmid	146496	conjugative	PTU-E32	0	1	1	0	GCF_001901165.1	Escherichia coli	M15	SAMN03252446	2014
1895	NZ_CP010215.1	Plasmid	61058	conjugative	PTU-FE	0	0	0	0	GCF_001901165.1	Escherichia coli	M15	SAMN03252446	2014
1896	NZ_CP010216.1	Plasmid	6039	mobilizable	PTU-E22	0	0	0	1	GCF_001901165.1	Escherichia coli	M15	SAMN03252446	2014
1897	NZ_CP010217.1	Plasmid	6036	mobilizable	PTU-E7	0	0	0	0	GCF_001901165.1	Escherichia coli	M15	SAMN03252446	2014
1898	NZ_CP010218.1	Plasmid	5312	mobilizable	PTU-E7	0	0	0	0	GCF_001901165.1	Escherichia coli	M15	SAMN03252446	2014
1899	NZ_CP026202.1	Chromosome	5103533	Chromosome	Chromosome	53	144	0	0	GCF_002903105.1	Escherichia coli	ECONIH5	SAMN06040386	2015
1900	NZ_CP026208.1	Plasmid	298633	conjugative	PTU-HI1A	0	10	1	0	GCF_002903105.1	Escherichia coli	ECONIH5	SAMN06040386	2015
1901	NZ_CP026203.1	Plasmid	35036	non-mobilizable	-	0	9	0	0	GCF_002903105.1	Escherichia coli	ECONIH5	SAMN06040386	2015
1902	NZ_CP026206.1	Plasmid	191344	conjugative	PTU-E73	0	26	1	0	GCF_002903105.1	Escherichia coli	ECONIH5	SAMN06040386	2015
1903	NZ_CP026207.1	Plasmid	202687	conjugative	PTU-C	14	21	0	0	GCF_002903105.1	Escherichia coli	ECONIH5	SAMN06040386	2015
1904	NZ_CP026204.1	Plasmid	76500	conjugative	-	1	8	0	0	GCF_002903105.1	Escherichia coli	ECONIH5	SAMN06040386	2015
1905	NZ_CP026205.1	Plasmid	77775	conjugative	PTU-N2/3	1	4	0	0	GCF_002903105.1	Escherichia coli	ECONIH5	SAMN06040386	2015
1906	NZ_CP026209.1	Plasmid	42693	non-mobilizable	-	0	0	0	0	GCF_002903105.1	Escherichia coli	ECONIH5	SAMN06040386	2015
1907	NZ_CP010221.1	Chromosome	5102172	Chromosome	Chromosome	52	60	0	0	GCF_001901215.1	Escherichia coli	M19	SAMN03252448	2014
1908	NZ_CP010222.1	Plasmid	146552	conjugative	PTU-E32	0	1	1	0	GCF_001901215.1	Escherichia coli	M19	SAMN03252448	2014
1909	NZ_CP010223.1	Plasmid	61063	conjugative	PTU-FE	0	0	0	0	GCF_001901215.1	Escherichia coli	M19	SAMN03252448	2014
1910	NZ_CP010224.1	Plasmid	6039	mobilizable	PTU-E22	0	0	0	1	GCF_001901215.1	Escherichia coli	M19	SAMN03252448	2014
1911	NZ_CP010225.1	Plasmid	11321	mobilizable	PTU-E7	0	0	0	0	GCF_001901215.1	Escherichia coli	M19	SAMN03252448	2014
1912	NZ_LR130555.1	Chromosome	5100178	Chromosome	Chromosome	59	34	0	0	GCF_900622655.1	Escherichia coli	MS14385	SAMEA5128442	NA
1913	NZ_LR130556.1	Plasmid	136397	conjugative	PTU-FE	10	8	1	0	GCF_900622655.1	Escherichia coli	MS14385	SAMEA5128442	NA
1914	NZ_LR130557.1	Plasmid	112419	non-mobilizable	PTU-Y	0	0	1	0	GCF_900622655.1	Escherichia coli	MS14385	SAMEA5128442	NA
1915	NZ_LR130558.1	Plasmid	52792	conjugative	PTU-FE	0	0	0	0	GCF_900622655.1	Escherichia coli	MS14385	SAMEA5128442	NA
1916	NZ_LR130559.1	Plasmid	47288	non-mobilizable	PTU-?	0	0	0	0	GCF_900622655.1	Escherichia coli	MS14385	SAMEA5128442	NA
1917	NZ_LR130560.1	Plasmid	6850	mobilizable	-	0	0	0	0	GCF_900622655.1	Escherichia coli	MS14385	SAMEA5128442	NA
1918	NZ_LR130561.1	Plasmid	5167	mobilizable	PTU-E7	0	0	0	0	GCF_900622655.1	Escherichia coli	MS14385	SAMEA5128442	NA
1919	NZ_CP019015.1	Chromosome	5099988	Chromosome	Chromosome	57	52	0	0	GCF_002012165.1	Escherichia coli	Ecol_AZ162	SAMN05511185	2013
1920	NZ_CP019013.1	Plasmid	109057	non-mobilizable	PTU-E16	0	0	1	0	GCF_002012165.1	Escherichia coli	Ecol_AZ162	SAMN05511185	2013
1921	NZ_CP019014.1	Plasmid	142829	conjugative	PTU-FE	9	22	0	0	GCF_002012165.1	Escherichia coli	Ecol_AZ162	SAMN05511185	2013
1922	NZ_CP028589.2	Chromosome	5099810	Chromosome	Chromosome	62	53	0	0	GCF_002164645.3	Escherichia coli	WCHEC4533	SAMN06909152	2015
1923	NZ_CP028585.2	Plasmid	92537	non-mobilizable	PTU-E25	0	2	0	0	GCF_002164645.3	Escherichia coli	WCHEC4533	SAMN06909152	2015
1924	NZ_CP028586.1	Plasmid	5167	mobilizable	PTU-E7	0	0	0	0	GCF_002164645.3	Escherichia coli	WCHEC4533	SAMN06909152	2015
1925	NZ_CP028587.1	Plasmid	150853	conjugative	PTU-FE	11	20	1	0	GCF_002164645.3	Escherichia coli	WCHEC4533	SAMN06909152	2015
1926	NZ_CP028588.1	Plasmid	42856	mobilizable	-	2	10	1	0	GCF_002164645.3	Escherichia coli	WCHEC4533	SAMN06909152	2015
1927	NZ_CP043950.1	Chromosome	5099311	Chromosome	Chromosome	54	19	0	0	GCF_008632595.1	Escherichia coli	ST95-32	SAMN12757101	2017
1928	NZ_CP043951.1	Plasmid	228062	conjugative	PTU-HI2	9	10	2	0	GCF_008632595.1	Escherichia coli	ST95-32	SAMN12757101	2017
1929	NZ_CP043952.1	Plasmid	189994	conjugative	PTU-FE	0	10	1	0	GCF_008632595.1	Escherichia coli	ST95-32	SAMN12757101	2017
1930	NZ_CP023820.1	Chromosome	5099240	Chromosome	Chromosome	58	57	0	0	GCF_003856675.1	Escherichia coli	44234	SAMN07760941	2009
1931	NZ_CP023821.1	Plasmid	113737	conjugative	PTU-FE	5	13	1	0	GCF_003856675.1	Escherichia coli	44234	SAMN07760941	2009
1932	NZ_CP023822.1	Plasmid	42913	conjugative	-	0	0	0	0	GCF_003856675.1	Escherichia coli	44234	SAMN07760941	2009
1933	NZ_CP023823.1	Plasmid	34371	conjugative	PTU-N3	0	0	0	0	GCF_003856675.1	Escherichia coli	44234	SAMN07760941	2009
1934	NZ_CP023824.1	Plasmid	4072	mobilizable	PTU-E10	0	0	0	0	GCF_003856675.1	Escherichia coli	44234	SAMN07760941	2009
1935	NZ_CP023825.1	Plasmid	1552	mobilizable	PTU-E9	0	0	0	0	GCF_003856675.1	Escherichia coli	44234	SAMN07760941	2009
1936	NZ_CP025910.1	Chromosome	5096741	Chromosome	Chromosome	50	91	0	0	GCF_003956205.1	Escherichia coli	204446	SAMN08161280	2010
1937	NZ_CP025911.1	Plasmid	146395	mobilizable	PTU-E68	0	38	0	0	GCF_003956205.1	Escherichia coli	204446	SAMN08161280	2010
1938	NZ_CP025912.1	Plasmid	92548	conjugative	PTU-E68	0	20	0	0	GCF_003956205.1	Escherichia coli	204446	SAMN08161280	2010
1939	NZ_LR130564.1	Chromosome	5094870	Chromosome	Chromosome	55	43	0	0	GCF_900622685.1	Escherichia coli	MS14387	SAMEA5128445	2009
1940	NZ_LR130565.1	Plasmid	133379	conjugative	PTU-FE	4	11	1	0	GCF_900622685.1	Escherichia coli	MS14387	SAMEA5128445	2009
1941	NZ_LR130566.1	Plasmid	4082	mobilizable	PTU-E10	0	0	0	0	GCF_900622685.1	Escherichia coli	MS14387	SAMEA5128445	2009
1942	NZ_CP022154.1	Chromosome	5094639	Chromosome	Chromosome	50	144	0	0	GCF_002211725.1	Escherichia coli	ABWA45	SAMN07260764	2016
1943	NZ_CP022155.1	Plasmid	145220	non-mobilizable	-	0	24	1	0	GCF_002211725.1	Escherichia coli	ABWA45	SAMN07260764	2016
1944	NZ_CP022156.1	Plasmid	113793	conjugative	PTU-FV	0	5	0	0	GCF_002211725.1	Escherichia coli	ABWA45	SAMN07260764	2016
1945	NZ_CP022157.1	Plasmid	57232	conjugative	PTU-N1	2	5	0	0	GCF_002211725.1	Escherichia coli	ABWA45	SAMN07260764	2016
1946	NZ_CP022158.1	Plasmid	47900	conjugative	-	0	1	0	0	GCF_002211725.1	Escherichia coli	ABWA45	SAMN07260764	2016
1947	NZ_CP022159.1	Plasmid	7537	non-mobilizable	-	0	0	0	0	GCF_002211725.1	Escherichia coli	ABWA45	SAMN07260764	2016
1948	NZ_CP032879.1	Chromosome	5094619	Chromosome	Chromosome	62	57	0	0	GCF_002164595.2	Escherichia coli	WCHEC000837	SAMN06231252	2016
1949	NZ_CP032875.1	Plasmid	92538	non-mobilizable	PTU-E25	0	2	0	0	GCF_002164595.2	Escherichia coli	WCHEC000837	SAMN06231252	2016
1950	NZ_CP032876.1	Plasmid	5167	mobilizable	PTU-E7	0	0	0	0	GCF_002164595.2	Escherichia coli	WCHEC000837	SAMN06231252	2016
1951	NZ_CP032877.1	Plasmid	150853	conjugative	PTU-FE	11	21	1	0	GCF_002164595.2	Escherichia coli	WCHEC000837	SAMN06231252	2016
1952	NZ_CP032878.1	Plasmid	45484	mobilizable	-	2	11	1	0	GCF_002164595.2	Escherichia coli	WCHEC000837	SAMN06231252	2016
1953	NZ_CP023353.1	Chromosome	5089615	Chromosome	Chromosome	56	45	0	0	GCF_002310655.1	Escherichia coli	746	SAMN07618129	2002
1954	NZ_CP023354.1	Plasmid	62312	conjugative	PTU-FE	0	0	0	0	GCF_002310655.1	Escherichia coli	746	SAMN07618129	2002
1955	NZ_CP023355.1	Plasmid	72470	conjugative	PTU-FE	0	2	0	0	GCF_002310655.1	Escherichia coli	746	SAMN07618129	2002
1956	NZ_CP023356.1	Plasmid	94881	conjugative	PTU-I1	1	4	0	0	GCF_002310655.1	Escherichia coli	746	SAMN07618129	2002
1957	NZ_CP023346.1	Chromosome	5088339	Chromosome	Chromosome	50	92	0	0	GCF_002302315.1	Escherichia coli	ETEC-2265	SAMN07503734	2006
1958	NZ_CP023347.1	Plasmid	142368	mobilizable	PTU-E68	0	30	0	0	GCF_002302315.1	Escherichia coli	ETEC-2265	SAMN07503734	2006
1959	NZ_CP023348.1	Plasmid	88757	conjugative	PTU-E68	0	17	0	0	GCF_002302315.1	Escherichia coli	ETEC-2265	SAMN07503734	2006
1960	NZ_CP024278.1	Chromosome	5088038	Chromosome	Chromosome	54	69	0	0	GCF_002741355.1	Escherichia coli	ATCC 43896	SAMN01917241	NA
1961	NZ_CP024279.1	Plasmid	28860	non-mobilizable	-	0	3	0	0	GCF_002741355.1	Escherichia coli	ATCC 43896	SAMN01917241	NA
1962	NZ_CP024280.1	Plasmid	52655	mobilizable	-	0	8	0	0	GCF_002741355.1	Escherichia coli	ATCC 43896	SAMN01917241	NA
1963	NZ_CP024281.1	Plasmid	84894	conjugative	PTU-FE	3	11	0	0	GCF_002741355.1	Escherichia coli	ATCC 43896	SAMN01917241	NA
1964	NZ_CP051694.1	Chromosome	5087909	Chromosome	Chromosome	54	45	0	0	GCF_012934715.1	Escherichia coli	SCU-313	SAMN14609793	2017
1965	NZ_CP051695.1	Plasmid	105394	non-mobilizable	PTU-FE	8	4	1	0	GCF_012934715.1	Escherichia coli	SCU-313	SAMN14609793	2017
1966	NZ_CP051696.1	Plasmid	67142	conjugative	PTU-FE	0	0	0	0	GCF_012934715.1	Escherichia coli	SCU-313	SAMN14609793	2017
1967	NZ_CP051697.1	Plasmid	4067	mobilizable	PTU-E10	0	0	0	0	GCF_012934715.1	Escherichia coli	SCU-313	SAMN14609793	2017
1968	NZ_CP020509.1	Chromosome	5087166	Chromosome	Chromosome	58	50	0	0	GCF_003031735.1	Escherichia coli	165	SAMN04393397	2015
1969	NZ_CP020510.1	Plasmid	118182	conjugative	-	15	11	1	0	GCF_003031735.1	Escherichia coli	165	SAMN04393397	2015
1970	NZ_CP020511.1	Plasmid	85008	conjugative	PTU-I1	0	1	0	0	GCF_003031735.1	Escherichia coli	165	SAMN04393397	2015
1971	NZ_CP020512.1	Plasmid	46159	conjugative	PTU-X3	2	5	0	0	GCF_003031735.1	Escherichia coli	165	SAMN04393397	2015
1972	NZ_CP020513.1	Plasmid	46056	mobilizable	PTU-C	0	1	0	0	GCF_003031735.1	Escherichia coli	165	SAMN04393397	2015
1973	NZ_CP026491.1	Chromosome	5087117	Chromosome	Chromosome	55	23	0	0	GCF_002953435.1	Escherichia coli	HS13-1	SAMN08409128	2017
1974	NZ_CP026493.1	Plasmid	1552	mobilizable	PTU-E9	0	0	0	0	GCF_002953435.1	Escherichia coli	HS13-1	SAMN08409128	2017
1975	NZ_CP026494.1	Plasmid	201203	conjugative	PTU-?	1	12	1	0	GCF_002953435.1	Escherichia coli	HS13-1	SAMN08409128	2017
1976	NZ_CP026492.1	Plasmid	264344	conjugative	PTU-HI2	22	17	2	0	GCF_002953435.1	Escherichia coli	HS13-1	SAMN08409128	2017
1977	NZ_CP034389.1	Chromosome	5086302	Chromosome	Chromosome	64	66	0	0	GCF_004114395.1	Escherichia coli	RS571	SAMN10535911	2018
1978	NZ_CP034390.1	Plasmid	257270	conjugative	PTU-HI2	16	17	2	0	GCF_004114395.1	Escherichia coli	RS571	SAMN10535911	2018
1979	NZ_CP034391.1	Plasmid	3191	non-mobilizable	-	0	0	0	0	GCF_004114395.1	Escherichia coli	RS571	SAMN10535911	2018
1980	NZ_CP024131.1	Chromosome	5084741	Chromosome	Chromosome	51	63	0	0	GCF_002855415.1	Escherichia coli	14EC007	SAMN07807399	2014
1981	NZ_CP024132.1	Plasmid	35098	conjugative	PTU-X4	1	1	0	0	GCF_002855415.1	Escherichia coli	14EC007	SAMN07807399	2014
1982	NZ_CP024133.1	Plasmid	190293	conjugative	-	6	20	1	0	GCF_002855415.1	Escherichia coli	14EC007	SAMN07807399	2014
1983	NZ_CP042250.1	Chromosome	5084081	Chromosome	Chromosome	53	13	0	0	GCF_007833295.1	Escherichia coli	BCE049	SAMN12389518	2018
1984	NZ_CP042247.1	Plasmid	142705	conjugative	PTU-E77	0	6	1	0	GCF_007833295.1	Escherichia coli	BCE049	SAMN12389518	2018
1985	NZ_CP042248.1	Plasmid	102714	conjugative	PTU-I1	0	4	0	0	GCF_007833295.1	Escherichia coli	BCE049	SAMN12389518	2018
1986	NZ_CP042249.1	Plasmid	57435	conjugative	PTU-I2	0	0	0	0	GCF_007833295.1	Escherichia coli	BCE049	SAMN12389518	2018
1987	NZ_CP041300.1	Chromosome	5083072	Chromosome	Chromosome	55	33	0	0	GCF_006777045.1	Escherichia coli	CLSC36	SAMN12158196	2005
1988	NZ_CP041299.1	Plasmid	195702	conjugative	PTU-FE	0	12	1	0	GCF_006777045.1	Escherichia coli	CLSC36	SAMN12158196	2005
1989	NC_008563.1	Chromosome	5082025	Chromosome	Chromosome	53	17	0	0	GCF_000014845.1	Escherichia coli	APEC O1	SAMN02603424	NA
1990	NC_009837.1	Plasmid	174241	conjugative	PTU-FE	0	13	1	0	GCF_000014845.1	Escherichia coli	APEC O1	SAMN02603424	NA
1991	NC_009838.1	Plasmid	241387	conjugative	PTU-HI2	5	16	2	0	GCF_000014845.1	Escherichia coli	APEC O1	SAMN02603424	NA
1992	NZ_CP014316.1	Chromosome	5081061	Chromosome	Chromosome	58	50	0	0	GCF_001593565.1	Escherichia coli	JJ1887	SAMN04481707	2007
1993	NZ_CP014317.1	Plasmid	1552	mobilizable	PTU-E9	0	0	0	0	GCF_001593565.1	Escherichia coli	JJ1887	SAMN04481707	2007
1994	NZ_CP014318.1	Plasmid	5167	mobilizable	PTU-E7	0	0	0	0	GCF_001593565.1	Escherichia coli	JJ1887	SAMN04481707	2007
1995	NZ_CP014319.1	Plasmid	5631	mobilizable	PTU-E22	0	0	0	1	GCF_001593565.1	Escherichia coli	JJ1887	SAMN04481707	2007
1996	NZ_CP014321.1	Plasmid	107507	conjugative	PTU-FE	3	9	0	0	GCF_001593565.1	Escherichia coli	JJ1887	SAMN04481707	2007
1997	NZ_CP014320.1	Plasmid	130603	conjugative	-	9	10	1	0	GCF_001593565.1	Escherichia coli	JJ1887	SAMN04481707	2007
1998	NZ_CP058574.1	Chromosome	5078198	Chromosome	Chromosome	55	48	0	0	GCF_013402895.1	Escherichia coli	EC1	SAMN15410927	2019
[truncated: 7,232 more rows]
