# Supplementary material for: The evolution of antibiotic resistance islands occurs within the framework of plasmid lineages
Source: Nat Commun. 2024 May 29;15:4555. doi: 10.1038/s41467-024-48352-8 (PMC11137137; doi:10.1038/s41467-024-48352-8)
Supplement: Supplementary file 5 — Supplementary Data S2 [file 41467_2024_48352_MOESM5_ESM.xlsx]

## Sheet: Data 2
Supplementary Data 2. ARG families are found in plasmid resistance islands (REI) (see notes at the bottom of the table).
Gene_Family_ID	Replicon_Type	ARO	ARO name	ARG_in_Plasmid_REI	Number_of_Instance	Dominant
3859	Plasmid	3000410	sul1	941	969	*
24	Plasmid	3005010	qacEdelta1	915	928	*
4479	Plasmid	3002660	APH(6)-Id	695	706	*
4586	Plasmid	3002639	APH(3'')-Ib	681	690	*
4228	Plasmid	3000412	sul2	671	735	*
2697	Plasmid	3000873	TEM-1	653	922	*
3861	Plasmid	3000165	tet(A)	498	702	*
6465	Plasmid	3000316	mphA	358	467	*
2784	Plasmid	3002601	aadA	333	348	*
2784	Plasmid	3002602	aadA2	290	291	*
6179	Plasmid	3002547	AAC(6')-Ib-cr	285	294	*
28	Plasmid	3002858	dfrA12	273	287	*
6168	Plasmid	3002705	floR	261	344	*
7561	Plasmid	3001396	OXA-1	232	235	*
3819	Plasmid	3001878	CTX-M-15	215	275	*
6707	Plasmid	3002790	QnrS1	205	266	*
8703	Plasmid	3001205	BRP(MBL)	194	196	*
4614	Plasmid	3002860	dfrA17	189	206	*
2784	Plasmid	3002605	aadA5	189	190	*
4614	Plasmid	3002859	dfrA14	182	269	*
7222	Plasmid	3002641	APH(3')-Ia	175	296	*
3774	Plasmid	3003479	tetR	155	156	*
3861	Plasmid	3000166	tet(B)	154	156	*
6699	Plasmid	3004623	AAC(3)-IId	142	217	*
8475	Plasmid	3002848	arr-3	140	141	*
24	Plasmid	3003836	qacH	124	127	*
8767	Plasmid	3000860	rmtB	117	124	*
6168	Plasmid	3002693	cmlA1	113	114	*
6699	Plasmid	3002539	AAC(3)-IV	95	98	*
8634	Plasmid	3000589	NDM-1	94	94	*
8945	Plasmid	3002676	catB3	90	93	*
6699	Plasmid	3004621	AAC(3)-IIe	86	106	*
2784	Plasmid	3002603	aadA3	86	94	*
4614	Plasmid	3002854	dfrA1	85	92	*
10647	Plasmid	3002655	APH(4)-Ia	85	85	*
4306	Plasmid	3002872	FosA3	82	114	*
8634	Plasmid	3000467	NDM-5	76	76	*
6179	Plasmid	3003676	AAC(6')-Ib'	75	128	*
3819	Plasmid	3001926	CTX-M-65	73	109	*
134	Plasmid	3000413	sul3	73	76	*
4228	Plasmid	3000413	sul3	72	79	*
3819	Plasmid	3002312	KPC-2	70	190	*
6707	Plasmid	3002714	QnrB1	70	90	*
7703	Plasmid	3002683	catA1	68	125	*
8475	Plasmid	3002847	arr-2	67	70	*
2784	Plasmid	3002616	aadA16	64	64	*
7561	Plasmid	3001404	OXA-9	62	62	*
4614	Plasmid	3004550	dfrA27	59	59	*
3778	Plasmid	3003922	oqxA	57	80	*
2697	Plasmid	3004826	LAP-2	57	61	*
12274	Plasmid	3003109	msrE	52	52	*
12087	Plasmid	3000230	ANT(2'')-Ia	49	56	*
6465	Plasmid	3003741	mphE	49	52	*
3687	Plasmid	3002132	DHA-1	49	49	*
6168	Plasmid	3002695	cmlA5	48	51	*
6179	Plasmid	3002576	AAC(6')-Ib3	44	53	*
6707	Plasmid	3002718	QnrB4	44	46	*
2697	Plasmid	3001178	SHV-134	43	108	*
8767	Plasmid	3000858	armA	43	44	*
7703	Plasmid	3004656	catII from Escherichia coli K-12	40	119	*
3783	Plasmid	3003923	oqxB	39	48	*
13085	Plasmid	3002879	linG	39	39	*
3819	Plasmid	3001917	CTX-M-55	38	79	*
3819	Plasmid	3002313	KPC-3	37	60	*
9206	Plasmid	3001405	OXA-10	37	41	*
11610	Plasmid	3000375	ErmB	32	72	*
2784	Plasmid	3002619	aadA22	32	49	*
3819	Plasmid	3001877	CTX-M-14	31	99	*
3687	Plasmid	3002013	CMY-2	28	132	*
6699	Plasmid	3002540	AAC(3)-VIa	25	27
4614	Plasmid	3002862	dfrA7	24	24
15085	Plasmid	3000861	rmtC	23	26	*
12445	Plasmid	3003687	APH(3')-VI	23	24	*
7222	Plasmid	3002644	APH(3')-IIa	22	47	*
9966	Plasmid	3003107	mef(B)	22	23	*
6179	Plasmid	3002577	AAC(6')-Ib4	21	26
9206	Plasmid	3001784	OXA-181	21	26	*
2697	Plasmid	3000926	TEM-57	20	38	*
4614	Plasmid	3002861	dfrA5	18	24
6168	Plasmid	3005043	cmlA9	18	18
14371	Plasmid	3003019	dfrA23	18	18	*
3861	Plasmid	3000168	tet(D)	17	46	*
13973	Plasmid	3004720	tet(X4)	17	37	*
6707	Plasmid	3002707	QnrA1	17	19
6707	Plasmid	3002720	QnrB6	17	18
3819	Plasmid	3001889	CTX-M-27	16	40	*
8634	Plasmid	3002271	VIM-1	16	17
6179	Plasmid	3002546	AAC(6')-Ib	15	21
12625	Plasmid	3000186	tet(M)	14	50	*
6707	Plasmid	3002715	QnrB2	14	14
3819	Plasmid	3001866	CTX-M-3	13	19
8767	Plasmid	3002666	rmtF	13	18	*
14371	Plasmid	3003015	dfrA19	13	14	*
17477	Plasmid	3002826	EreA2	11	12	*
6707	Plasmid	3002735	QnrB20	10	10
18247	Plasmid	3002370	VEB-1	10	10	*
3819	Plasmid	3001864	CTX-M-1	9	29	*
2697	Plasmid	3001070	SHV-11	9	19
15683	Plasmid	3002195	IMP-4	9	14	*
8634	Plasmid	3002357	NDM-7	9	9
6333	Plasmid	3004635	AAC(6')-Il	8	18
2697	Plasmid	3000999	TEM-135	8	11
6179	Plasmid	3002596	AAC(6')-IIc	8	9
6699	Plasmid	3005085	AAC(3)-IIg	8	8
16336	Plasmid	3003106	Erm(42)	7	17	*
9206	Plasmid	3001397	OXA-2	7	13
3819	Plasmid	3001865	CTX-M-2	7	9
8945	Plasmid	3002675	catB2	7	8
134	Plasmid	3000412	sul2	7	7
8096	Plasmid	3004684	mcr-9.1	6	15	*
3607	Plasmid	3004103	QepA2	6	12
2697	Plasmid	3001391	TEM-214	6	10
28	Plasmid	3002863	dfrA8	6	9
2697	Plasmid	3002240	CARB-1	6	6
2784	Plasmid	3002617	aadA17	6	6
4614	Plasmid	3003014	dfrA16	6	6
7222	Plasmid	3004675	aphA15	6	6
8634	Plasmid	3002359	NDM-9	6	6
6168	Plasmid	3002696	cmlA6	5	7
13342	Plasmid	3002895	SAT-2	5	6	*
2784	Plasmid	3002612	aadA12	5	5
8634	Plasmid	3002355	NDM-4	5	5
12445	Plasmid	3002653	APH(3')-VIb	5	5
20917	Plasmid	3002587	AAC(6')-33	5	5	*
87	Plasmid	3003689	mcr-1.1	4	121	*
6707	Plasmid	3002791	QnrS2	4	16
2697	Plasmid	3002312	KPC-2	4	11
2697	Plasmid	3001088	SHV-30	4	6
4228	Plasmid	3000410	sul1	4	6
4614	Plasmid	3003013	dfrA15	4	6
6179	Plasmid	3002585	AAC(6')-31	4	5
2697	Plasmid	3000900	TEM-30	4	4
2697	Plasmid	3000934	TEM-67	4	4
2784	Plasmid	3002615	aadA15	4	4
8703	Plasmid	3005036	BLMT	4	4
3687	Plasmid	3002015	CMY-4	3	9
4306	Plasmid	3003210	FosA4	3	5
4614	Plasmid	3004552	dfrA30	3	5
2697	Plasmid	3001059	SHV-1	2	12
3607	Plasmid	3004379	QepA4	2	3
2697	Plasmid	3000874	TEM-2	2	2
2697	Plasmid	3001035	TEM-169	2	2
3687	Plasmid	3002027	CMY-16	2	2
4614	Plasmid	3003020	dfrA25	2	2
6707	Plasmid	3002709	QnrA3	2	2
7903	Plasmid	3000410	sul1	2	2
8634	Plasmid	3002297	VIM-27	2	2
8634	Plasmid	3002356	NDM-6	2	2
8634	Plasmid	3003663	NDM-15	2	2
8945	Plasmid	3004660	catB11	2	2
2697	Plasmid	3001061	SHV-2A	1	15
2697	Plasmid	3000891	TEM-20	1	7
2697	Plasmid	3001392	TEM-215	1	6
24	Plasmid	3005009	qacE	1	4
12445	Plasmid	3002652	APH(3')-VIa	1	4
2697	Plasmid	3001050	TEM-190	1	3
2697	Plasmid	3000951	TEM-84	1	2
2697	Plasmid	3001041	TEM-176	1	2
2697	Plasmid	3001089	SHV-31	1	2
2697	Plasmid	3001383	TEM-206	1	2
3819	Plasmid	3003647	CTX-M-163	1	2
209	Plasmid	3005069	rsmA	1	1
755	Plasmid	3000516	emrR	1	1
2248	Plasmid	3000074	emrB	1	1
2697	Plasmid	3000882	TEM-10	1	1
2697	Plasmid	3001022	TEM-156	1	1
2697	Plasmid	3001102	SHV-44	1	1
2784	Plasmid	3002607	aadA7	1	1
3687	Plasmid	3002144	DHA-13	1	1
3819	Plasmid	3001950	CTX-M-90	1	1
6168	Plasmid	3002694	cmlA4	1	1
6707	Plasmid	3002724	QnrB10	1	1
7561	Plasmid	3001399	OXA-4	1	1
8634	Plasmid	3004862	NDM-19	1	1
8634	Plasmid	3004864	NDM-21	1	1
9206	Plasmid	3001811	OXA-129	1	1
9206	Plasmid	3003641	OXA-484	1	1
13085	Plasmid	3002839	lnuF	1	1
15683	Plasmid	3000847	KHM-1	1	1
15683	Plasmid	3002229	IMP-38	1	1
9206	Plasmid	3001782	OXA-48	0	60	*
3687	Plasmid	3002053	CMY-42	0	22	*
3687	Plasmid	3002017	CMY-6	0	16
6707	Plasmid	3002734	QnrB19	0	14
9206	Plasmid	3001778	OXA-232	0	13
8096	Plasmid	3004139	mcr-3.1	0	12	*
87	Plasmid	3004516	mcr-8.1	0	10
3861	Plasmid	3000167	tet(C)	0	9
13085	Plasmid	3004085	lnuG	0	9	*
3819	Plasmid	3001871	CTX-M-8	0	6
3819	Plasmid	3004793	FONA-6	0	6
6707	Plasmid	3002723	QnrB9	0	6
8096	Plasmid	3004505	mcr-3.5	0	6
2697	Plasmid	3001064	SHV-5	0	5
2697	Plasmid	3001066	SHV-7	0	5
8945	Plasmid	3002678	Pseudomonas aeruginosa catB6	0	5
1595	Plasmid	3000830	cpxA	0	4
2697	Plasmid	3002353	GES-24	0	4
3687	Plasmid	3002159	FOX-5	0	4
3819	Plasmid	3001925	CTX-M-64	0	4
9206	Plasmid	3001788	OXA-204	0	4
43	Plasmid	3000676	H-NS	0	3
600	Plasmid	3003441	cfrA	0	3
2697	Plasmid	3001060	SHV-2	0	3
2697	Plasmid	3001076	SHV-18	0	3
2784	Plasmid	3002613	aadA13	0	3
2975	Plasmid	3000832	evgA	0	3
3819	Plasmid	3001923	CTX-M-62	0	3
3819	Plasmid	3001982	CTX-M-123	0	3
3819	Plasmid	3002322	KPC-12	0	3
6465	Plasmid	3000318	mphB	0	3
17853	Plasmid	3002659	APH(6)-Ic	0	3
2697	Plasmid	3000894	TEM-24	0	2
2987	Plasmid	3000833	evgS	0	2
3819	Plasmid	3001886	CTX-M-24	0	2
3819	Plasmid	3001984	CTX-M-125	0	2
3819	Plasmid	3002314	KPC-4	0	2
6707	Plasmid	3002801	QnrVC4	0	2
8767	Plasmid	3002668	rmtG	0	2
15683	Plasmid	3002192	IMP-1	0	2
17477	Plasmid	3000361	EreA	0	2
18247	Plasmid	3002372	VEB-3	0	2
27874	Plasmid	3002528	AAC(3)-Ia	0	2
30313	Plasmid	3003200	AAC(6')-Ian	0	2
12	Plasmid	3003369	Escherichia coli EF-Tu mutants conferring resistance to Pulvomycin	0	1
28	Plasmid	3002859	dfrA14	0	1
28	Plasmid	3003017	dfrA21	0	1
28	Plasmid	3004550	dfrA27	0	1
50	Plasmid	3005010	qacEdelta1	0	1
87	Plasmid	3003576	eptA	0	1
87	Plasmid	3004332	mcr-5.1	0	1
87	Plasmid	3004513	mcr-1.6	0	1
351	Plasmid	3002986	bacA	0	1
733	Plasmid	3003381	Escherichia coli soxR with mutation conferring antibiotic resistance	0	1
869	Plasmid	3003511	Escherichia coli soxS with mutation conferring antibiotic resistance	0	1
2321	Plasmid	3001216	mdtH	0	1
2625	Plasmid	3001214	mdtM	0	1
2687	Plasmid	3001329	mdtG	0	1
2697	Plasmid	3000903	TEM-33	0	1
2697	Plasmid	3000921	TEM-52	0	1
2697	Plasmid	3001374	TEM-185	0	1
2697	Plasmid	3002322	KPC-12	0	1
2697	Plasmid	3002333	GES-4	0	1
2697	Plasmid	3004856	SCO-1	0	1
2814	Plasmid	3003548	mdtN	0	1
2841	Plasmid	3003550	mdtP	0	1
2870	Plasmid	3003549	mdtO	0	1
3687	Plasmid	3001815	ACC-1	0	1
3687	Plasmid	3002055	CMY-44	0	1
3687	Plasmid	3002122	CMY-111	0	1
3687	Plasmid	3004290	Escherichia coli ampC beta-lactamase	0	1
3819	Plasmid	3001894	CTX-M-32	0	1
3819	Plasmid	3001906	CTX-M-44	0	1
3819	Plasmid	3001991	CTX-M-132	0	1
3819	Plasmid	3002324	KPC-14	0	1
3819	Plasmid	3004856	SCO-1	0	1
3861	Plasmid	3000566	tet(39)	0	1
4306	Plasmid	3002804	FosA2	0	1
4306	Plasmid	3004674	FosD	0	1
4586	Plasmid	3002644	APH(3')-IIa	0	1
4614	Plasmid	3004555	dfrA32	0	1
4614	Plasmid	3004640	dfrA15b	0	1
6179	Plasmid	3002580	AAC(6')-Ib9	0	1
7703	Plasmid	3002685	catIII	0	1
8096	Plasmid	3004691	mcr-3.4	0	1
9206	Plasmid	3001783	OXA-163	0	1
9206	Plasmid	3001786	OXA-244	0	1
12445	Plasmid	3002644	APH(3')-IIa	0	1
12445	Plasmid	3002647	APH(3')-IIIa	0	1
13973	Plasmid	3005056	tet(X6)	0	1
15683	Plasmid	3000846	SIM-1	0	1
15683	Plasmid	3002205	IMP-14	0	1
15683	Plasmid	3005019	IMP-68	0	1
18247	Plasmid	3002375	VEB-5	0	1
20917	Plasmid	3002545	AAC(6')-Ia	0	1
27474	Plasmid	3004642	dfrA3b	0	1
30723	Plasmid	3004498	dfrB4	0	1
12	Chromosome	3003369	Escherichia coli EF-Tu mutants conferring resistance to Pulvomycin	in chromosome	3645
1652	Chromosome	3003950	msbA	in chromosome	2443
574	Chromosome	3000518	CRP	in chromosome	2440
209	Chromosome	3005069	rsmA	in chromosome	2435
1485	Chromosome	3000263	marA	in chromosome	2434
755	Chromosome	3000516	emrR	in chromosome	2433
1480	Chromosome	3003378	Escherichia coli marR mutant conferring antibiotic resistance	in chromosome	2431
556	Chromosome	3000828	baeR	in chromosome	2430
2062	Chromosome	3004612	Escherichia coli ampH beta-lactamase	in chromosome	2426
43	Chromosome	3000676	H-NS	in chromosome	2422
2310	Chromosome	3004580	Klebsiella pneumoniae KpnE	in chromosome	2399
2379	Chromosome	3004583	Klebsiella pneumoniae KpnF	in chromosome	2395
869	Chromosome	3003511	Escherichia coli soxS with mutation conferring antibiotic resistance	in chromosome	1697
351	Chromosome	3002986	bacA	in chromosome	1687
499	Chromosome	3004043	Escherichia coli acrA	in chromosome	1685
1195	Chromosome	3003841	kdpE	in chromosome	1681
733	Chromosome	3003381	Escherichia coli soxR with mutation conferring antibiotic resistance	in chromosome	1680
1595	Chromosome	3000830	cpxA	in chromosome	1677
1964	Chromosome	3003578	PmrF	in chromosome	1674
2248	Chromosome	3000074	emrB	in chromosome	1669
2042	Chromosome	3000216	acrB	in chromosome	1595
2306	Chromosome	3001328	Escherichia coli mdfA	in chromosome	1539
2425	Chromosome	3003889	Escherichia coli GlpT with mutation conferring resistance to fosfomycin	in chromosome	1519
3473	Chromosome	3004611	Escherichia coli ampC1 beta-lactamase	in chromosome	1480
2335	Chromosome	3003890	Escherichia coli UhpT with mutation conferring resistance to fosfomycin	in chromosome	1465
3897	Chromosome	3003369	Escherichia coli EF-Tu mutants conferring resistance to Pulvomycin	in chromosome	1159
2031	Chromosome	3000027	emrA	in chromosome	1154
1213	Chromosome	3000237	TolC	in chromosome	1113
1264	Chromosome	3003952	YojI	in chromosome	1113
2109	Chromosome	3000829	baeS	in chromosome	1112
2038	Chromosome	3000792	mdtA	in chromosome	1111
2149	Chromosome	3000794	mdtC	in chromosome	1111
2175	Chromosome	3000793	mdtB	in chromosome	1110
3687	Chromosome	3004290	Escherichia coli ampC beta-lactamase	in chromosome	1077
87	Chromosome	3003576	eptA	in chromosome	1074
4022	Chromosome	3000795	mdtE	in chromosome	1071
4041	Chromosome	3000796	mdtF	in chromosome	1070
2321	Chromosome	3001216	mdtH	in chromosome	1067
2429	Chromosome	3000491	acrD	in chromosome	1063
2814	Chromosome	3003548	mdtN	in chromosome	1059
2841	Chromosome	3003550	mdtP	in chromosome	1059
2975	Chromosome	3000832	evgA	in chromosome	1055
4072	Chromosome	3000206	emrK	in chromosome	1049
4087	Chromosome	3000254	emrY	in chromosome	1047
3835	Chromosome	3000508	gadX	in chromosome	1042
2987	Chromosome	3000833	evgS	in chromosome	1041
2647	Chromosome	3003807	Escherichia coli acrR with mutation conferring multidrug antibiotic resistance	in chromosome	1039
2870	Chromosome	3003549	mdtO	in chromosome	1019
2601	Chromosome	3000656	AcrS	in chromosome	1017
2632	Chromosome	3000499	AcrE	in chromosome	1004
2625	Chromosome	3001214	mdtM	in chromosome	984
2687	Chromosome	3001329	mdtG	in chromosome	928
2724	Chromosome	3000502	AcrF	in chromosome	823
24	Chromosome	3004039	Escherichia coli emrE	in chromosome	784
1743	Chromosome	3003577	ugd	in chromosome	763
2248	Chromosome	3004597	Klebsiella pneumoniae KpnH	in chromosome	749
1910	Chromosome	3005047	eptB	in chromosome	748
1981	Chromosome	3005053	ArnT	in chromosome	747
2156	Chromosome	3005059	LptD	in chromosome	741
2031	Chromosome	3004588	Klebsiella pneumoniae KpnG	in chromosome	740
1126	Chromosome	3005044	OmpA	in chromosome	706
2646	Chromosome	3004122	Klebsiella pneumoniae OmpK37	in chromosome	677
1607	Chromosome	3003308	Escherichia coli parC conferring resistance to fluoroquinolones	in chromosome	657
3778	Chromosome	3003922	oqxA	in chromosome	655
4306	Chromosome	3004111	FosA6	in chromosome	627
499	Chromosome	3004041	Klebsiella pneumoniae acrA	in chromosome	607
1497	Chromosome	3003294	Escherichia coli gyrA conferring resistance to fluoroquinolones	in chromosome	589
2115	Chromosome	3000826	sdiA	in chromosome	569
2655	Chromosome	3001327	MdtK	in chromosome	548
6862	Chromosome	3000504	golS	in chromosome	500
3778	Chromosome	3000789	mdsA	in chromosome	494
26	Chromosome	3000791	mdsC	in chromosome	431
6333	Chromosome	3002569	AAC(6')-Iy	in chromosome	354
2697	Chromosome	3001070	SHV-11	in chromosome	334
4049	Chromosome	3003838	gadW	in chromosome	306
24	Chromosome	3005010	qacEdelta1	in chromosome	259
6333	Chromosome	3002571	AAC(6')-Iaa	in chromosome	208
3859	Chromosome	3000410	sul1	in chromosome	191
1497	Chromosome	3003926	Salmonella enterica gyrA conferring resistance to fluoroquinolones	in chromosome	178
1852	Chromosome	3003900	Escherichia coli cyaA with mutation conferring resistance to fosfomycin	in chromosome	159
3783	Chromosome	3003923	oqxB	in chromosome	155
4228	Chromosome	3000412	sul2	in chromosome	155
4586	Chromosome	3002639	APH(3'')-Ib	in chromosome	149
4479	Chromosome	3002660	APH(6)-Id	in chromosome	147
3783	Chromosome	3000790	mdsB	in chromosome	138
2697	Chromosome	3001059	SHV-1	in chromosome	129
2697	Chromosome	3000873	TEM-1	in chromosome	127
3819	Chromosome	3001878	CTX-M-15	in chromosome	127
2784	Chromosome	3002603	aadA3	in chromosome	126
1497	Chromosome	3004334	Salmonella enterica gyrA with mutation conferring resistance to triclosan	in chromosome	122
4306	Chromosome	3003209	FosA5	in chromosome	116
3774	Chromosome	3003479	tetR	in chromosome	108
3861	Chromosome	3000166	tet(B)	in chromosome	108
3861	Chromosome	3000165	tet(A)	in chromosome	86
1727	Chromosome	3003899	Escherichia coli PtsI with mutation conferring resistance to fosfomycin	in chromosome	78
3735	Chromosome	3000791	mdsC	in chromosome	64
7703	Chromosome	3002683	catA1	in chromosome	63
2784	Chromosome	3002601	aadA	in chromosome	60
6168	Chromosome	3002705	floR	in chromosome	60
1093	Chromosome	3003306	Morganella morganii gyrB conferring resistance to fluoroquinolones	in chromosome	58
7222	Chromosome	3002641	APH(3')-Ia	in chromosome	57
2697	Chromosome	3001086	SHV-28	in chromosome	54
4306	Chromosome	3004113	FosA7	in chromosome	53
4614	Chromosome	3002854	dfrA1	in chromosome	51
1093	Chromosome	3003307	Salmonella serovars gyrB conferring resistance to fluoroquinolones	in chromosome	49
7561	Chromosome	3001396	OXA-1	in chromosome	49
6179	Chromosome	3002547	AAC(6')-Ib-cr	in chromosome	45
2647	Chromosome	3003373	Klebsiella pneumoniae acrR with mutation conferring multidrug antibiotic resistance	in chromosome	40
13607	Chromosome	3005049	CrcB	in chromosome	38
13342	Chromosome	3002895	SAT-2	in chromosome	35
3819	Chromosome	3001877	CTX-M-14	in chromosome	34
6465	Chromosome	3000316	mphA	in chromosome	32
3687	Chromosome	3002013	CMY-2	in chromosome	31
4614	Chromosome	3002862	dfrA7	in chromosome	31
6699	Chromosome	3004623	AAC(3)-IId	in chromosome	27
3753	Chromosome	3003380	Klebsiella pneumoniae ramR mutants	in chromosome	25
2784	Chromosome	3002602	aadA2	in chromosome	24
4614	Chromosome	3002858	dfrA12	in chromosome	23
2697	Chromosome	3002240	CARB-1	in chromosome	22
6699	Chromosome	3004621	AAC(3)-IIe	in chromosome	22
24	Chromosome	3003836	qacH	in chromosome	21
4614	Chromosome	3002860	dfrA17	in chromosome	20
6699	Chromosome	3002539	AAC(3)-IV	in chromosome	20
7903	Chromosome	3000410	sul1	in chromosome	20
2697	Chromosome	3001085	SHV-27	in chromosome	19
2697	Chromosome	3001178	SHV-134	in chromosome	19
2697	Chromosome	3002439	OKP-B-6	in chromosome	19
10647	Chromosome	3002655	APH(4)-Ia	in chromosome	19
2784	Chromosome	3002605	aadA5	in chromosome	18
2697	Chromosome	3003154	SHV-187	in chromosome	16
9206	Chromosome	3001784	OXA-181	in chromosome	16
12445	Chromosome	3002647	APH(3')-IIIa	in chromosome	15
12087	Chromosome	3000230	ANT(2'')-Ia	in chromosome	14
3819	Chromosome	3002389	OXY-1-1	in chromosome	13
8945	Chromosome	3002676	catB3	in chromosome	13
87	Chromosome	3003689	mcr-1.1	in chromosome	12
2697	Chromosome	3001084	SHV-26	in chromosome	12
3819	Chromosome	3001917	CTX-M-55	in chromosome	12
4614	Chromosome	3002859	dfrA14	in chromosome	12
6168	Chromosome	3002693	cmlA1	in chromosome	12
6179	Chromosome	3003676	AAC(6')-Ib'	in chromosome	12
6707	Chromosome	3002790	QnrS1	in chromosome	12
8767	Chromosome	3000858	armA	in chromosome	11
4306	Chromosome	3002872	FosA3	in chromosome	9
6465	Chromosome	3003741	mphE	in chromosome	9
8475	Chromosome	3002848	arr-3	in chromosome	9
3819	Chromosome	3002312	KPC-2	in chromosome	8
3861	Chromosome	3000168	tet(D)	in chromosome	8
6168	Chromosome	3002695	cmlA5	in chromosome	8
3819	Chromosome	3001889	CTX-M-27	in chromosome	7
4228	Chromosome	3000413	sul3	in chromosome	7
12274	Chromosome	3003109	msrE	in chromosome	7
134	Chromosome	3000413	sul3	in chromosome	6
2697	Chromosome	3001091	SHV-33	in chromosome	6
6179	Chromosome	3002546	AAC(6')-Ib	in chromosome	6
6707	Chromosome	3002714	QnrB1	in chromosome	6
8475	Chromosome	3002847	arr-2	in chromosome	6
8767	Chromosome	3002666	rmtF	in chromosome	6
11610	Chromosome	3000375	ErmB	in chromosome	6
699	Chromosome	3004045	Escherichia coli fabI mutations conferring resistance to isoniazid and triclosan	in chromosome	5
2697	Chromosome	3001094	SHV-36	in chromosome	5
3819	Chromosome	3001926	CTX-M-65	in chromosome	5
3819	Chromosome	3002411	OXY-5-1	in chromosome	5
3819	Chromosome	3002416	OXY-6-4	in chromosome	5
6179	Chromosome	3002577	AAC(6')-Ib4	in chromosome	5
2172	Chromosome	3003288	Escherichia coli rpoB mutants conferring resistance to rifampicin	in chromosome	4
2697	Chromosome	3001064	SHV-5	in chromosome	4
2697	Chromosome	3001125	SHV-71	in chromosome	4
2697	Chromosome	3002429	OKP-A-12	in chromosome	4
2697	Chromosome	3002438	OKP-B-5	in chromosome	4
2697	Chromosome	3002463	LEN-13	in chromosome	4
2697	Chromosome	3002464	LEN-16	in chromosome	4
2697	Chromosome	3002473	LEN-17	in chromosome	4
2721	Chromosome	3003751	Escherichia coli nfsA mutations conferring resistance to nitrofurantoin	in chromosome	4
2784	Chromosome	3002619	aadA22	in chromosome	4
3819	Chromosome	3001872	CTX-M-9	in chromosome	4
3819	Chromosome	3001886	CTX-M-24	in chromosome	4
3819	Chromosome	3002313	KPC-3	in chromosome	4
3819	Chromosome	3002392	OXY-1-4	in chromosome	4
3819	Chromosome	3002414	OXY-6-2	in chromosome	4
7703	Chromosome	3004656	catII from Escherichia coli K-12	in chromosome	4
9206	Chromosome	3001782	OXA-48	in chromosome	4
9206	Chromosome	3001786	OXA-244	in chromosome	4
28	Chromosome	3002863	dfrA8	in chromosome	3
2697	Chromosome	3001098	SHV-40	in chromosome	3
2697	Chromosome	3001157	SHV-108	in chromosome	3
2697	Chromosome	3002440	OKP-B-7	in chromosome	3
2697	Chromosome	3002441	OKP-B-8	in chromosome	3
3607	Chromosome	3004103	QepA2	in chromosome	3
3687	Chromosome	3002015	CMY-4	in chromosome	3
3819	Chromosome	3001876	CTX-M-13	in chromosome	3
3819	Chromosome	3002390	OXY-1-2	in chromosome	3
3819	Chromosome	3002399	OXY-2-4	in chromosome	3
3819	Chromosome	3002405	OXY-2-10	in chromosome	3
3819	Chromosome	3002410	OXY-4-1	in chromosome	3
4614	Chromosome	3002861	dfrA5	in chromosome	3
8703	Chromosome	3001205	BRP(MBL)	in chromosome	3
8767	Chromosome	3000860	rmtB	in chromosome	3
9206	Chromosome	3001397	OXA-2	in chromosome	3
9966	Chromosome	3003107	mef(B)	in chromosome	3
28	Chromosome	3002858	dfrA12	in chromosome	2
2697	Chromosome	3001099	SHV-41	in chromosome	2
2697	Chromosome	3001129	SHV-75	in chromosome	2
2697	Chromosome	3001391	TEM-214	in chromosome	2
2697	Chromosome	3002421	OKP-A-4	in chromosome	2
2697	Chromosome	3002428	OKP-A-11	in chromosome	2
2697	Chromosome	3002455	LEN-2	in chromosome	2
2697	Chromosome	3002458	LEN-8	in chromosome	2
2697	Chromosome	3002459	LEN-9	in chromosome	2
2697	Chromosome	3002469	LEN-22	in chromosome	2
2697	Chromosome	3004826	LAP-2	in chromosome	2
2784	Chromosome	3002607	aadA7	in chromosome	2
3819	Chromosome	3001925	CTX-M-64	in chromosome	2
3819	Chromosome	3002314	KPC-4	in chromosome	2
3819	Chromosome	3002409	OXY-3-1	in chromosome	2
3819	Chromosome	3002413	OXY-6-1	in chromosome	2
6179	Chromosome	3002594	AAC(6')-IIa	in chromosome	2
6699	Chromosome	3002540	AAC(3)-VIa	in chromosome	2
6707	Chromosome	3002791	QnrS2	in chromosome	2
8634	Chromosome	3000589	NDM-1	in chromosome	2
8945	Chromosome	3004660	catB11	in chromosome	2
12445	Chromosome	3003687	APH(3')-VI	in chromosome	2
12625	Chromosome	3000186	tet(M)	in chromosome	2
33034	Chromosome	3003369	Escherichia coli EF-Tu mutants conferring resistance to Pulvomycin	in chromosome	2
87	Chromosome	3004332	mcr-5.1	in chromosome	1
134	Chromosome	3003386	Escherichia coli folP with mutation conferring resistance to sulfonamides	in chromosome	1
1875	Chromosome	3003316	Escherichia coli parE conferring resistance to fluoroquinolones	in chromosome	1
2697	Chromosome	3000999	TEM-135	in chromosome	1
2697	Chromosome	3001061	SHV-2A	in chromosome	1
2697	Chromosome	3001083	SHV-25	in chromosome	1
2697	Chromosome	3001089	SHV-31	in chromosome	1
2697	Chromosome	3001095	SHV-37	in chromosome	1
2697	Chromosome	3001100	SHV-42	in chromosome	1
2697	Chromosome	3001116	SHV-61	in chromosome	1
2697	Chromosome	3001119	SHV-64	in chromosome	1
2697	Chromosome	3001159	SHV-110	in chromosome	1
2697	Chromosome	3001340	SHV-119	in chromosome	1
2697	Chromosome	3001352	SHV-168	in chromosome	1
2697	Chromosome	3002411	OXY-5-1	in chromosome	1
2697	Chromosome	3002434	OKP-B-1	in chromosome	1
2697	Chromosome	3002436	OKP-B-3	in chromosome	1
2697	Chromosome	3002437	OKP-B-4	in chromosome	1
2697	Chromosome	3002461	LEN-11	in chromosome	1
2697	Chromosome	3002474	LEN-26	in chromosome	1
2697	Chromosome	3003153	SHV-186	in chromosome	1
2697	Chromosome	3004838	LEN-30	in chromosome	1
2784	Chromosome	3002616	aadA16	in chromosome	1
3486	Chromosome	3000832	evgA	in chromosome	1
3687	Chromosome	3002027	CMY-16	in chromosome	1
3687	Chromosome	3002034	CMY-23	in chromosome	1
3687	Chromosome	3002132	DHA-1	in chromosome	1
3819	Chromosome	3001865	CTX-M-2	in chromosome	1
3819	Chromosome	3001866	CTX-M-3	in chromosome	1
3819	Chromosome	3001923	CTX-M-62	in chromosome	1
3819	Chromosome	3001982	CTX-M-123	in chromosome	1
3819	Chromosome	3002391	OXY-1-3	in chromosome	1
3819	Chromosome	3002396	OXY-2-1	in chromosome	1
3819	Chromosome	3002402	OXY-2-7	in chromosome	1
3819	Chromosome	3002403	OXY-2-8	in chromosome	1
3819	Chromosome	3003647	CTX-M-163	in chromosome	1
3859	Chromosome	3000412	sul2	in chromosome	1
3861	Chromosome	3000167	tet(C)	in chromosome	1
4614	Chromosome	3004550	dfrA27	in chromosome	1
4614	Chromosome	3004555	dfrA32	in chromosome	1
6179	Chromosome	3002596	AAC(6')-IIc	in chromosome	1
6699	Chromosome	3005085	AAC(3)-IIg	in chromosome	1
6707	Chromosome	3002707	QnrA1	in chromosome	1
6707	Chromosome	3002718	QnrB4	in chromosome	1
6707	Chromosome	3002720	QnrB6	in chromosome	1
6707	Chromosome	3002734	QnrB19	in chromosome	1
7222	Chromosome	3002644	APH(3')-IIa	in chromosome	1
7222	Chromosome	3004675	aphA15	in chromosome	1
8096	Chromosome	3004684	mcr-9.1	in chromosome	1
8245	Chromosome	3004039	Escherichia coli emrE	in chromosome	1
8634	Chromosome	3000467	NDM-5	in chromosome	1
8634	Chromosome	3002271	VIM-1	in chromosome	1
8945	Chromosome	3002675	catB2	in chromosome	1
14371	Chromosome	3003015	dfrA19	in chromosome	1
15085	Chromosome	3000861	rmtC	in chromosome	1
15683	Chromosome	3002218	IMP-27	in chromosome	1
16336	Chromosome	3003106	Erm(42)	in chromosome	1
17477	Chromosome	3000361	EreA	in chromosome	1
25602	Chromosome	3003369	Escherichia coli EF-Tu mutants conferring resistance to Pulvomycin	in chromosome	1
27874	Chromosome	3002529	AAC(3)-Id	in chromosome	1
Gene_Family_ID: internal gene family ID in this study
Replicon_Type: either Chromosome or Plasmid
ARO: accession number of Antibiotic Resistance Ontology Index used by CARD
ARO name: name of the ARG used by CARD
ARG_in_Plasmid_REI: number of ARG instances found in plasmid resistance island
Number_of_Instance: number of ARG instances
Dominant: multiple AROs were clustered into the same gene family, the dominant ARO of each family are marked out (in plasmid)
