# Supplementary material for: The evolution of antibiotic resistance islands occurs within the framework of plasmid lineages
Source: Nat Commun. 2024 May 29;15:4555. doi: 10.1038/s41467-024-48352-8 (PMC11137137; doi:10.1038/s41467-024-48352-8)
Supplement: Supplementary file 6 — Supplementary Data S3 [file 41467_2024_48352_MOESM6_ESM.xlsx]

## Sheet: Data 3
Supplementary Data 3. The frequency of significant cooccurring ARGs (coARGs) in replicons, syntenic blocks and transposable elements.
A
Replicon	Plasmid			Chromosome
Genus	Salmonella	Escherichia	Klebsiella	Salmonella	Escherichia	Klebsiella
coARG	257 (36%)	251 (28%)	267 (32%)	231 (10%)	561 (12%)	337 (18%)
CSB	188 (73%)	213 (85%)	249 (93%)	130 (56%)	164 (29%)	117 (35%)
TE	188 (100%)	201 (94%)	249 (100%)	117 (90%)	158 (96%)	116 (99%)
fcTE	83 (44%)	90 (45%)	93 (37%)	67 (57%)	58 (37%)	51 (44%)
B
Replicon	Plasmid			Chromosome
Genus	Salmonella	Escherichia	Klebsiella	Salmonella	Escherichia	Klebsiella
coARG	8,085 (68%)	15,557 (75%)	16,398 (70%)	14,556 (5%)	244,070 (15%)	52,596 (21%)
CSB	3,983 (49%)	7,616 (49%)	9,594 (59%)	4,845 (33%)	32,714 (13%)	4,164 (8%)
TE	3,977 (100%)	7,585 (100%)	9,586 (100%)	1,408 (29%)	10,998 (34%)	2,983 (72%)
fcTE	1,785 (45%)	3,614 (48%)	4,209 (44%)	657 (47%)	1,799 (16%)	538 (18%)
A) All siginificant cooccurring ARG combinations, all pairwise ARG combinations were tested in plasmids and chromosomes in each genus separately.
B) All coARG instances, i.e., the sum of all significant cooccurring ARGs in all replicons.
Lines in the table correspond to steps 2-4 in the analysis workflow (described in Fig. 1A).
CoARG: the number of ARG combinations that had significant cooccurrence and their proportion of all the tested combinations of ARG pairs
CSB: the number of coARGs that were found in any collinear syntenic blocks (CSB) and their proportion from the coARGs
TE: the number of CSBs that partially match with any known transposable element (TE) sequences and their proportion from the CSB
fcTE: the number of CSBs fully matched with any TE sequences and their proportion from TE
The chromosomal data is shown in keeping with data integrity.
