# Supplementary material for: The evolution of antibiotic resistance islands occurs within the framework of plasmid lineages
Source: Nat Commun. 2024 May 29;15:4555. doi: 10.1038/s41467-024-48352-8 (PMC11137137; doi:10.1038/s41467-024-48352-8)
Supplement: Supplementary file 7 — Supplementary Data S4 [file 41467_2024_48352_MOESM7_ESM.xlsx]

## Sheet: Data 4
Supplementary Data 4. Biased distribution of transposases and site-specific recombinases (SSRs) in plasmids and chromosomes (see notes at the bottom of the table).
Gene_Family_ID	Pfam	InterPro	Score	IntProDes	Type	Name	SSR_in_Plasmid_REI	Plasmid	Chromosome	Estimate	p.adj	Bias
1	PF13610	IPR032874	9.10e-48	DDE domain	DDE	IS6-like element IS26 family transposase	3643	6893	1334	107.92	0.00e+00	Plasmid
3755	PF00589	IPR002104	4.60e-64	Integrase, catalytic domain	Tyr	class 1 integron integrase IntI1	874	1071	167	132.47	0.00e+00	Plasmid
4445	PF04986	IPR007069	2.70e-59	Transposase, IS801/IS1294	HUH	IS91 family transposase	630	807	88	189.29	0.00e+00	Plasmid
3288	PF13610	IPR032874	2.30e-48	DDE domain	DDE	IS6-like element IS26 family transposase	603	1455	178	168.93	0.00e+00	Plasmid
3450	PF00239	IPR006119	2.90e-39	Resolvase, N-terminal catalytic domain	Ser	recombinase family protein	602	1145	304	77.78	0.00e+00	Plasmid
4499	PF13610	IPR032874	8.90e-49	DDE domain	DDE	IS6-like element IS6100 family transposase	523	733	137	110.50	0.00e+00	Plasmid
3121	PF01526	IPR002513	0.00e+00	Tn3 transposase DDE domain	DDE	Tn3-like element TnAs3 family transposase	513	1451	179	167.52	0.00e+00	Plasmid
80	PF02371	IPR003346	2.60e-19	Transposase, IS116/IS110/IS902	DDED	IS110-like element IS5075 family transposase	481	1741	765	47.05	0.00e+00	Plasmid
3860	PF00239	IPR006119	1.90e-40	Resolvase, N-terminal catalytic domain	Ser	recombinase family protein	472	989	154	132.63	0.00e+00	Plasmid
3	PF13737	IPR025668	2.30e-43	Transposase DDE domain	DDE	IS5-like element IS903B family transposase	259	2490	2826	18.24	0.00e+00	Plasmid
2654	PF00589	IPR002104	1.40e-44	Integrase, catalytic domain	Tyr	tyrosine-type recombinase/integrase	208	2246	22	2108.60	0.00e+00	Plasmid
4264	PF13701	IPR025668	1.20e-54	Transposase DDE domain	DDE	IS1380-like element ISEc9 family transposase	205	439	537	16.87	2.72e-306	Plasmid
7428	PF00239	IPR006119	1.70e-20	Resolvase, N-terminal catalytic domain	Ser	recombinase family protein	201	362	24	309.64	0.00e+00	Plasmid
2951	PF01609	IPR002559	8.00e-27	Transposase, IS4-like	DDE	IS4-like element ISVsa5 family transposase	173	405	1375	6.07	1.86e-155	Plasmid
2	PF01609	IPR002559	6.50e-32	Transposase, IS4-like	DDE	IS5-like element ISKpn26 family transposase	161	1223	4437	5.69	0.00e+00	Plasmid
7216	PF00239	IPR006119	6.40e-41	Resolvase, N-terminal catalytic domain	Ser	recombinase family protein	120	396	23	355.18	0.00e+00	Plasmid
6819	PF01526	IPR002513	0.00e+00	Tn3 transposase DDE domain	DDE	Tn3-like element Tn3 family transposase	117	442	52	175.34	0.00e+00	Plasmid
3725	PF00665	IPR001584	8.00e-21	Integrase, catalytic core	DDE	IS21-like element IS100 family transposase	112	561	753	15.37	0.00e+00	Plasmid
4276	PF00239	IPR006119	2.50e-24	Resolvase, N-terminal catalytic domain	Ser	recombinase family protein	108	647	341	39.15	0.00e+00	Plasmid
10357	PF13610	IPR032874	3.60e-49	DDE domain	DDE	IS6 family transposase	94	95	20	98.05	8.09e-105	Plasmid
9413	PF00665	IPR001584	5.40e-20	Integrase, catalytic core	DDE	DDE-type integrase/transposase/recombinase	79	129	27	98.63	3.37e-142	Plasmid
8845	PF01526	IPR002513	6.10e-109	Tn3 transposase DDE domain	DDE	Tn3-like element Tn4401 family transposase	74	191	19	207.27	4.07e-228	Plasmid
9489	PF01526	IPR002513	1.00e-127	Tn3 transposase DDE domain	DDE	Tn3-like element IS3000 family transposase	74	158	5	639.47	1.57e-201	Plasmid
9697	PF13751	IPR025668	2.30e-16	Transposase DDE domain	DDE	IS1182-like element ISKpn6 family transposase	74	143	12	247.21	3.02e-173	Plasmid
9916	PF12482	IPR022169	3.40e-27	Protein of unknown function DUF3701	Ser	Tn3-like element Tn4401 family resolvase TnpR	74	131	12	225.64	1.12e-157	Plasmid
10326	PF14319	IPR026889	4.60e-22	Transposase zinc-binding domain	HUH	IS91 family transposase	63	82	24	70.41	4.73e-86	Plasmid
3853	PF00589	IPR002104	3.20e-28	Integrase, catalytic domain	Tyr	site-specific integrase	62	1168	9	2698.31	0.00e+00	Plasmid
7508	PF00589	IPR002104	4.30e-29	Integrase, catalytic domain	Tyr	site-specific integrase	59	245	132	38.27	1.51e-224	Plasmid
11449	PF01609	IPR002559	4.10e-17	Transposase, IS4-like	DDE	IS4 family transposase ISAba1	56	65	16	83.58	2.81e-70	Plasmid
11253	PF13610	IPR032874	5.10e-50	DDE domain	DDE	IS6-like element IS1006 family transposase	54	75	7	221.26	2.36e-90	Plasmid
7062	PF00589	IPR002104	6.80e-14	Integrase, catalytic domain	Tyr	tyrosine-type recombinase/integrase	52	442	5	1818.78	0.00e+00	Plasmid
6089	PF04986	IPR007069	4.40e-51	Transposase, IS801/IS1294	HUH	IS91 family transposase	42	554	92	124.28	0.00e+00	Plasmid
9460	PF03400	IPR005063	4.00e-08	Transposase, IS1	DDE	hypothetical protein	40	110	9	253.78	1.17e-133	Plasmid
44	PF00665	IPR001584	7.40e-23	Integrase, catalytic core	DDE	IS3-like element IS3 family transposase	39	400	2351	3.51	4.30e-88	Plasmid
4238	PF13683	IPR001584	1.20e-31	Integrase, catalytic core	DDE	IS3-like element ISSen4 family transposase	39	335	592	11.67	5.50e-197	Plasmid
6914	PF01548	IPR002525	5.10e-18	Transposase, IS111A/IS1328/IS1533, N-terminal	DDED	IS110 family transposase	34	288	192	30.95	6.73e-249	Plasmid
3727	PF01609	IPR002559	1.20e-29	Transposase, IS4-like	DDE	IS4-like element IS421 family transposase	29	172	1150	3.08	1.91e-32	Plasmid
10622	PF13683	IPR001584	1.00e-14	Integrase, catalytic core	DDE	IS481-like element ISKpn27 family transposase	29	106	2	1085.05	2.18e-137	Plasmid
6042	PF03400	IPR005063	2.00e-75	Transposase, IS1	DDE	IS1 family transposase	28	153	403	7.83	1.62e-71	Plasmid
9	PF13333	IPR001584	3.10e-21	Integrase, catalytic core	DDE	IS3-like element ISKpn1 family transposase	25	309	3989	1.60	5.00e-13	Plasmid
4737	PF13683	IPR001584	8.70e-15	Integrase, catalytic core	DDE	IS481-like element ISKpn28 family transposase	23	291	493	12.17	5.19e-175	Plasmid
6887	PF00589	IPR002104	3.50e-23	Integrase, catalytic domain	Tyr	site-specific integrase	22	396	101	80.77	0.00e+00	Plasmid
8462	PF13610	IPR032874	9.10e-48	DDE domain	DDE	IS6 family transposase	19	157	14	232.07	2.81e-189	Plasmid
5265	PF13358	IPR038717	2.40e-24	Tc1-like transposase, DDE domain	DDE	IS630-like element ISEc33 family transposase	18	345	399	17.84	1.55e-246	Plasmid
13641	PF13610	IPR032874	9.90e-48	DDE domain	DDE	IS6-like element IS26 family transposase	18	34	2	350.47	2.11e-42	Plasmid
15408	PF01548	IPR002525	7.50e-19	Transposase, IS111A/IS1328/IS1533, N-terminal	DDED	IS110 family transposase	18	25	0	Inf	3.33e-33	Plasmid
9207	PF00589	IPR002104	7.50e-36	Integrase, catalytic domain	Tyr	tyrosine-type recombinase/integrase	13	188	2	1933.68	3.63e-246	Plasmid
10506	PF13358	IPR038717	1.00e-37	Tc1-like transposase, DDE domain	DDE	IS630 family transposase	13	34	71	9.87	4.41e-19	Plasmid
13514	PF01609	IPR002559	2.50e-06	Transposase, IS4-like	DDE	IS5 family transposase	9	36	1	731.33	2.83e-46	Plasmid
19344	PF00665	IPR001584	1.80e-09	Integrase, catalytic core	DDE	DDE-type integrase/transposase/recombinase	9	10	0	Inf	2.28e-13	Plasmid
19776	PF13610	IPR032874	3.50e-48	DDE domain	DDE	IS6-like element IS26 family transposase	9	10	0	Inf	2.28e-13	Plasmid
3238	PF00665	IPR001584	6.60e-24	Integrase, catalytic core	DDE	IS3-like element ISKpn18 family transposase	8	174	1498	2.39	1.11e-21	Plasmid
13587	PF00589	IPR002104	1.50e-24	Integrase, catalytic domain	Tyr	tyrosine-type recombinase/integrase	8	15	22	14.05	1.46e-10	Plasmid
18205	PF13610	IPR032874	4.30e-08	DDE domain	DDE	DDE-type integrase/transposase/recombinase	8	12	0	Inf	5.53e-16	Plasmid
20929	PF13701	IPR025668	0.00e+00	Transposase DDE domain	DDE	IS1380-like element IS1247 family transposase	8	8	1	164.90	7.36e-10	Plasmid
11516	PF13683	IPR001584	2.90e-16	Integrase, catalytic core	DDE	IS3 family transposase	7	29	53	11.28	1.34e-17	Plasmid
19178	PF00239	IPR006119	1.90e-33	Resolvase, N-terminal catalytic domain	Ser	recombinase family protein	7	9	2	92.92	2.09e-10	Plasmid
5312	PF00665	IPR001584	5.40e-12	Integrase, catalytic core	DDE	IS21-like element ISEc12 family transposase	6	165	627	5.43	3.14e-58	Plasmid
8500	PF08722	IPR014833	2.90e-14	TnsA endonuclease, N-terminal	DDE	TnsA endonuclease N-terminal domain-containing protein	6	48	168	5.89	7.27e-19	Plasmid
11325	PF13683	IPR001584	2.20e-22	Integrase, catalytic core	DDE	IS3 family transposase	6	29	55	10.87	2.83e-17	Plasmid
13798	PF01609	IPR002559	1.00e-26	Transposase, IS4-like	DDE	IS4-like element ISApu2 family transposase	6	29	9	66.38	1.55e-30	Plasmid
20973	PF13610	IPR032874	7.70e-48	DDE domain	DDE	IS6 family transposase	6	8	0	Inf	9.26e-11	Plasmid
42	PF02371	IPR003346	1.10e-25	Transposase, IS116/IS110/IS902	DDED	IS110-like element IS621 family transposase	5	252	2628	1.98	2.82e-20	Plasmid
17777	PF04986	IPR007069	2.90e-40	Transposase, IS801/IS1294	HUH	IS91-like element ISVsa3 family transposase	5	12	1	248.94	6.66e-15	Plasmid
11	PF01797	IPR002686	4.50e-32	Transposase IS200-like	HUH	IS200/IS605-like element IS200F family transposase	4	36	3850	0.19	3.80e-39	Chromosome
3796	PF01797	IPR002686	1.20e-35	Transposase IS200-like	HUH	IS200/IS605-like element IS609 family transposase	4	146	1131	2.66	4.71e-22	Plasmid
18221	PF00665	IPR001584	1.30e-21	Integrase, catalytic core	DDE	IS3 family transposase	4	8	1	164.90	7.36e-10	Plasmid
19989	PF13610	IPR032874	4.40e-42	DDE domain	DDE	IS6 family transposase	4	9	0	Inf	4.56e-12	Plasmid
3374	PF01867	IPR002729	3.60e-08	CRISPR-associated protein Cas1	cas	type I-E CRISPR-associated endonuclease Cas1	1	1	1561	0.01	8.20e-30	Chromosome
3698	PF00665	IPR001584	3.90e-26	Integrase, catalytic core	DDE	IS3-like element ISEc52 family transposase	1	191	1172	3.36	2.41e-40	Plasmid
5750	PF02371	IPR003346	1.90e-26	Transposase, IS116/IS110/IS902	DDED	IS110 family transposase	1	361	328	22.70	2.03e-282	Plasmid
12230	PF08722	IPR014833	3.30e-20	TnsA endonuclease, N-terminal	DDE	TnsA endonuclease N-terminal domain-containing protein	1	19	41	9.55	6.61e-11	Plasmid
12305	PF00665	IPR001584	7.20e-11	Integrase, catalytic core	DDE	DDE-type integrase/transposase/recombinase	1	18	41	9.05	4.14e-10	Plasmid
14947	PF13495	IPR004107	1.50e-25	Integrase, SAM-like, N-terminal	Tyr	tyrosine-type recombinase/integrase	1	4	21	3.93	5.51e-02	na
21721	PF04986	IPR007069	1.00e-05	Transposase, IS801/IS1294	HUH	transposase	1	7	0	Inf	1.76e-09	Plasmid
24074	PF13610	IPR032874	2.20e-48	DDE domain	DDE	IS6-like element IS26 family transposase	1	3	0	Inf	2.68e-04	Plasmid
8	PF00665	IPR001584	8.80e-21	Integrase, catalytic core	DDE	IS3 family transposase	0	662	3941	3.47	1.15e-142	Plasmid
2728	PF13356	IPR025166	4.90e-19	Integrase, DNA-binding domain	Tyr	integrase arm-type DNA-binding domain-containing protein	0	3	2098	0.03	1.70e-37	Chromosome
2875	PF00589	IPR002104	2.60e-24	Integrase, catalytic domain	Tyr	tyrosine-type recombinase/integrase	0	5	1839	0.06	6.67e-30	Chromosome
3394	PF00589	IPR002104	5.40e-11	Integrase, catalytic domain	Tyr	tyrosine-type recombinase/integrase	0	0	1526	0.00	5.32e-31	Chromosome
3771	PF12167	IPR022000	4.00e-23	Min27-like integrase, DNA-binding domain	Tyr	DUF3596 domain-containing protein	0	4	1274	0.06	4.05e-20	Chromosome
4062	PF00589	IPR002104	4.30e-18	Integrase, catalytic domain	Tyr	tyrosine-type recombinase/integrase	0	8	1081	0.15	5.71e-13	Chromosome
4092	PF00589	IPR002104	2.50e-18	Integrase, catalytic domain	Tyr	tyrosine-type recombinase/integrase	0	0	1053	0.00	2.32e-21	Chromosome
4234	PF00589	IPR002104	1.20e-17	Integrase, catalytic domain	Tyr	tyrosine-type recombinase/integrase	0	0	999	0.00	3.36e-20	Chromosome
4237	PF00239	IPR006119	3.90e-35	Resolvase, N-terminal catalytic domain	Ser	recombinase family protein	0	150	861	3.59	1.03e-34	Plasmid
4270	PF00589	IPR002104	1.40e-35	Integrase, catalytic domain	Tyr	tyrosine-type recombinase/integrase	0	4	995	0.08	8.83e-15	Chromosome
4597	PF00589	IPR002104	1.30e-46	Integrase, catalytic domain	Tyr	site-specific integrase	0	2	845	0.05	4.43e-14	Chromosome
4608	PF09003	IPR015094	1.40e-25	Integrase, lambda-type, N-terminal DNA-binding	Tyr	phage integrase Arm DNA-binding domain-containing protein	0	0	831	0.00	1.02e-16	Chromosome
4818	PF00589	IPR002104	8.40e-10	Integrase, catalytic domain	Tyr	tyrosine-type recombinase/integrase	0	0	798	0.00	4.63e-16	Chromosome
4959	PF00589	IPR002104	9.60e-17	Integrase, catalytic domain	Tyr	site-specific integrase	0	7	790	0.18	7.55e-09	Chromosome
5241	PF00665	IPR001584	4.90e-20	Integrase, catalytic core	DDE	IS3 family transposase	0	140	666	4.33	4.47e-40	Plasmid
5925	PF13356	IPR025166	4.40e-20	Integrase, DNA-binding domain	Tyr	integrase arm-type DNA-binding domain-containing protein	0	0	670	0.00	2.10e-13	Chromosome
6070	PF00589	IPR002104	3.40e-19	Integrase, catalytic domain	Tyr	site-specific integrase	0	3	647	0.10	1.91e-09	Chromosome
6156	PF13683	IPR001584	1.00e-18	Integrase, catalytic core	DDE	IS3-like element ISSen1 family transposase	0	6	592	0.21	3.93e-06	Chromosome
6272	PF00239	IPR006119	1.20e-06	Resolvase, N-terminal catalytic domain	Ser	recombinase family protein	0	0	622	0.00	1.22e-12	Chromosome
6582	PF01797	IPR002686	4.50e-32	Transposase IS200-like	HUH	IS200/IS605-like element IS200F family transposase	0	0	534	0.00	7.96e-11	Chromosome
6639	PF09003	IPR015094	2.40e-20	Integrase, lambda-type, N-terminal DNA-binding	Tyr	phage integrase Arm DNA-binding domain-containing protein	0	2	570	0.07	5.91e-09	Chromosome
6742	PF13683	IPR001584	2.90e-27	Integrase, catalytic core	DDE	IS3 family transposase	0	74	434	3.51	3.20e-17	Plasmid
6782	PF00589	IPR002104	2.00e-33	Integrase, catalytic domain	Tyr	prophage integrase IntS	0	0	539	0.00	8.49e-11	Chromosome
6810	PF00589	IPR002104	7.60e-18	Integrase, catalytic domain	Tyr	tyrosine-type recombinase/integrase	0	0	528	0.00	1.13e-10	Chromosome
6994	PF00589	IPR002104	4.10e-20	Integrase, catalytic domain	Tyr	site-specific integrase	0	1	477	0.04	2.16e-08	Chromosome
7030	PF00589	IPR002104	1.90e-20	Integrase, catalytic domain	Tyr	tyrosine-type recombinase/integrase	0	4	475	0.17	1.11e-05	Chromosome
7112	PF09003	IPR015094	2.30e-20	Integrase, lambda-type, N-terminal DNA-binding	Tyr	phage integrase Arm DNA-binding domain-containing protein	0	1	475	0.04	3.37e-08	Chromosome
7152	PF01548	IPR002525	1.50e-21	Transposase, IS111A/IS1328/IS1533, N-terminal	DDED	hypothetical protein	0	205	229	18.46	5.94e-149	Plasmid
7297	PF12167	IPR022000	1.40e-25	Min27-like integrase, DNA-binding domain	Tyr	DUF3596 domain-containing protein	0	0	420	0.00	1.42e-08	Chromosome
7302	PF13356	IPR025166	5.90e-14	Integrase, DNA-binding domain	Tyr	site-specific integrase	0	1	404	0.05	5.91e-07	Chromosome
7399	PF00239	IPR006119	9.80e-21	Resolvase, N-terminal catalytic domain	Ser	recombinase family protein	0	0	407	0.00	3.15e-08	Chromosome
7450	PF00589	IPR002104	1.10e-18	Integrase, catalytic domain	Tyr	site-specific integrase	0	1	391	0.05	1.25e-06	Chromosome
7480	PF00589	IPR002104	2.70e-21	Integrase, catalytic domain	Tyr	site-specific integrase	0	0	358	0.00	3.06e-07	Chromosome
7530	PF00589	IPR002104	2.10e-18	Integrase, catalytic domain	Tyr	site-specific integrase	0	13	360	0.74	6.41e-01	na
7601	PF01548	IPR002525	1.70e-44	Transposase, IS111A/IS1328/IS1533, N-terminal	DDED	IS110-like element ISEc20 family transposase	0	32	336	1.96	1.78e-03	Plasmid
7673	PF00665	IPR001584	6.10e-20	Integrase, catalytic core	DDE	IS3 family transposase	0	31	318	2.01	1.92e-03	Plasmid
7824	PF00589	IPR002104	1.30e-16	Integrase, catalytic domain	Tyr	site-specific integrase	0	1	304	0.07	4.50e-05	Chromosome
7847	PF00665	IPR001584	4.70e-14	Integrase, catalytic core	DDE	IS21-like element IS21 family transposase	0	146	161	18.70	6.50e-107	Plasmid
7902	PF00589	IPR002104	1.00e-10	Integrase, catalytic domain	Tyr	tyrosine-type recombinase/integrase	0	2	300	0.14	4.24e-04	Chromosome
8153	PF00589	IPR002104	3.10e-07	Integrase, catalytic domain	Tyr	tyrosine-type recombinase/integrase	0	0	282	0.00	8.98e-06	Chromosome
8342	PF13356	IPR025166	2.20e-12	Integrase, DNA-binding domain	Tyr	DUF4102 domain-containing protein	0	0	252	0.00	4.13e-05	Chromosome
8509	PF00665	IPR001584	1.40e-10	Integrase, catalytic core	DDE	DDE-type integrase/transposase/recombinase	0	0	224	0.00	1.24e-04	Chromosome
8556	PF13356	IPR025166	1.40e-21	Integrase, DNA-binding domain	Tyr	integrase arm-type DNA-binding domain-containing protein	0	0	238	0.00	9.26e-05	Chromosome
8727	PF13356	IPR025166	8.40e-18	Integrase, DNA-binding domain	Tyr	DUF4102 domain-containing protein	0	0	201	0.00	3.73e-04	Chromosome
8793	PF00589	IPR002104	1.80e-10	Integrase, catalytic domain	Tyr	tyrosine-type recombinase/integrase	0	0	210	0.00	2.68e-04	Chromosome
8958	PF02371	IPR003346	3.60e-23	Transposase, IS116/IS110/IS902	DDED	IS110-like element ISEc45 family transposase	0	38	166	4.72	1.27e-12	Plasmid
8987	PF00589	IPR002104	1.40e-09	Integrase, catalytic domain	Tyr	site-specific integrase	0	191	0	Inf	2.47e-254	Plasmid
9120	PF00589	IPR002104	8.60e-10	Integrase, catalytic domain	Tyr	site-specific integrase	0	1	194	0.11	4.42e-03	Chromosome
9289	PF00589	IPR002104	7.80e-21	Integrase, catalytic domain	Tyr	site-specific integrase	0	0	176	0.00	1.15e-03	Chromosome
9361	PF00589	IPR002104	9.20e-08	Integrase, catalytic domain	Tyr	tyrosine-type recombinase/integrase	0	0	164	0.00	2.67e-03	Chromosome
9382	PF00589	IPR002104	7.00e-09	Integrase, catalytic domain	Tyr	tyrosine-type recombinase/integrase	0	0	154	0.00	3.74e-03	Chromosome
9428	PF13356	IPR025166	4.60e-17	Integrase, DNA-binding domain	Tyr	integrase arm-type DNA-binding domain-containing protein	0	0	158	0.00	2.45e-03	Chromosome
9610	PF00589	IPR002104	4.50e-17	Integrase, catalytic domain	Tyr	tyrosine-type recombinase/integrase	0	9	143	1.30	7.09e-01	na
9678	PF13683	IPR001584	1.10e-06	Integrase, catalytic core	DDE	transposase	0	0	147	0.00	5.05e-03	Chromosome
9757	PF12167	IPR022000	5.90e-22	Min27-like integrase, DNA-binding domain	Tyr	DUF3596 domain-containing protein	0	0	150	0.00	3.57e-03	Chromosome
9803	PF13356	IPR025166	6.40e-20	Integrase, DNA-binding domain	Tyr	integrase arm-type DNA-binding domain-containing protein	0	0	146	0.00	4.97e-03	Chromosome
9956	PF13356	IPR025166	4.20e-11	Integrase, DNA-binding domain	Tyr	site-specific integrase	0	2	136	0.30	1.87e-01	na
10281	PF00239	IPR006119	7.40e-23	Resolvase, N-terminal catalytic domain	Ser	recombinase family protein	0	0	115	0.00	1.48e-02	Chromosome
10422	PF13683	IPR001584	1.30e-11	Integrase, catalytic core	DDE	transposase	0	108	1	2222.56	9.44e-142	Plasmid
10444	PF00665	IPR001584	3.90e-21	Integrase, catalytic core	DDE	IS3 family transposase	0	1	121	0.17	9.39e-02	na
10488	PF00589	IPR002104	3.30e-23	Integrase, catalytic domain	Tyr	site-specific integrase	0	0	113	0.00	2.32e-02	Chromosome
10661	PF01548	IPR002525	1.50e-30	Transposase, IS111A/IS1328/IS1533, N-terminal	DDED	IS110 family transposase	0	64	24	55.04	2.87e-64	Plasmid
10689	PF00665	IPR001584	7.80e-21	Integrase, catalytic core	DDE	IS3 family transposase	0	0	111	0.00	2.26e-02	Chromosome
10743	PF13356	IPR025166	1.30e-08	Integrase, DNA-binding domain	Tyr	DUF4102 domain-containing protein	0	0	105	0.00	3.45e-02	Chromosome
10759	PF13683	IPR001584	2.30e-08	Integrase, catalytic core	DDE	transposase	0	1	96	0.21	2.48e-01	na
10827	PF13356	IPR025166	4.30e-15	Integrase, DNA-binding domain	Tyr	DUF4102 domain-containing protein	0	0	97	0.00	5.10e-02	na
10850	PF00589	IPR002104	9.80e-21	Integrase, catalytic domain	Tyr	tyrosine-type recombinase/integrase	0	0	95	0.00	4.97e-02	Chromosome
10891	PF03400	IPR005063	8.30e-09	Transposase, IS1	DDE	hypothetical protein	0	99	0	Inf	8.69e-132	Plasmid
10992	PF01526	IPR002513	0.00e+00	Tn3 transposase DDE domain	DDE	Tn3 family transposase	0	90	2	918.88	3.33e-116	Plasmid
11101	PF00589	IPR002104	1.30e-27	Integrase, catalytic domain	Tyr	site-specific integrase	0	54	30	37.10	1.03e-49	Plasmid
11153	PF13356	IPR025166	1.60e-12	Integrase, DNA-binding domain	Tyr	DUF4102 domain-containing protein	0	0	82	0.00	7.02e-02	na
11177	PF13356	IPR025166	9.60e-16	Integrase, DNA-binding domain	Tyr	DUF4102 domain-containing protein	0	0	86	0.00	7.17e-02	na
11181	PF00589	IPR002104	6.30e-07	Integrase, catalytic domain	Tyr	tyrosine-type recombinase/integrase	0	2	82	0.50	7.16e-01	na
11282	PF12167	IPR022000	8.60e-25	Min27-like integrase, DNA-binding domain	Tyr	DUF3596 domain-containing protein	0	1	89	0.23	2.38e-01	na
11440	PF00239	IPR006119	1.30e-14	Resolvase, N-terminal catalytic domain	Ser	recombinase family protein	0	0	81	0.00	1.08e-01	na
11520	PF00589	IPR002104	1.10e-42	Integrase, catalytic domain	Tyr	tyrosine-type recombinase/integrase	0	7	73	1.98	1.87e-01	na
11577	PF13356	IPR025166	1.50e-12	Integrase, DNA-binding domain	Tyr	integrase family protein	0	1	70	0.29	4.50e-01	na
11654	PF00589	IPR002104	9.20e-15	Integrase, catalytic domain	Tyr	site-specific integrase	0	0	81	0.00	1.08e-01	na
11703	PF00589	IPR002104	4.40e-10	Integrase, catalytic domain	Tyr	integrase	0	6	69	1.79	2.90e-01	na
12085	PF13683	IPR001584	4.50e-10	Integrase, catalytic core	DDE	IS3 family transposase	0	53	6	182.08	6.00e-63	Plasmid
12180	PF00589	IPR002104	7.20e-12	Integrase, catalytic domain	Tyr	tyrosine-type recombinase/integrase	0	42	17	50.92	9.61e-42	Plasmid
12182	PF01867	IPR002729	8.50e-10	CRISPR-associated protein Cas1	cas	type I-F CRISPR-associated endonuclease Cas1	0	0	64	0.00	2.27e-01	na
12214	PF00239	IPR006119	9.50e-18	Resolvase, N-terminal catalytic domain	Ser	recombinase family protein	0	0	57	0.00	2.14e-01	na
12239	PF02371	IPR003346	1.00e-10	Transposase, IS116/IS110/IS902	DDED	IS110 family transposase	0	0	62	0.00	2.21e-01	na
12298	PF00589	IPR002104	5.00e-20	Integrase, catalytic domain	Tyr	site-specific integrase	0	0	63	0.00	2.24e-01	na
12344	PF00589	IPR002104	2.30e-16	Integrase, catalytic domain	Tyr	integrase family protein	0	0	58	0.00	2.14e-01	na
12564	PF01797	IPR002686	1.10e-31	Transposase IS200-like	HUH	IS200/IS605 family transposase	0	0	54	0.00	3.17e-01	na
12609	PF13356	IPR025166	1.30e-12	Integrase, DNA-binding domain	Tyr	DUF4102 domain-containing protein	0	0	47	0.00	4.72e-01	na
12724	PF00589	IPR002104	1.80e-42	Integrase, catalytic domain	Tyr	tyrosine-type recombinase/integrase	0	0	52	0.00	3.11e-01	na
12789	PF00589	IPR002104	1.00e-32	Integrase, catalytic domain	Tyr	tyrosine-type recombinase/integrase	0	0	51	0.00	3.09e-01	na
12888	PF00589	IPR002104	2.20e-41	Integrase, catalytic domain	Tyr	tyrosine-type DNA invertase IpuB	0	10	44	4.68	4.38e-04	Plasmid
12961	PF00589	IPR002104	5.10e-40	Integrase, catalytic domain	Tyr	tyrosine-type recombinase/integrase	0	0	50	0.00	3.08e-01	na
13020	PF00589	IPR002104	3.60e-11	Integrase, catalytic domain	Tyr	tyrosine-type recombinase/integrase	0	0	47	0.00	4.72e-01	na
13086	PF00665	IPR001584	7.50e-20	Integrase, catalytic core	DDE	IS3 family transposase	0	3	49	1.26	1.00e+00	na
13109	PF13333	IPR001584	3.50e-18	Integrase, catalytic core	DDE	IS3 family transposase	0	0	50	0.00	3.08e-01	na
13222	PF00665	IPR001584	2.70e-21	Integrase, catalytic core	DDE	IS3 family transposase	0	21	27	16.03	3.47e-15	Plasmid
13348	PF00665	IPR001584	2.00e-19	Integrase, catalytic core	DDE	IS481-like element ISEc19 family transposase	0	1	38	0.54	1.00e+00	na
13620	PF03400	IPR005063	1.80e-05	Transposase, IS1	DDE	transposase	0	0	39	0.00	4.50e-01	na
13662	PF03400	IPR005063	3.40e-06	Transposase, IS1	DDE	transposase	0	42	0	Inf	8.15e-56	Plasmid
13673	PF00589	IPR002104	9.10e-21	Integrase, catalytic domain	Tyr	tyrosine-type recombinase/integrase	0	0	41	0.00	4.50e-01	na
13696	PF13333	IPR001584	6.60e-06	Integrase, catalytic core	DDE	IS3-like element IS600 family transposase	0	32	1	647.71	5.24e-41	Plasmid
13723	PF13683	IPR001584	2.20e-12	Integrase, catalytic core	DDE	transposase	0	1	34	0.61	1.00e+00	na
13758	PF01797	IPR002686	1.20e-30	Transposase IS200-like	HUH	IS200/IS605 family transposase	0	0	42	0.00	4.50e-01	na
13837	PF00239	IPR006119	1.80e-16	Resolvase, N-terminal catalytic domain	Ser	recombinase family protein	0	0	38	0.00	6.89e-01	na
13892	PF09003	IPR015094	9.00e-05	Integrase, lambda-type, N-terminal DNA-binding	Tyr	recombinase	0	0	39	0.00	4.50e-01	na
13938	PF01609	IPR002559	2.70e-32	Transposase, IS4-like	DDE	IS5-like element ISKpn26 family transposase	0	17	18	19.47	2.17e-13	Plasmid
13998	PF13683	IPR001584	2.20e-16	Integrase, catalytic core	DDE	IS481-like element ISEc18 family transposase	0	10	26	7.93	1.19e-05	Plasmid
14039	PF01797	IPR002686	1.90e-30	Transposase IS200-like	HUH	IS200/IS605 family transposase	0	0	38	0.00	6.89e-01	na
14213	PF01609	IPR002559	6.50e-32	Transposase, IS4-like	DDE	IS5-like element ISKpn26 family transposase	0	10	21	9.81	2.63e-06	Plasmid
14230	PF13102	IPR025269	2.80e-23	Phage integrase SAM-like domain	Tyr	site-specific integrase	0	0	32	0.00	6.64e-01	na
14286	PF00589	IPR002104	6.20e-08	Integrase, catalytic domain	Tyr	integrase	0	0	33	0.00	6.65e-01	na
14480	PF00589	IPR002104	6.90e-20	Integrase, catalytic domain	Tyr	site-specific integrase	0	0	31	0.00	6.64e-01	na
14628	PF00239	IPR006119	3.80e-21	Resolvase, N-terminal catalytic domain	Ser	recombinase family protein	0	0	28	0.00	9.94e-01	na
14700	PF00589	IPR002104	8.70e-15	Integrase, catalytic domain	Tyr	tyrosine-type recombinase/integrase	0	0	29	0.00	9.94e-01	na
14726	PF00239	IPR006119	4.10e-07	Resolvase, N-terminal catalytic domain	Ser	recombinase family protein	0	4	23	3.58	7.05e-02	na
14737	PF02914	IPR004189	6.10e-112	Bacteriophage Mu, transposase	DDE	Mu transposase C-terminal domain-containing protein	0	0	29	0.00	9.94e-01	na
14789	PF00589	IPR002104	2.20e-15	Integrase, catalytic domain	Tyr	tyrosine-type recombinase/integrase	0	0	28	0.00	9.94e-01	na
14844	PF00589	IPR002104	1.00e-11	Integrase, catalytic domain	Tyr	site-specific integrase	0	0	24	0.00	9.92e-01	na
14856	PF00589	IPR002104	8.20e-15	Integrase, catalytic domain	Tyr	site-specific integrase	0	0	29	0.00	9.94e-01	na
14984	PF13683	IPR001584	3.40e-28	Integrase, catalytic core	DDE	transposase	0	17	11	31.85	1.53e-15	Plasmid
15021	PF01797	IPR002686	4.50e-32	Transposase IS200-like	HUH	IS200/IS605-like element IS200F family transposase	0	0	23	0.00	9.92e-01	na
15067	PF00589	IPR002104	1.80e-14	Integrase, catalytic domain	Tyr	tyrosine-type recombinase/integrase	0	0	26	0.00	9.94e-01	na
15086	PF00239	IPR006119	2.90e-30	Resolvase, N-terminal catalytic domain	Ser	recombinase family protein	0	1	25	0.82	1.00e+00	na
15097	PF00665	IPR001584	3.20e-20	Integrase, catalytic core	DDE	IS3 family transposase	0	10	16	12.88	4.13e-07	Plasmid
15104	PF13356	IPR025166	1.10e-16	Integrase, DNA-binding domain	Tyr	DUF4102 domain-containing protein	0	0	28	0.00	9.94e-01	na
15246	PF01609	IPR002559	4.20e-20	Transposase, IS4-like	DDE	IS4-like element ISAeme4 family transposase	0	26	1	538.88	3.91e-33	Plasmid
15273	PF00589	IPR002104	3.80e-31	Integrase, catalytic domain	Tyr	tyrosine-type recombinase/integrase	0	0	25	0.00	9.92e-01	na
15308	PF00239	IPR006119	4.50e-28	Resolvase, N-terminal catalytic domain	Ser	recombinase family protein	0	0	25	0.00	9.92e-01	na
15365	PF01526	IPR002513	0.00e+00	Tn3 transposase DDE domain	DDE	Tn3 family transposase	0	14	0	Inf	1.27e-18	Plasmid
15550	PF00589	IPR002104	2.60e-09	Integrase, catalytic domain	Tyr	tyrosine-type recombinase/integrase	0	11	12	18.89	6.25e-09	Plasmid
15596	PF00665	IPR001584	1.30e-18	Integrase, catalytic core	DDE	IS3 family transposase	0	0	25	0.00	9.92e-01	na
15708	PF01797	IPR002686	1.60e-31	Transposase IS200-like	HUH	IS200/IS605-like element IS200F family transposase	0	0	22	0.00	9.92e-01	na
15757	PF00589	IPR002104	7.30e-25	Integrase, catalytic domain	Tyr	site-specific integrase	0	0	21	0.00	9.92e-01	na
15899	PF02371	IPR003346	1.10e-25	Transposase, IS116/IS110/IS902	DDED	IS110-like element IS621 family transposase	0	0	22	0.00	9.92e-01	na
16152	PF13356	IPR025166	2.90e-13	Integrase, DNA-binding domain	Tyr	DUF4102 domain-containing protein	0	0	21	0.00	9.92e-01	na
16233	PF00239	IPR006119	1.30e-13	Resolvase, N-terminal catalytic domain	Ser	recombinase family protein	0	0	20	0.00	1.00e+00	na
16266	PF01609	IPR002559	2.00e-31	Transposase, IS4-like	DDE	IS5-like element ISKpn26 family transposase	0	12	9	27.48	8.65e-11	Plasmid
16313	PF00665	IPR001584	5.00e-19	Integrase, catalytic core	DDE	IS3 family transposase	0	4	16	5.15	2.58e-02	Plasmid
16420	PF01797	IPR002686	9.20e-32	Transposase IS200-like	HUH	IS200/IS605 family transposase	0	0	15	0.00	1.00e+00	na
16435	PF03400	IPR005063	2.10e-06	Transposase, IS1	DDE	hypothetical protein	0	0	19	0.00	1.00e+00	na
16561	PF00665	IPR001584	2.00e-20	Integrase, catalytic core	DDE	IS3 family transposase	0	2	15	2.75	3.22e-01	na
16600	PF00589	IPR002104	7.20e-15	Integrase, catalytic domain	Tyr	tyrosine-type recombinase/integrase	0	0	15	0.00	1.00e+00	na
16615	PF01797	IPR002686	1.50e-31	Transposase IS200-like	HUH	IS200/IS605-like element IS200F family transposase	0	0	19	0.00	1.00e+00	na
16653	PF00665	IPR001584	4.90e-21	Integrase, catalytic core	DDE	IS3 family transposase	0	0	19	0.00	1.00e+00	na
16672	PF00589	IPR002104	1.30e-09	Integrase, catalytic domain	Tyr	site-specific integrase	0	0	10	0.00	1.00e+00	na
16714	PF13610	IPR032874	9.10e-48	DDE domain	DDE	IS6-like element IS26 family transposase	0	11	0	Inf	1.13e-14	Plasmid
16750	PF00239	IPR006119	7.90e-13	Resolvase, N-terminal catalytic domain	Ser	recombinase family protein	0	0	17	0.00	1.00e+00	na
16804	PF00589	IPR002104	7.80e-16	Integrase, catalytic domain	Tyr	site-specific integrase	0	0	11	0.00	1.00e+00	na
16849	PF13333	IPR001584	3.50e-18	Integrase, catalytic core	DDE	IS3 family transposase	0	0	18	0.00	1.00e+00	na
17142	PF00589	IPR002104	8.10e-11	Integrase, catalytic domain	Tyr	site-specific integrase	0	16	0	Inf	2.97e-21	Plasmid
17185	PF01797	IPR002686	9.60e-06	Transposase IS200-like	HUH	transposase	0	0	15	0.00	1.00e+00	na
17187	PF13356	IPR025166	3.50e-18	Integrase, DNA-binding domain	Tyr	integrase arm-type DNA-binding domain-containing protein	0	0	12	0.00	1.00e+00	na
17351	PF00589	IPR002104	1.30e-09	Integrase, catalytic domain	Tyr	site-specific integrase	0	3	11	5.62	5.10e-02	na
17466	PF00239	IPR006119	1.20e-06	Resolvase, N-terminal catalytic domain	Ser	recombinase family protein	0	0	16	0.00	1.00e+00	na
17630	PF00589	IPR002104	1.30e-19	Integrase, catalytic domain	Tyr	tyrosine-type recombinase/integrase	0	0	16	0.00	1.00e+00	na
17847	PF13356	IPR025166	9.50e-21	Integrase, DNA-binding domain	Tyr	integrase arm-type DNA-binding domain-containing protein	0	0	15	0.00	1.00e+00	na
17865	PF00589	IPR002104	1.50e-39	Integrase, catalytic domain	Tyr	integron integrase	0	14	0	Inf	1.27e-18	Plasmid
18008	PF13356	IPR025166	1.80e-18	Integrase, DNA-binding domain	Tyr	integrase arm-type DNA-binding domain-containing protein	0	0	14	0.00	1.00e+00	na
18025	PF13333	IPR001584	5.10e-19	Integrase, catalytic core	DDE	IS3 family transposase	0	0	14	0.00	1.00e+00	na
18050	PF00239	IPR006119	5.20e-08	Resolvase, N-terminal catalytic domain	Ser	recombinase family protein	0	0	14	0.00	1.00e+00	na
18199	PF00589	IPR002104	3.30e-22	Integrase, catalytic domain	Tyr	tyrosine-type recombinase/integrase	0	0	11	0.00	1.00e+00	na
18220	PF01797	IPR002686	3.00e-30	Transposase IS200-like	HUH	IS200/IS605 family transposase	0	0	8	0.00	1.00e+00	na
18265	PF00665	IPR001584	2.80e-19	Integrase, catalytic core	DDE	IS3 family transposase	0	10	4	51.53	1.63e-10	Plasmid
18283	PF00589	IPR002104	1.10e-08	Integrase, catalytic domain	Tyr	site-specific integrase	0	5	7	14.72	3.43e-04	Plasmid
18346	PF13356	IPR025166	4.60e-21	Integrase, DNA-binding domain	Tyr	integrase arm-type DNA-binding domain-containing protein	0	0	7	0.00	1.00e+00	na
18363	PF00239	IPR006119	1.40e-25	Resolvase, N-terminal catalytic domain	Ser	recombinase family protein	0	4	10	8.25	6.89e-03	Plasmid
18451	PF00589	IPR002104	8.40e-08	Integrase, catalytic domain	Tyr	tyrosine-type recombinase/integrase	0	0	13	0.00	1.00e+00	na
18464	PF13683	IPR001584	1.60e-08	Integrase, catalytic core	DDE	transposase	0	1	9	2.29	6.28e-01	na
18475	PF13737	IPR025668	8.70e-43	Transposase DDE domain	DDE	IS5 family transposase	0	8	0	Inf	9.26e-11	Plasmid
18515	PF00589	IPR002104	2.00e-07	Integrase, catalytic domain	Tyr	site-specific integrase	0	0	13	0.00	1.00e+00	na
18544	PF00589	IPR002104	1.60e-06	Integrase, catalytic domain	Tyr	tyrosine-type recombinase/integrase	0	6	7	17.67	3.82e-05	Plasmid
18586	PF00665	IPR001584	8.80e-21	Integrase, catalytic core	DDE	IS3 family transposase	0	0	12	0.00	1.00e+00	na
18619	PF00239	IPR006119	6.50e-16	Resolvase, N-terminal catalytic domain	Ser	recombinase family protein	0	0	12	0.00	1.00e+00	na
18645	PF00589	IPR002104	3.40e-17	Integrase, catalytic domain	Tyr	site-specific integrase	0	0	13	0.00	1.00e+00	na
18667	PF00589	IPR002104	1.10e-09	Integrase, catalytic domain	Tyr	site-specific integrase	0	4	7	11.78	2.90e-03	Plasmid
18749	PF00589	IPR002104	6.80e-22	Integrase, catalytic domain	Tyr	tyrosine-type recombinase/integrase	0	0	10	0.00	1.00e+00	na
18842	PF13610	IPR032874	2.00e-47	DDE domain	DDE	IS6-like element IS26 family transposase	0	11	1	227.39	1.27e-13	Plasmid
18849	PF02371	IPR003346	2.90e-22	Transposase, IS116/IS110/IS902	DDED	IS110 family transposase	0	1	8	2.58	5.80e-01	na
18863	PF00665	IPR001584	2.30e-16	Integrase, catalytic core	DDE	IS3 family transposase	0	0	9	0.00	1.00e+00	na
18956	PF01548	IPR002525	5.10e-20	Transposase, IS111A/IS1328/IS1533, N-terminal	DDED	IS110 family transposase	0	4	8	10.31	4.13e-03	Plasmid
19034	PF13683	IPR001584	6.30e-12	Integrase, catalytic core	DDE	transposase	0	0	7	0.00	1.00e+00	na
19043	PF00589	IPR002104	1.20e-14	Integrase, catalytic domain	Tyr	site-specific integrase	0	0	11	0.00	1.00e+00	na
19064	PF01526	IPR002513	8.30e-09	Tn3 transposase DDE domain	DDE	Tn3 family transposase	0	8	2	82.31	3.29e-09	Plasmid
19341	PF00589	IPR002104	1.40e-15	Integrase, catalytic domain	Tyr	tyrosine-type recombinase/integrase	0	8	2	82.31	3.29e-09	Plasmid
19410	PF01526	IPR002513	1.80e-10	Tn3 transposase DDE domain	DDE	transposase	0	8	1	164.90	7.36e-10	Plasmid
19419	PF01526	IPR002513	1.40e-06	Tn3 transposase DDE domain	DDE	Tn3 family transposase	0	8	0	Inf	9.26e-11	Plasmid
19562	PF04986	IPR007069	2.70e-51	Transposase, IS801/IS1294	HUH	IS91 family transposase	0	9	0	Inf	4.56e-12	Plasmid
19608	PF03400	IPR005063	6.50e-33	Transposase, IS1	DDE	hypothetical protein	0	2	0	Inf	4.74e-03	Plasmid
19609	PF00665	IPR001584	6.10e-20	Integrase, catalytic core	DDE	IS3 family transposase	0	0	11	0.00	1.00e+00	na
19684	PF01609	IPR002559	3.80e-07	Transposase, IS4-like	DDE	transposase	0	5	5	20.61	1.27e-04	Plasmid
19713	PF00589	IPR002104	1.20e-06	Integrase, catalytic domain	Tyr	tyrosine-type recombinase/integrase	0	0	9	0.00	1.00e+00	na
19807	PF14659	IPR004107	5.30e-05	Integrase, SAM-like, N-terminal	Tyr	hypothetical protein	0	0	6	0.00	1.00e+00	na
19877	PF02371	IPR003346	5.70e-20	Transposase, IS116/IS110/IS902	DDED	IS110 family transposase	0	9	0	Inf	4.56e-12	Plasmid
19945	PF00665	IPR001584	6.10e-20	Integrase, catalytic core	DDE	IS3 family transposase	0	2	8	5.15	1.46e-01	na
19952	PF00589	IPR002104	2.90e-21	Integrase, catalytic domain	Tyr	tyrosine-type recombinase/integrase	0	4	4	20.61	7.16e-04	Plasmid
20026	PF13610	IPR032874	3.70e-48	DDE domain	DDE	IS6-like element IS26 family transposase	0	10	0	Inf	2.28e-13	Plasmid
20064	PF00665	IPR001584	4.80e-21	Integrase, catalytic core	DDE	IS3 family transposase	0	0	9	0.00	1.00e+00	na
20114	PF00589	IPR002104	1.20e-31	Integrase, catalytic domain	Tyr	tyrosine-type recombinase/integrase	0	2	6	6.87	9.75e-02	na
20155	PF01797	IPR002686	1.10e-31	Transposase IS200-like	HUH	IS200/IS605 family transposase	0	0	9	0.00	1.00e+00	na
20167	PF00239	IPR006119	6.10e-17	Resolvase, N-terminal catalytic domain	Ser	recombinase family protein	0	0	10	0.00	1.00e+00	na
20380	PF00665	IPR001584	4.10e-27	Integrase, catalytic core	DDE	IS3 family transposase	0	1	3	6.87	3.07e-01	na
20468	PF13737	IPR025668	1.60e-42	Transposase DDE domain	DDE	IS5 family transposase	0	5	0	Inf	6.95e-07	Plasmid
20550	PF01526	IPR002513	7.90e-06	Tn3 transposase DDE domain	DDE	Tn3 family transposase	0	9	0	Inf	4.56e-12	Plasmid
20672	PF00665	IPR001584	7.10e-20	Integrase, catalytic core	DDE	IS3 family transposase	0	0	9	0.00	1.00e+00	na
20681	PF00239	IPR006119	2.80e-29	Resolvase, N-terminal catalytic domain	Ser	recombinase family protein	0	0	8	0.00	1.00e+00	na
20854	PF13610	IPR032874	8.10e-48	DDE domain	DDE	IS6-like element IS26 family transposase	0	8	1	164.90	7.36e-10	Plasmid
20934	PF13333	IPR001584	7.40e-07	Integrase, catalytic core	DDE	IS3 family transposase	0	8	1	164.90	7.36e-10	Plasmid
20985	PF00665	IPR001584	1.20e-22	Integrase, catalytic core	DDE	IS3 family transposase	0	1	6	3.44	4.73e-01	na
20996	PF13683	IPR001584	9.60e-07	Integrase, catalytic core	DDE	IS21 family transposase	0	4	4	20.61	7.16e-04	Plasmid
21030	PF13333	IPR001584	6.00e-20	Integrase, catalytic core	DDE	IS3 family transposase	0	5	0	Inf	6.95e-07	Plasmid
21056	PF00665	IPR001584	4.90e-19	Integrase, catalytic core	DDE	IS3 family transposase	0	0	8	0.00	1.00e+00	na
21089	PF13683	IPR001584	5.40e-07	Integrase, catalytic core	DDE	transposase	0	0	8	0.00	1.00e+00	na
21132	PF01526	IPR002513	3.40e-11	Tn3 transposase DDE domain	DDE	Tn3 family transposase	0	7	0	Inf	1.76e-09	Plasmid
21358	PF01526	IPR002513	3.60e-07	Tn3 transposase DDE domain	DDE	Tn3 family transposase	0	6	0	Inf	3.44e-08	Plasmid
21393	PF03400	IPR005063	5.70e-07	Transposase, IS1	DDE	hypothetical protein	0	0	8	0.00	1.00e+00	na
21412	PF00589	IPR002104	2.10e-21	Integrase, catalytic domain	Tyr	tyrosine-type recombinase/integrase	0	4	4	20.61	7.16e-04	Plasmid
21430	PF01609	IPR002559	1.70e-31	Transposase, IS4-like	DDE	IS5 family transposase	0	0	8	0.00	1.00e+00	na
21438	PF13356	IPR025166	5.30e-16	Integrase, DNA-binding domain	Tyr	integrase arm-type DNA-binding domain-containing protein	0	0	8	0.00	1.00e+00	na
21468	PF13683	IPR001584	7.20e-08	Integrase, catalytic core	DDE	DDE-type integrase/transposase/recombinase	0	0	8	0.00	1.00e+00	na
21571	PF00589	IPR002104	2.70e-30	Integrase, catalytic domain	Tyr	tyrosine-type recombinase/integrase	0	4	4	20.61	7.16e-04	Plasmid
21646	PF00239	IPR006119	2.00e-13	Resolvase, N-terminal catalytic domain	Ser	recombinase family protein	0	0	7	0.00	1.00e+00	na
21705	PF13333	IPR001584	2.00e-08	Integrase, catalytic core	DDE	IS3 family transposase	0	6	1	123.71	2.29e-07	Plasmid
21804	PF03400	IPR005063	4.50e-50	Transposase, IS1	DDE	IS1 family transposase	0	0	1	0.00	1.00e+00	na
21828	PF13610	IPR032874	6.00e-47	DDE domain	DDE	IS6-like element IS26 family transposase	0	7	0	Inf	1.76e-09	Plasmid
21868	PF13737	IPR025668	1.30e-43	Transposase DDE domain	DDE	IS5 family transposase	0	6	0	Inf	3.44e-08	Plasmid
21897	PF00665	IPR001584	4.40e-21	Integrase, catalytic core	DDE	IS3 family transposase	0	0	7	0.00	1.00e+00	na
21964	PF13333	IPR001584	1.80e-05	Integrase, catalytic core	DDE	IS3 family transposase	0	0	7	0.00	1.00e+00	na
22023	PF00589	IPR002104	2.60e-20	Integrase, catalytic domain	Tyr	tyrosine-type recombinase/integrase	0	2	5	8.25	7.81e-02	na
22040	PF12834	IPR024457	2.40e-16	Putative integrase, N-terminal	Tyr	integrase domain-containing protein	0	0	5	0.00	1.00e+00	na
22059	PF01609	IPR002559	5.40e-30	Transposase, IS4-like	DDE	ISAs1 family transposase	0	0	7	0.00	1.00e+00	na
22081	PF00665	IPR001584	3.60e-19	Integrase, catalytic core	DDE	IS3 family transposase	0	1	6	3.44	4.73e-01	na
22102	PF13333	IPR001584	1.60e-05	Integrase, catalytic core	DDE	IS3 family transposase	0	1	5	4.12	4.27e-01	na
22103	PF20172	IPR046668	5.50e-11	Protein of unknown function DUF6538	Tyr	site-specific integrase	0	0	2	0.00	1.00e+00	na
22123	PF00665	IPR001584	1.40e-19	Integrase, catalytic core	DDE	IS3 family transposase	0	7	0	Inf	1.76e-09	Plasmid
22149	PF13356	IPR025166	5.50e-17	Integrase, DNA-binding domain	Tyr	integrase arm-type DNA-binding domain-containing protein	0	0	6	0.00	1.00e+00	na
22199	PF13610	IPR032874	4.20e-47	DDE domain	DDE	IS6-like element IS26 family transposase	0	7	0	Inf	1.76e-09	Plasmid
22240	PF13610	IPR032874	1.50e-47	DDE domain	DDE	IS6-like element IS26 family transposase	0	5	0	Inf	6.95e-07	Plasmid
22342	PF13333	IPR001584	1.10e-20	Integrase, catalytic core	DDE	IS3-like element ISKpn1 family transposase	0	0	7	0.00	1.00e+00	na
22548	PF00589	IPR002104	4.20e-21	Integrase, catalytic domain	Tyr	tyrosine-type recombinase/integrase	0	2	5	8.25	7.81e-02	na
22552	PF01609	IPR002559	1.20e-30	Transposase, IS4-like	DDE	ISAs1 family transposase	0	0	7	0.00	1.00e+00	na
22596	PF00589	IPR002104	2.60e-35	Integrase, catalytic domain	Tyr	site-specific tyrosine recombinase XerC	0	0	7	0.00	1.00e+00	na
22646	PF00589	IPR002104	1.40e-18	Integrase, catalytic domain	Tyr	tyrosine-type recombinase/integrase	0	6	0	Inf	3.44e-08	Plasmid
22704	PF13356	IPR025166	1.10e-16	Integrase, DNA-binding domain	Tyr	integrase arm-type DNA-binding domain-containing protein	0	0	6	0.00	1.00e+00	na
22705	PF02371	IPR003346	1.00e-25	Transposase, IS116/IS110/IS902	DDED	IS110 family transposase	0	0	7	0.00	1.00e+00	na
22711	PF01526	IPR002513	2.10e-42	Tn3 transposase DDE domain	DDE	DUF3330 domain-containing protein	0	3	0	Inf	2.68e-04	Plasmid
22712	PF01609	IPR002559	2.70e-31	Transposase, IS4-like	DDE	IS5-like element IS5 family transposase	0	0	7	0.00	1.00e+00	na
22731	PF01609	IPR002559	3.00e-30	Transposase, IS4-like	DDE	ISAs1 family transposase	0	0	7	0.00	1.00e+00	na
22739	PF01609	IPR002559	9.10e-31	Transposase, IS4-like	DDE	IS5 family transposase	0	3	2	30.93	2.34e-03	Plasmid
22770	PF13737	IPR025668	4.70e-42	Transposase DDE domain	DDE	IS5 family transposase	0	7	0	Inf	1.76e-09	Plasmid
22787	PF02371	IPR003346	2.20e-13	Transposase, IS116/IS110/IS902	DDED	transposase	0	1	4	5.15	3.65e-01	na
22792	PF13356	IPR025166	2.30e-09	Integrase, DNA-binding domain	Tyr	DUF4102 domain-containing protein	0	0	7	0.00	1.00e+00	na
22795	PF13737	IPR025668	4.60e-43	Transposase DDE domain	DDE	IS5 family transposase	0	0	7	0.00	1.00e+00	na
22949	PF00589	IPR002104	8.60e-38	Integrase, catalytic domain	Tyr	site-specific tyrosine recombinase XerC	0	0	6	0.00	1.00e+00	na
23052	PF00665	IPR001584	3.30e-22	Integrase, catalytic core	DDE	IS3 family transposase	0	0	6	0.00	1.00e+00	na
23166	PF12834	IPR024457	1.50e-17	Putative integrase, N-terminal	Tyr	hypothetical protein	0	0	6	0.00	1.00e+00	na
23266	PF00665	IPR001584	4.70e-19	Integrase, catalytic core	DDE	IS3 family transposase	0	0	5	0.00	1.00e+00	na
23376	PF00589	IPR002104	2.50e-09	Integrase, catalytic domain	Tyr	tyrosine-type recombinase/integrase	0	5	0	Inf	6.95e-07	Plasmid
23390	PF13683	IPR001584	3.70e-12	Integrase, catalytic core	DDE	transposase	0	0	6	0.00	1.00e+00	na
23411	PF13683	IPR001584	4.60e-07	Integrase, catalytic core	DDE	transposase	0	0	4	0.00	1.00e+00	na
23430	PF00239	IPR006119	5.30e-07	Resolvase, N-terminal catalytic domain	Ser	recombinase family protein	0	0	6	0.00	1.00e+00	na
23567	PF09003	IPR015094	7.00e-19	Integrase, lambda-type, N-terminal DNA-binding	Tyr	phage integrase Arm DNA-binding domain-containing protein	0	0	6	0.00	1.00e+00	na
23572	PF00665	IPR001584	1.60e-22	Integrase, catalytic core	DDE	IS3 family transposase	0	0	6	0.00	1.00e+00	na
23580	PF01548	IPR002525	2.70e-24	Transposase, IS111A/IS1328/IS1533, N-terminal	DDED	IS110-like element IS621 family transposase	0	0	1	0.00	1.00e+00	na
23602	PF02371	IPR003346	1.80e-24	Transposase, IS116/IS110/IS902	DDED	IS110 family transposase	0	0	6	0.00	1.00e+00	na
23712	PF00665	IPR001584	1.30e-18	Integrase, catalytic core	DDE	IS3 family transposase	0	0	6	0.00	1.00e+00	na
23739	PF13683	IPR001584	2.00e-07	Integrase, catalytic core	DDE	transposase	0	6	0	Inf	3.44e-08	Plasmid
23803	PF01526	IPR002513	1.40e-09	Tn3 transposase DDE domain	DDE	Tn3 family transposase	0	4	1	82.31	6.48e-05	Plasmid
23937	PF13610	IPR032874	1.40e-20	DDE domain	DDE	DDE-type integrase/transposase/recombinase	0	2	0	Inf	4.74e-03	Plasmid
23939	PF00665	IPR001584	9.20e-17	Integrase, catalytic core	DDE	IS3 family transposase	0	0	6	0.00	1.00e+00	na
24067	PF13610	IPR032874	1.70e-47	DDE domain	DDE	IS6-like element IS26 family transposase	0	5	0	Inf	6.95e-07	Plasmid
24094	PF13701	IPR025668	1.10e-60	Transposase DDE domain	DDE	IS1380 family transposase	0	0	5	0.00	1.00e+00	na
24277	PF01609	IPR002559	5.20e-32	Transposase, IS4-like	DDE	IS5 family transposase	0	0	5	0.00	1.00e+00	na
24348	PF01609	IPR002559	3.40e-21	Transposase, IS4-like	DDE	IS4 family transposase	0	1	4	5.15	3.65e-01	na
24487	PF00589	IPR002104	9.60e-38	Integrase, catalytic domain	Tyr	site-specific tyrosine recombinase XerC	0	0	5	0.00	1.00e+00	na
24607	PF00665	IPR001584	7.10e-20	Integrase, catalytic core	DDE	IS3 family transposase	0	0	5	0.00	1.00e+00	na
24614	PF13610	IPR032874	3.30e-20	DDE domain	DDE	DDE-type integrase/transposase/recombinase	0	2	0	Inf	4.74e-03	Plasmid
24640	PF00589	IPR002104	3.20e-19	Integrase, catalytic domain	Tyr	tyrosine-type recombinase/integrase	0	0	5	0.00	1.00e+00	na
24666	PF00589	IPR002104	3.20e-17	Integrase, catalytic domain	Tyr	tyrosine-type recombinase/integrase	0	0	4	0.00	1.00e+00	na
24672	PF00665	IPR001584	8.80e-21	Integrase, catalytic core	DDE	IS3 family transposase	0	0	3	0.00	1.00e+00	na
24696	PF00665	IPR001584	2.70e-19	Integrase, catalytic core	DDE	IS3 family transposase	0	0	4	0.00	1.00e+00	na
24701	PF01609	IPR002559	3.50e-06	Transposase, IS4-like	DDE	transposase	0	4	0	Inf	1.39e-05	Plasmid
24704	PF00665	IPR001584	7.10e-20	Integrase, catalytic core	DDE	IS3 family transposase	0	0	5	0.00	1.00e+00	na
24759	PF13356	IPR025166	8.60e-11	Integrase, DNA-binding domain	Tyr	DUF4102 domain-containing protein	0	0	5	0.00	1.00e+00	na
24876	PF00239	IPR006119	2.50e-06	Resolvase, N-terminal catalytic domain	Ser	recombinase family protein	0	0	5	0.00	1.00e+00	na
24884	PF01797	IPR002686	1.90e-11	Transposase IS200-like	HUH	transposase	0	0	5	0.00	1.00e+00	na
24935	PF13610	IPR032874	8.40e-48	DDE domain	DDE	IS6-like element IS26 family transposase	0	5	0	Inf	6.95e-07	Plasmid
25082	PF13356	IPR025166	2.40e-08	Integrase, DNA-binding domain	Tyr	DUF4102 domain-containing protein	0	0	5	0.00	1.00e+00	na
25134	PF02371	IPR003346	1.10e-25	Transposase, IS116/IS110/IS902	DDED	IS110-like element IS621 family transposase	0	0	4	0.00	1.00e+00	na
25167	PF13356	IPR025166	2.70e-20	Integrase, DNA-binding domain	Tyr	DUF4102 domain-containing protein	0	0	5	0.00	1.00e+00	na
25206	PF13701	IPR025668	9.60e-17	Transposase DDE domain	DDE	IS1380 family transposase	0	4	1	82.31	6.48e-05	Plasmid
25582	PF00665	IPR001584	1.50e-21	Integrase, catalytic core	DDE	IS3 family transposase	0	2	0	Inf	4.74e-03	Plasmid
25675	PF01609	IPR002559	9.00e-31	Transposase, IS4-like	DDE	ISAs1 family transposase	0	0	2	0.00	1.00e+00	na
25708	PF00589	IPR002104	2.20e-20	Integrase, catalytic domain	Tyr	tyrosine-type recombinase/integrase	0	0	4	0.00	1.00e+00	na
25740	PF13610	IPR032874	1.30e-45	DDE domain	DDE	IS6-like element IS26 family transposase	0	4	0	Inf	1.39e-05	Plasmid
25791	PF00665	IPR001584	3.70e-20	Integrase, catalytic core	DDE	IS3 family transposase	0	0	4	0.00	1.00e+00	na
25816	PF13683	IPR001584	1.40e-19	Integrase, catalytic core	DDE	IS3 family transposase	0	0	4	0.00	1.00e+00	na
25828	PF03400	IPR005063	2.00e-75	Transposase, IS1	DDE	IS1 family transposase	0	0	4	0.00	1.00e+00	na
25829	PF00665	IPR001584	6.30e-20	Integrase, catalytic core	DDE	IS21 family transposase	0	4	0	Inf	1.39e-05	Plasmid
25850	PF00665	IPR001584	2.60e-20	Integrase, catalytic core	DDE	IS3 family transposase	0	0	4	0.00	1.00e+00	na
25925	PF01609	IPR002559	7.10e-31	Transposase, IS4-like	DDE	IS5 family transposase	0	3	0	Inf	2.68e-04	Plasmid
25957	PF02371	IPR003346	4.50e-25	Transposase, IS116/IS110/IS902	DDED	IS110-like element IS621 family transposase	0	0	4	0.00	1.00e+00	na
26022	PF13356	IPR025166	5.30e-15	Integrase, DNA-binding domain	Tyr	integrase arm-type DNA-binding domain-containing protein	0	0	2	0.00	1.00e+00	na
26094	PF01548	IPR002525	1.70e-44	Transposase, IS111A/IS1328/IS1533, N-terminal	DDED	IS110 family transposase	0	0	4	0.00	1.00e+00	na
26130	PF00665	IPR001584	4.90e-20	Integrase, catalytic core	DDE	IS3 family transposase	0	0	4	0.00	1.00e+00	na
26133	PF13356	IPR025166	1.20e-15	Integrase, DNA-binding domain	Tyr	integrase arm-type DNA-binding domain-containing protein	0	0	4	0.00	1.00e+00	na
26214	PF13610	IPR032874	5.80e-47	DDE domain	DDE	IS6-like element IS26 family transposase	0	4	0	Inf	1.39e-05	Plasmid
26359	PF01526	IPR002513	0.00e+00	Tn3 transposase DDE domain	DDE	Tn3 family transposase	0	2	0	Inf	4.74e-03	Plasmid
26437	PF03400	IPR005063	2.50e-74	Transposase, IS1	DDE	IS1 family transposase	0	0	4	0.00	1.00e+00	na
26448	PF13610	IPR032874	8.90e-47	DDE domain	DDE	IS6-like element IS26 family transposase	0	3	1	61.78	9.87e-04	Plasmid
26477	PF13683	IPR001584	2.70e-07	Integrase, catalytic core	DDE	transposase	0	0	3	0.00	1.00e+00	na
26637	PF01548	IPR002525	8.40e-25	Transposase, IS111A/IS1328/IS1533, N-terminal	DDED	IS110-like element IS621 family transposase	0	0	4	0.00	1.00e+00	na
26662	PF13610	IPR032874	1.90e-10	DDE domain	DDE	DDE-type integrase/transposase/recombinase	0	3	0	Inf	2.68e-04	Plasmid
26669	PF00665	IPR001584	6.40e-14	Integrase, catalytic core	DDE	IS3 family transposase	0	2	0	Inf	4.74e-03	Plasmid
26698	PF01609	IPR002559	5.80e-31	Transposase, IS4-like	DDE	IS5-like element IS5 family transposase	0	0	4	0.00	1.00e+00	na
26725	PF00589	IPR002104	4.00e-14	Integrase, catalytic domain	Tyr	integrase arm-type DNA-binding domain-containing protein	0	0	1	0.00	1.00e+00	na
26770	PF00239	IPR006119	2.00e-42	Resolvase, N-terminal catalytic domain	Ser	recombinase family protein	0	4	0	Inf	1.39e-05	Plasmid
26949	PF13610	IPR032874	9.10e-48	DDE domain	DDE	IS6-like element IS26 family transposase	0	4	0	Inf	1.39e-05	Plasmid
26958	PF13683	IPR001584	1.10e-06	Integrase, catalytic core	DDE	transposase	0	0	4	0.00	1.00e+00	na
26963	PF00589	IPR002104	1.20e-08	Integrase, catalytic domain	Tyr	tyrosine-type recombinase/integrase	0	0	4	0.00	1.00e+00	na
26993	PF13333	IPR001584	1.30e-05	Integrase, catalytic core	DDE	IS3 family transposase	0	4	0	Inf	1.39e-05	Plasmid
26996	PF00239	IPR006119	3.50e-17	Resolvase, N-terminal catalytic domain	Ser	recombinase family protein	0	0	4	0.00	1.00e+00	na
27003	PF01797	IPR002686	8.80e-32	Transposase IS200-like	HUH	IS200/IS605 family transposase	0	1	2	10.31	2.38e-01	na
27095	PF00589	IPR002104	5.30e-10	Integrase, catalytic domain	Tyr	site-specific integrase	0	3	0	Inf	2.68e-04	Plasmid
27140	PF12167	IPR022000	1.80e-22	Min27-like integrase, DNA-binding domain	Tyr	site-specific integrase	0	0	3	0.00	1.00e+00	na
27179	PF13683	IPR001584	7.00e-19	Integrase, catalytic core	DDE	IS3 family transposase	0	0	1	0.00	1.00e+00	na
27461	PF01609	IPR002559	1.10e-30	Transposase, IS4-like	DDE	IS4 family transposase	0	0	2	0.00	1.00e+00	na
27477	PF00589	IPR002104	5.10e-09	Integrase, catalytic domain	Tyr	tyrosine-type recombinase/integrase	0	0	2	0.00	1.00e+00	na
27526	PF00665	IPR001584	5.00e-19	Integrase, catalytic core	DDE	IS3 family transposase	0	1	2	10.31	2.38e-01	na
27730	PF00665	IPR001584	1.70e-20	Integrase, catalytic core	DDE	IS3 family transposase	0	1	2	10.31	2.38e-01	na
27825	PF01609	IPR002559	6.50e-32	Transposase, IS4-like	DDE	IS5-like element ISKpn26 family transposase	0	2	1	41.22	1.34e-02	Plasmid
27911	PF20172	IPR046668	1.60e-14	Protein of unknown function DUF6538	Tyr	phage integrase SAM-like domain-containing protein	0	0	3	0.00	1.00e+00	na
27932	PF01797	IPR002686	4.40e-32	Transposase IS200-like	HUH	IS200/IS605-like element IS200F family transposase	0	0	3	0.00	1.00e+00	na
27958	PF00665	IPR001584	4.90e-19	Integrase, catalytic core	DDE	IS3 family transposase	0	0	3	0.00	1.00e+00	na
27984	PF13683	IPR001584	9.60e-14	Integrase, catalytic core	DDE	transposase	0	0	2	0.00	1.00e+00	na
28067	PF00665	IPR001584	7.10e-20	Integrase, catalytic core	DDE	IS3 family transposase	0	0	3	0.00	1.00e+00	na
28139	PF13737	IPR025668	1.10e-42	Transposase DDE domain	DDE	IS5 family transposase	0	3	0	Inf	2.68e-04	Plasmid
28200	PF01526	IPR002513	3.10e-08	Tn3 transposase DDE domain	DDE	Tn3 family transposase	0	1	1	20.61	1.70e-01	na
28257	PF02371	IPR003346	1.10e-25	Transposase, IS116/IS110/IS902	DDED	IS110-like element IS621 family transposase	0	0	3	0.00	1.00e+00	na
28332	PF02371	IPR003346	3.60e-19	Transposase, IS116/IS110/IS902	DDED	IS110 family transposase	0	3	0	Inf	2.68e-04	Plasmid
28511	PF02371	IPR003346	3.50e-20	Transposase, IS116/IS110/IS902	DDED	IS110 family transposase	0	2	1	41.22	1.34e-02	Plasmid
28596	PF13737	IPR025668	1.40e-43	Transposase DDE domain	DDE	IS5-like element IS903B family transposase	0	3	0	Inf	2.68e-04	Plasmid
28734	PF00665	IPR001584	1.90e-22	Integrase, catalytic core	DDE	IS3-like element IS3 family transposase	0	0	3	0.00	1.00e+00	na
28803	PF00665	IPR001584	3.60e-08	Integrase, catalytic core	DDE	hypothetical protein	0	1	1	20.61	1.70e-01	na
28816	PF00665	IPR001584	7.10e-20	Integrase, catalytic core	DDE	IS3 family transposase	0	0	3	0.00	1.00e+00	na
28840	PF00665	IPR001584	7.10e-20	Integrase, catalytic core	DDE	IS3 family transposase	0	0	3	0.00	1.00e+00	na
28864	PF01797	IPR002686	1.60e-31	Transposase IS200-like	HUH	IS200/IS605 family transposase	0	0	3	0.00	1.00e+00	na
28923	PF13610	IPR032874	9.10e-48	DDE domain	DDE	IS6-like element IS26 family transposase	0	3	0	Inf	2.68e-04	Plasmid
28976	PF00589	IPR002104	2.80e-22	Integrase, catalytic domain	Tyr	tyrosine-type recombinase/integrase	0	0	3	0.00	1.00e+00	na
29071	PF00239	IPR006119	1.60e-33	Resolvase, N-terminal catalytic domain	Ser	recombinase family protein	0	1	2	10.31	2.38e-01	na
29138	PF01609	IPR002559	4.60e-31	Transposase, IS4-like	DDE	IS5 family transposase	0	0	3	0.00	1.00e+00	na
29157	PF12834	IPR024457	2.40e-42	Putative integrase, N-terminal	Tyr	hypothetical protein	0	0	1	0.00	1.00e+00	na
29262	PF13683	IPR001584	4.80e-15	Integrase, catalytic core	DDE	DDE-type integrase/transposase/recombinase	0	0	3	0.00	1.00e+00	na
29540	PF13356	IPR025166	5.60e-15	Integrase, DNA-binding domain	Tyr	DUF4102 domain-containing protein	0	0	1	0.00	1.00e+00	na
29549	PF02371	IPR003346	1.10e-25	Transposase, IS116/IS110/IS902	DDED	IS110-like element IS621 family transposase	0	0	3	0.00	1.00e+00	na
29752	PF13683	IPR001584	6.00e-07	Integrase, catalytic core	DDE	transposase	0	2	1	41.22	1.34e-02	Plasmid
29767	PF01609	IPR002559	4.50e-32	Transposase, IS4-like	DDE	IS5-like element ISKpn26 family transposase	0	3	0	Inf	2.68e-04	Plasmid
29768	PF13610	IPR032874	8.80e-48	DDE domain	DDE	IS6-like element IS26 family transposase	0	2	1	41.22	1.34e-02	Plasmid
29838	PF02371	IPR003346	2.60e-08	Transposase, IS116/IS110/IS902	DDED	transposase	0	0	3	0.00	1.00e+00	na
29863	PF13610	IPR032874	8.30e-48	DDE domain	DDE	IS6 family transposase	0	3	0	Inf	2.68e-04	Plasmid
29891	PF13751	IPR025668	3.30e-26	Transposase DDE domain	DDE	IS1182 family transposase	0	1	2	10.31	2.38e-01	na
29943	PF00665	IPR001584	4.90e-20	Integrase, catalytic core	DDE	IS3 family transposase	0	0	2	0.00	1.00e+00	na
29945	PF01609	IPR002559	3.40e-28	Transposase, IS4-like	DDE	H repeat-associated protein	0	0	1	0.00	1.00e+00	na
29972	PF00665	IPR001584	1.60e-18	Integrase, catalytic core	DDE	IS3 family transposase	0	0	2	0.00	1.00e+00	na
29978	PF13610	IPR032874	1.30e-47	DDE domain	DDE	IS6-like element IS26 family transposase	0	2	0	Inf	4.74e-03	Plasmid
30105	PF13683	IPR001584	2.20e-22	Integrase, catalytic core	DDE	IS3 family transposase	0	0	2	0.00	1.00e+00	na
30166	PF01548	IPR002525	1.70e-44	Transposase, IS111A/IS1328/IS1533, N-terminal	DDED	IS110 family transposase	0	1	1	20.61	1.70e-01	na
30230	PF13610	IPR032874	2.20e-46	DDE domain	DDE	IS6 family transposase	0	2	0	Inf	4.74e-03	Plasmid
30349	PF00665	IPR001584	3.60e-23	Integrase, catalytic core	DDE	IS3 family transposase	0	0	2	0.00	1.00e+00	na
30369	PF13683	IPR001584	3.70e-22	Integrase, catalytic core	DDE	IS3 family transposase	0	0	1	0.00	1.00e+00	na
30381	PF12167	IPR022000	7.10e-08	Min27-like integrase, DNA-binding domain	Tyr	DUF3596 domain-containing protein	0	0	2	0.00	1.00e+00	na
30447	PF09003	IPR015094	1.50e-28	Integrase, lambda-type, N-terminal DNA-binding	Tyr	phage integrase Arm DNA-binding domain-containing protein	0	0	1	0.00	1.00e+00	na
30455	PF13333	IPR001584	4.10e-10	Integrase, catalytic core	DDE	IS3 family transposase	0	1	0	Inf	9.13e-02	na
30483	PF01526	IPR002513	2.60e-10	Tn3 transposase DDE domain	DDE	Tn3 family transposase	0	2	0	Inf	4.74e-03	Plasmid
30582	PF13610	IPR032874	2.30e-48	DDE domain	DDE	IS6-like element IS26 family transposase	0	2	0	Inf	4.74e-03	Plasmid
30617	PF13356	IPR025166	3.90e-22	Integrase, DNA-binding domain	Tyr	DUF4102 domain-containing protein	0	0	2	0.00	1.00e+00	na
30627	PF01797	IPR002686	5.40e-31	Transposase IS200-like	HUH	IS200/IS605-like element IS200F family transposase	0	0	2	0.00	1.00e+00	na
30680	PF01526	IPR002513	0.00e+00	Tn3 transposase DDE domain	DDE	Tn3 family transposase	0	2	0	Inf	4.74e-03	Plasmid
30810	PF00239	IPR006119	6.60e-37	Resolvase, N-terminal catalytic domain	Ser	helix-turn-helix domain-containing protein	0	0	2	0.00	1.00e+00	na
30916	PF13495	IPR004107	1.10e-08	Integrase, SAM-like, N-terminal	Tyr	phage integrase N-terminal SAM-like domain-containing protein	0	0	2	0.00	1.00e+00	na
31020	PF01609	IPR002559	5.00e-30	Transposase, IS4-like	DDE	IS5 family transposase	0	0	1	0.00	1.00e+00	na
31038	PF01609	IPR002559	1.30e-28	Transposase, IS4-like	DDE	IS4-like element IS421 family transposase	0	0	2	0.00	1.00e+00	na
31118	PF13751	IPR025668	1.40e-25	Transposase DDE domain	DDE	IS1182 family transposase	0	1	1	20.61	1.70e-01	na
31168	PF00665	IPR001584	4.00e-20	Integrase, catalytic core	DDE	IS3 family transposase	0	0	2	0.00	1.00e+00	na
31280	PF01609	IPR002559	5.80e-31	Transposase, IS4-like	DDE	IS4 family transposase	0	0	2	0.00	1.00e+00	na
31324	PF02371	IPR003346	1.90e-26	Transposase, IS116/IS110/IS902	DDED	IS110 family transposase	0	1	1	20.61	1.70e-01	na
31352	PF00665	IPR001584	9.80e-21	Integrase, catalytic core	DDE	IS3 family transposase	0	0	2	0.00	1.00e+00	na
31366	PF00665	IPR001584	1.60e-09	Integrase, catalytic core	DDE	IS21 family transposase	0	2	0	Inf	4.74e-03	Plasmid
31478	PF03400	IPR005063	9.70e-27	Transposase, IS1	DDE	hypothetical protein	0	1	0	Inf	9.13e-02	na
31510	PF00589	IPR002104	3.60e-18	Integrase, catalytic domain	Tyr	tyrosine-type recombinase/integrase	0	0	2	0.00	1.00e+00	na
31556	PF13610	IPR032874	2.20e-46	DDE domain	DDE	IS6 family transposase	0	1	0	Inf	9.13e-02	na
31585	PF00665	IPR001584	8.80e-21	Integrase, catalytic core	DDE	IS3 family transposase	0	1	1	20.61	1.70e-01	na
31634	PF00589	IPR002104	2.10e-11	Integrase, catalytic domain	Tyr	tyrosine-type recombinase/integrase	0	0	2	0.00	1.00e+00	na
31639	PF13333	IPR001584	2.40e-07	Integrase, catalytic core	DDE	IS3 family transposase	0	2	0	Inf	4.74e-03	Plasmid
31650	PF04986	IPR007069	1.50e-51	Transposase, IS801/IS1294	HUH	IS91 family transposase	0	2	0	Inf	4.74e-03	Plasmid
31661	PF01609	IPR002559	1.80e-20	Transposase, IS4-like	DDE	IS4 family transposase	0	0	2	0.00	1.00e+00	na
31668	PF01609	IPR002559	1.30e-29	Transposase, IS4-like	DDE	ISAs1 family transposase	0	0	2	0.00	1.00e+00	na
31770	PF00665	IPR001584	1.40e-18	Integrase, catalytic core	DDE	IS3-like element ISKpn1 family transposase	0	0	2	0.00	1.00e+00	na
31773	PF01609	IPR002559	4.40e-32	Transposase, IS4-like	DDE	IS5-like element IS5 family transposase	0	0	2	0.00	1.00e+00	na
31825	PF13333	IPR001584	3.10e-21	Integrase, catalytic core	DDE	IS3-like element ISKpn1 family transposase	0	0	2	0.00	1.00e+00	na
31845	PF13356	IPR025166	6.50e-18	Integrase, DNA-binding domain	Tyr	integrase arm-type DNA-binding domain-containing protein	0	0	2	0.00	1.00e+00	na
31897	PF13356	IPR025166	4.10e-17	Integrase, DNA-binding domain	Tyr	DUF4102 domain-containing protein	0	0	1	0.00	1.00e+00	na
32008	PF13610	IPR032874	5.80e-48	DDE domain	DDE	IS6 family transposase	0	0	1	0.00	1.00e+00	na
32018	PF13610	IPR032874	3.20e-47	DDE domain	DDE	IS6-like element IS26 family transposase	0	0	1	0.00	1.00e+00	na
32054	PF01609	IPR002559	1.90e-20	Transposase, IS4-like	DDE	IS4-like element ISEc60 family transposase	0	1	1	20.61	1.70e-01	na
32209	PF00665	IPR001584	6.10e-20	Integrase, catalytic core	DDE	IS3 family transposase	0	0	2	0.00	1.00e+00	na
32379	PF01609	IPR002559	6.90e-31	Transposase, IS4-like	DDE	IS4-like element IS4 family transposase	0	0	2	0.00	1.00e+00	na
32389	PF01609	IPR002559	6.50e-32	Transposase, IS4-like	DDE	IS5-like element ISKpn26 family transposase	0	0	2	0.00	1.00e+00	na
32390	PF00665	IPR001584	3.60e-23	Integrase, catalytic core	DDE	IS3 family transposase	0	0	2	0.00	1.00e+00	na
32401	PF00665	IPR001584	6.90e-19	Integrase, catalytic core	DDE	IS3 family transposase	0	0	2	0.00	1.00e+00	na
32418	PF03400	IPR005063	3.50e-10	Transposase, IS1	DDE	hypothetical protein	0	0	1	0.00	1.00e+00	na
32466	PF03400	IPR005063	1.20e-05	Transposase, IS1	DDE	hypothetical protein	0	0	2	0.00	1.00e+00	na
32492	PF13610	IPR032874	8.40e-49	DDE domain	DDE	IS6-like element IS6100 family transposase	0	1	0	Inf	9.13e-02	na
32546	PF13358	IPR038717	2.40e-24	Tc1-like transposase, DDE domain	DDE	IS630-like element ISEc33 family transposase	0	2	0	Inf	4.74e-03	Plasmid
32788	PF13610	IPR032874	2.60e-48	DDE domain	DDE	IS6 family transposase	0	2	0	Inf	4.74e-03	Plasmid
32864	PF13610	IPR032874	1.10e-14	DDE domain	DDE	IS6 family transposase	0	2	0	Inf	4.74e-03	Plasmid
32868	PF13610	IPR032874	9.10e-48	DDE domain	DDE	IS6-like element IS26 family transposase	0	2	0	Inf	4.74e-03	Plasmid
33086	PF01548	IPR002525	1.80e-43	Transposase, IS111A/IS1328/IS1533, N-terminal	DDED	IS110 family transposase	0	0	2	0.00	1.00e+00	na
33185	PF00589	IPR002104	1.10e-34	Integrase, catalytic domain	Tyr	tyrosine-type recombinase/integrase	0	0	2	0.00	1.00e+00	na
33191	PF00589	IPR002104	2.00e-43	Integrase, catalytic domain	Tyr	tyrosine-type recombinase/integrase	0	1	0	Inf	9.13e-02	na
33368	PF01526	IPR002513	3.70e-119	Tn3 transposase DDE domain	DDE	Tn3 family transposase	0	1	0	Inf	9.13e-02	na
33559	PF00589	IPR002104	1.10e-15	Integrase, catalytic domain	Tyr	site-specific integrase	0	0	2	0.00	1.00e+00	na
33571	PF13356	IPR025166	1.40e-14	Integrase, DNA-binding domain	Tyr	DUF4102 domain-containing protein	0	0	2	0.00	1.00e+00	na
33589	PF00665	IPR001584	9.80e-21	Integrase, catalytic core	DDE	IS3 family transposase	0	0	2	0.00	1.00e+00	na
33671	PF02899	IPR004107	8.40e-05	Integrase, SAM-like, N-terminal	Tyr	site-specific integrase	0	0	2	0.00	1.00e+00	na
33721	PF13683	IPR001584	3.50e-15	Integrase, catalytic core	DDE	transposase	0	1	0	Inf	9.13e-02	na
33793	PF00665	IPR001584	6.10e-20	Integrase, catalytic core	DDE	IS3 family transposase	0	0	2	0.00	1.00e+00	na
33870	PF13610	IPR032874	2.20e-14	DDE domain	DDE	IS6 family transposase	0	2	0	Inf	4.74e-03	Plasmid
33897	PF00589	IPR002104	4.40e-27	Integrase, catalytic domain	Tyr	tyrosine-type recombinase/integrase	0	2	0	Inf	4.74e-03	Plasmid
33947	PF01867	IPR002729	1.70e-10	CRISPR-associated protein Cas1	cas	CRISPR-associated endonuclease Cas1	0	0	2	0.00	1.00e+00	na
34048	PF02371	IPR003346	1.10e-25	Transposase, IS116/IS110/IS902	DDED	IS110-like element IS621 family transposase	0	0	2	0.00	1.00e+00	na
34182	PF00665	IPR001584	7.40e-23	Integrase, catalytic core	DDE	IS3 family transposase	0	0	2	0.00	1.00e+00	na
34192	PF13737	IPR025668	3.20e-43	Transposase DDE domain	DDE	IS5 family transposase	0	2	0	Inf	4.74e-03	Plasmid
34214	PF13333	IPR001584	6.60e-05	Integrase, catalytic core	DDE	IS3 family transposase	0	0	2	0.00	1.00e+00	na
34274	PF13737	IPR025668	1.30e-42	Transposase DDE domain	DDE	IS5 family transposase	0	2	0	Inf	4.74e-03	Plasmid
34410	PF00239	IPR006119	4.30e-32	Resolvase, N-terminal catalytic domain	Ser	recombinase family protein	0	0	1	0.00	1.00e+00	na
Gene_Family_ID: internal gene family ID in this study
Pfam: Pfam database proten family ID
InterPro: InterPro database protein family ID
Score: InterProScan score
IntProDes: protein family description in InterPro database
Type: transposase or site-specific recombinase type (DDE, DEDD, HUH, Ser, Tyr, Cas)
Name: protein function description in RefSeq database
SSR_in_Plasmid_REI: number of SSR genes in plasmid antibiotic resistance islands
Chromosome: number of SSR genes in chromosomes
Plasmid: number of SSR genes in plasmids
Estimate: odds ratio from fisher's exact test (Inf is infinite)
p.adj: adjusted p-value from fisher's exact test (two sided)
Bias: biased presence of SSRs in replicons (na is no significant bias)
