# Supplementary material for: The evolution of antibiotic resistance islands occurs within the framework of plasmid lineages
Source: Nat Commun. 2024 May 29;15:4555. doi: 10.1038/s41467-024-48352-8 (PMC11137137; doi:10.1038/s41467-024-48352-8)
Supplement: Supplementary file 8 — Supplementary Data S5 [file 41467_2024_48352_MOESM8_ESM.xlsx]

## Sheet: Data 5S
Supplementary Data 5S. A list of significantly co-occurring ARGs in Salmonella plasmids (see notes at the bottom of the table).
ab	a	b	nab	family_a_ID	family_b_ID	estimate	p.adj	family_a_reisistance_mechanism	family_a_name	family_b_reisistance_mechanism	family_b_name
33	110	7	229	24.1	28.1	9.75	1.92e-08	antibiotic efflux	qacEdelta1	antibiotic target replacement	dfrA12
8	32	18	321	28.1	87.1	4.43	1.55e-02	antibiotic target replacement	dfrA12	antibiotic target alteration	mcr-1.1
30	113	7	229	24.1	134.1	8.63	3.53e-07	antibiotic efflux	qacEdelta1	antibiotic target replacement	sul3
18	22	19	320	28.1	134.1	13.58	4.18e-09	antibiotic target replacement	dfrA12	antibiotic target replacement	sul3
9	17	28	325	87.1	134.1	6.09	2.06e-03	antibiotic target alteration	mcr-1.1	antibiotic target replacement	sul3
1	0	0	378	209.1	351.1	Inf	1.44e-02	antibiotic efflux	rsmA	antibiotic target alteration	bacA
1	0	0	378	209.1	755.1	Inf	1.44e-02	antibiotic efflux	rsmA	antibiotic efflux	emrR
1	0	0	378	351.1	755.1	Inf	1.44e-02	antibiotic target alteration	bacA	antibiotic efflux	emrR
1	0	0	378	209.1	2248.1	Inf	1.44e-02	antibiotic efflux	rsmA	antibiotic efflux	emrB
1	0	0	378	351.1	2248.1	Inf	1.44e-02	antibiotic target alteration	bacA	antibiotic efflux	emrB
1	0	0	378	755.1	2248.1	Inf	1.44e-02	antibiotic efflux	emrR	antibiotic efflux	emrB
1	3	0	375	11610.1	12445.1	Inf	4.94e-02	antibiotic target alteration	ErmB	antibiotic inactivation	APH(3')-VI
1	2	0	376	12274.1	12445.1	Inf	3.80e-02	antibiotic target protection	msrE	antibiotic inactivation	APH(3')-VI
1	2	0	376	12274.1	15085.1	Inf	3.80e-02	antibiotic target protection	msrE	antibiotic target alteration	rmtC
67	76	71	165	24.1	2697.1	2.04	8.17e-03	antibiotic efflux	qacEdelta1	antibiotic inactivation	TEM-1
101	42	27	209	24.1	2784.1	18.42	4.04e-30	antibiotic efflux	qacEdelta1	antibiotic inactivation	aadA
35	5	93	246	28.1	2784.1	18.35	4.56e-12	antibiotic target replacement	dfrA12	antibiotic inactivation	aadA
35	2	93	249	134.1	2784.1	46.41	1.62e-14	antibiotic target replacement	sul3	antibiotic inactivation	aadA
8	130	0	241	2697.1	3607.1	Inf	1.97e-03	antibiotic inactivation	TEM-1	antibiotic efflux	QepA2
7	121	1	250	2784.1	3607.1	14.37	1.43e-02	antibiotic inactivation	aadA	antibiotic efflux	QepA2
31	112	20	216	24.1	3774.1	2.98	3.48e-03	antibiotic efflux	qacEdelta1	antibiotic target alteration; antibiotic efflux	tetR
28	110	23	218	2697.1	3774.1	2.41	2.35e-02	antibiotic inactivation	TEM-1	antibiotic target alteration; antibiotic efflux	tetR
25	118	10	226	24.1	3778.1	4.77	2.51e-04	antibiotic efflux	qacEdelta1	antibiotic efflux	oqxA
17	23	18	321	28.1	3778.1	13.00	1.66e-08	antibiotic target replacement	dfrA12	antibiotic efflux	oqxA
7	19	28	325	87.1	3778.1	4.25	2.84e-02	antibiotic target alteration	mcr-1.1	antibiotic efflux	oqxA
19	18	16	326	134.1	3778.1	21.09	1.85e-11	antibiotic target replacement	sul3	antibiotic efflux	oqxA
24	104	11	240	2784.1	3778.1	5.01	1.34e-04	antibiotic inactivation	aadA	antibiotic efflux	oqxA
15	128	3	233	24.1	3783.1	9.05	5.29e-04	antibiotic efflux	qacEdelta1	antibiotic efflux	oqxB
10	30	8	331	28.1	3783.1	13.59	1.41e-05	antibiotic target replacement	dfrA12	antibiotic efflux	oqxB
11	26	7	335	134.1	3783.1	19.87	4.64e-07	antibiotic target replacement	sul3	antibiotic efflux	oqxB
17	111	1	250	2784.1	3783.1	37.98	7.62e-07	antibiotic inactivation	aadA	antibiotic efflux	oqxB
18	17	0	344	3778.1	3783.1	Inf	1.42e-19	antibiotic efflux	oqxA	antibiotic efflux	oqxB
22	15	46	296	134.1	3819.1	9.35	3.23e-08	antibiotic target replacement	sul3	antibiotic inactivation	CTX-M-15
36	92	32	219	2784.1	3819.1	2.67	2.50e-03	antibiotic inactivation	aadA	antibiotic inactivation	CTX-M-15
24	11	44	300	3778.1	3819.1	14.70	6.85e-11	antibiotic efflux	oqxA	antibiotic inactivation	CTX-M-15
126	17	1	235	24.1	3859.1	1576.37	1.91e-77	antibiotic efflux	qacEdelta1	antibiotic target replacement	sul1
27	13	100	239	28.1	3859.1	4.94	3.84e-05	antibiotic target replacement	dfrA12	antibiotic target replacement	sul1
26	11	101	241	134.1	3859.1	5.61	1.78e-05	antibiotic target replacement	sul3	antibiotic target replacement	sul1
59	79	68	173	2697.1	3859.1	1.90	2.40e-02	antibiotic inactivation	TEM-1	antibiotic target replacement	sul1
86	42	41	210	2784.1	3859.1	10.40	1.06e-20	antibiotic inactivation	aadA	antibiotic target replacement	sul1
29	22	98	230	3774.1	3859.1	3.08	2.47e-03	antibiotic target alteration; antibiotic efflux	tetR	antibiotic target replacement	sul1
24	11	103	241	3778.1	3859.1	5.08	1.27e-04	antibiotic efflux	oqxA	antibiotic target replacement	sul1
14	4	113	248	3783.1	3859.1	7.64	8.16e-04	antibiotic efflux	oqxB	antibiotic target replacement	sul1
98	45	111	125	24.1	3861.1	2.45	3.97e-04	antibiotic efflux	qacEdelta1	antibiotic efflux	tet(A)
98	40	111	130	2697.1	3861.1	2.86	3.26e-05	antibiotic inactivation	TEM-1	antibiotic efflux	tet(A)
83	45	126	125	2784.1	3861.1	1.83	4.11e-02	antibiotic inactivation	aadA	antibiotic efflux	tet(A)
51	0	158	170	3774.1	3861.1	Inf	1.73e-13	antibiotic target alteration; antibiotic efflux	tetR	antibiotic efflux	tet(A)
86	41	123	129	3859.1	3861.1	2.20	3.18e-03	antibiotic target replacement	sul1	antibiotic efflux	tet(A)
94	49	94	142	24.1	4228.1	2.89	1.12e-05	antibiotic efflux	qacEdelta1	antibiotic target replacement	sul2
29	11	159	180	28.1	4228.1	2.98	1.37e-02	antibiotic target replacement	dfrA12	antibiotic target replacement	sul2
34	3	154	188	134.1	4228.1	13.76	1.94e-07	antibiotic target replacement	sul3	antibiotic target replacement	sul2
94	44	94	147	2697.1	4228.1	3.33	6.18e-07	antibiotic inactivation	TEM-1	antibiotic target replacement	sul2
77	51	111	140	2784.1	4228.1	1.90	1.83e-02	antibiotic inactivation	aadA	antibiotic target replacement	sul2
53	30	135	161	3687.1	4228.1	2.10	2.15e-02	antibiotic inactivation	CMY-2	antibiotic target replacement	sul2
26	9	162	182	3778.1	4228.1	3.24	1.33e-02	antibiotic efflux	oqxA	antibiotic target replacement	sul2
80	47	108	144	3859.1	4228.1	2.26	2.22e-03	antibiotic target replacement	sul1	antibiotic target replacement	sul2
148	61	40	130	3861.1	4228.1	7.83	1.40e-18	antibiotic efflux	tet(A)	antibiotic target replacement	sul2
20	123	4	232	24.1	4306.1	9.38	2.98e-05	antibiotic efflux	qacEdelta1	antibiotic inactivation	FosA3
7	33	17	322	28.1	4306.1	4.00	3.71e-02	antibiotic target replacement	dfrA12	antibiotic inactivation	FosA3
6	20	18	335	87.1	4306.1	5.54	1.77e-02	antibiotic target alteration	mcr-1.1	antibiotic inactivation	FosA3
11	26	13	329	134.1	4306.1	10.57	1.79e-05	antibiotic target replacement	sul3	antibiotic inactivation	FosA3
19	109	5	246	2784.1	4306.1	8.52	3.19e-05	antibiotic inactivation	aadA	antibiotic inactivation	FosA3
3	5	21	350	3607.1	4306.1	9.85	4.77e-02	antibiotic efflux	QepA2	antibiotic inactivation	FosA3
14	21	10	334	3778.1	4306.1	21.81	4.16e-09	antibiotic efflux	oqxA	antibiotic inactivation	FosA3
5	13	19	342	3783.1	4306.1	6.85	1.74e-02	antibiotic efflux	oqxB	antibiotic inactivation	FosA3
22	46	2	309	3819.1	4306.1	72.56	1.62e-14	antibiotic inactivation	CTX-M-15	antibiotic inactivation	FosA3
19	108	5	247	3859.1	4306.1	8.64	2.82e-05	antibiotic target replacement	sul1	antibiotic inactivation	FosA3
7	17	18	337	4306.1	8945.1	7.63	2.59e-03	antibiotic inactivation	FosA3	antibiotic inactivation	catB3
8	60	7	304	3819.1	8767.1	5.75	9.60e-03	antibiotic inactivation	CTX-M-15	antibiotic target alteration	rmtB
78	65	89	147	24.1	4479.1	1.98	1.11e-02	antibiotic efflux	qacEdelta1	antibiotic inactivation	APH(6)-Id
93	45	74	167	2697.1	4479.1	4.64	1.51e-10	antibiotic inactivation	TEM-1	antibiotic inactivation	APH(6)-Id
53	30	114	182	3687.1	4479.1	2.81	4.28e-04	antibiotic inactivation	CMY-2	antibiotic inactivation	APH(6)-Id
34	17	133	195	3774.1	4479.1	2.92	4.69e-03	antibiotic target alteration; antibiotic efflux	tetR	antibiotic inactivation	APH(6)-Id
70	57	97	155	3859.1	4479.1	1.96	1.61e-02	antibiotic target replacement	sul1	antibiotic inactivation	APH(6)-Id
141	68	26	144	3861.1	4479.1	11.39	1.46e-23	antibiotic efflux	tet(A)	antibiotic inactivation	APH(6)-Id
143	45	24	167	4228.1	4479.1	21.86	1.82e-35	antibiotic target replacement	sul2	antibiotic inactivation	APH(6)-Id
77	66	83	153	24.1	4586.1	2.15	2.77e-03	antibiotic efflux	qacEdelta1	antibiotic inactivation	APH(3'')-Ib
86	52	74	167	2697.1	4586.1	3.72	5.66e-08	antibiotic inactivation	TEM-1	antibiotic inactivation	APH(3'')-Ib
52	31	108	188	3687.1	4586.1	2.91	2.34e-04	antibiotic inactivation	CMY-2	antibiotic inactivation	APH(3'')-Ib
34	17	126	202	3774.1	4586.1	3.20	1.53e-03	antibiotic target alteration; antibiotic efflux	tetR	antibiotic inactivation	APH(3'')-Ib
69	58	91	161	3859.1	4586.1	2.10	5.77e-03	antibiotic target replacement	sul1	antibiotic inactivation	APH(3'')-Ib
132	77	28	142	3861.1	4586.1	8.64	5.54e-19	antibiotic efflux	tet(A)	antibiotic inactivation	APH(3'')-Ib
134	54	26	165	4228.1	4586.1	15.60	2.74e-29	antibiotic target replacement	sul2	antibiotic inactivation	APH(3'')-Ib
158	9	2	210	4479.1	4586.1	1760.85	1.41e-89	antibiotic inactivation	APH(6)-Id	antibiotic inactivation	APH(3'')-Ib
55	88	22	214	24.1	4614.1	6.05	4.81e-10	antibiotic efflux	qacEdelta1	antibiotic target replacement	dfrA14
14	23	63	279	134.1	4614.1	2.69	4.26e-02	antibiotic target replacement	sul3	antibiotic target replacement	dfrA14
53	85	24	217	2697.1	4614.1	5.61	2.11e-09	antibiotic inactivation	TEM-1	antibiotic target replacement	dfrA14
42	86	35	216	2784.1	4614.1	3.00	3.24e-04	antibiotic inactivation	aadA	antibiotic target replacement	dfrA14
45	115	32	187	4586.1	4614.1	2.28	1.05e-02	antibiotic inactivation	APH(3'')-Ib	antibiotic target replacement	dfrA14
23	28	54	274	3774.1	4614.1	4.15	1.37e-04	antibiotic target alteration; antibiotic efflux	tetR	antibiotic target replacement	dfrA14
29	39	48	263	3819.1	4614.1	4.05	2.98e-05	antibiotic inactivation	CTX-M-15	antibiotic target replacement	dfrA14
54	73	23	229	3859.1	4614.1	7.32	4.65e-12	antibiotic target replacement	sul1	antibiotic target replacement	dfrA14
66	143	11	159	3861.1	4614.1	6.64	9.35e-09	antibiotic efflux	tet(A)	antibiotic target replacement	dfrA14
55	133	22	169	4228.1	4614.1	3.17	1.72e-04	antibiotic target replacement	sul2	antibiotic target replacement	dfrA14
13	11	64	291	4306.1	4614.1	5.34	1.10e-03	antibiotic inactivation	FosA3	antibiotic target replacement	dfrA14
54	113	23	189	4479.1	4614.1	3.91	3.91e-06	antibiotic inactivation	APH(6)-Id	antibiotic target replacement	dfrA14
8	32	20	319	28.1	7561.1	3.97	2.48e-02	antibiotic target replacement	dfrA12	antibiotic inactivation	OXA-1
18	170	2	189	4228.1	13085.1	9.96	1.05e-03	antibiotic target replacement	sul2	antibiotic inactivation	linG
79	64	51	185	24.1	6168.1	4.46	9.80e-10	antibiotic efflux	qacEdelta1	antibiotic efflux	floR
30	10	100	239	28.1	6168.1	7.13	6.18e-07	antibiotic target replacement	dfrA12	antibiotic efflux	floR
37	0	93	249	134.1	6168.1	Inf	9.12e-18	antibiotic target replacement	sul3	antibiotic efflux	floR
82	46	48	203	2784.1	6168.1	7.49	4.10e-16	antibiotic inactivation	aadA	antibiotic efflux	floR
51	32	79	217	3687.1	6168.1	4.36	1.44e-07	antibiotic inactivation	CMY-2	antibiotic efflux	floR
28	7	102	242	3778.1	6168.1	9.43	1.17e-07	antibiotic efflux	oqxA	antibiotic efflux	floR
16	2	114	247	3783.1	6168.1	17.21	1.53e-05	antibiotic efflux	oqxB	antibiotic efflux	floR
44	24	86	225	3819.1	6168.1	4.77	2.29e-07	antibiotic inactivation	CTX-M-15	antibiotic efflux	floR
66	61	64	188	3859.1	6168.1	3.17	4.61e-06	antibiotic target replacement	sul1	antibiotic efflux	floR
101	108	29	141	3861.1	6168.1	4.53	1.90e-09	antibiotic efflux	tet(A)	antibiotic efflux	floR
113	75	17	174	4228.1	6168.1	15.28	3.58e-25	antibiotic target replacement	sul2	antibiotic efflux	floR
22	2	108	247	4306.1	6168.1	24.96	3.79e-08	antibiotic inactivation	FosA3	antibiotic efflux	floR
87	80	43	169	4479.1	6168.1	4.26	2.78e-09	antibiotic inactivation	APH(6)-Id	antibiotic efflux	floR
80	80	50	169	4586.1	6168.1	3.37	7.70e-07	antibiotic inactivation	APH(3'')-Ib	antibiotic efflux	floR
37	106	2	234	24.1	6179.1	40.50	1.22e-13	antibiotic efflux	qacEdelta1	antibiotic inactivation	AAC(6')-Ib-cr
25	105	14	235	6168.1	6179.1	3.98	5.17e-04	antibiotic efflux	floR	antibiotic inactivation	AAC(6')-Ib-cr
16	21	23	319	134.1	6179.1	10.44	2.89e-07	antibiotic target replacement	sul3	antibiotic inactivation	AAC(6')-Ib-cr
25	103	14	237	2784.1	6179.1	4.09	4.18e-04	antibiotic inactivation	aadA	antibiotic inactivation	AAC(6')-Ib-cr
17	18	22	322	3778.1	6179.1	13.62	1.02e-08	antibiotic efflux	oqxA	antibiotic inactivation	AAC(6')-Ib-cr
12	6	27	334	3783.1	6179.1	24.24	4.86e-08	antibiotic efflux	oqxB	antibiotic inactivation	AAC(6')-Ib-cr
16	52	23	288	3819.1	6179.1	3.83	2.10e-03	antibiotic inactivation	CTX-M-15	antibiotic inactivation	AAC(6')-Ib-cr
36	91	3	249	3859.1	6179.1	32.53	3.05e-14	antibiotic target replacement	sul1	antibiotic inactivation	AAC(6')-Ib-cr
8	16	31	324	4306.1	6179.1	5.19	8.01e-03	antibiotic inactivation	FosA3	antibiotic inactivation	AAC(6')-Ib-cr
34	63	5	277	6699.1	8475.1	29.53	6.08e-16	antibiotic inactivation	AAC(3)-IId	antibiotic inactivation	arr-3
6	29	9	335	3778.1	8767.1	7.62	6.74e-03	antibiotic efflux	oqxA	antibiotic target alteration	rmtB
23	120	13	223	24.1	6465.1	3.28	6.11e-03	antibiotic efflux	qacEdelta1	antibiotic inactivation	mphA
21	117	15	226	2697.1	6465.1	2.70	2.90e-02	antibiotic inactivation	TEM-1	antibiotic inactivation	mphA
22	106	14	237	2784.1	6465.1	3.50	4.07e-03	antibiotic inactivation	aadA	antibiotic inactivation	mphA
7	1	29	342	3607.1	6465.1	80.21	3.49e-06	antibiotic efflux	QepA2	antibiotic inactivation	mphA
6	12	30	331	3783.1	6465.1	5.47	2.02e-02	antibiotic efflux	oqxB	antibiotic inactivation	mphA
15	53	21	290	3819.1	6465.1	3.89	2.65e-03	antibiotic inactivation	CTX-M-15	antibiotic inactivation	mphA
22	105	14	238	3859.1	6465.1	3.55	3.99e-03	antibiotic target replacement	sul1	antibiotic inactivation	mphA
7	17	29	326	4306.1	6465.1	4.60	2.12e-02	antibiotic inactivation	FosA3	antibiotic inactivation	mphA
17	60	19	283	4614.1	6465.1	4.20	8.76e-04	antibiotic target replacement	dfrA14	antibiotic inactivation	mphA
22	108	14	235	6168.1	6465.1	3.41	4.49e-03	antibiotic efflux	floR	antibiotic inactivation	mphA
13	26	23	317	6179.1	6465.1	6.83	7.88e-05	antibiotic inactivation	AAC(6')-Ib-cr	antibiotic inactivation	mphA
66	77	31	205	24.1	6699.1	5.64	6.80e-11	antibiotic efflux	qacEdelta1	antibiotic inactivation	AAC(3)-IId
20	20	77	262	28.1	6699.1	3.39	2.98e-03	antibiotic target replacement	dfrA12	antibiotic inactivation	AAC(3)-IId
32	5	65	277	134.1	6699.1	26.95	1.11e-14	antibiotic target replacement	sul3	antibiotic inactivation	AAC(3)-IId
49	89	48	193	2697.1	6699.1	2.21	6.09e-03	antibiotic inactivation	TEM-1	antibiotic inactivation	AAC(3)-IId
74	54	23	228	2784.1	6699.1	13.46	5.69e-22	antibiotic inactivation	aadA	antibiotic inactivation	AAC(3)-IId
25	10	72	272	3778.1	6699.1	9.37	3.90e-08	antibiotic efflux	oqxA	antibiotic inactivation	AAC(3)-IId
15	3	82	279	3783.1	6699.1	16.86	2.70e-06	antibiotic efflux	oqxB	antibiotic inactivation	AAC(3)-IId
47	21	50	261	3819.1	6699.1	11.57	1.28e-15	antibiotic inactivation	CTX-M-15	antibiotic inactivation	AAC(3)-IId
62	65	35	217	3859.1	6699.1	5.88	3.45e-11	antibiotic target replacement	sul1	antibiotic inactivation	AAC(3)-IId
21	3	76	279	4306.1	6699.1	25.45	1.34e-09	antibiotic inactivation	FosA3	antibiotic inactivation	AAC(3)-IId
36	41	61	241	4614.1	6699.1	3.46	6.55e-05	antibiotic target replacement	dfrA14	antibiotic inactivation	AAC(3)-IId
62	68	35	214	6168.1	6699.1	5.54	1.22e-10	antibiotic efflux	floR	antibiotic inactivation	AAC(3)-IId
28	11	69	271	6179.1	6699.1	9.91	2.92e-09	antibiotic inactivation	AAC(6')-Ib-cr	antibiotic inactivation	AAC(3)-IId
22	14	75	268	6465.1	6699.1	5.58	2.10e-05	antibiotic inactivation	mphA	antibiotic inactivation	AAC(3)-IId
35	103	30	211	2697.1	6707.1	2.38	1.03e-02	antibiotic inactivation	TEM-1	antibiotic target protection	QnrS1
34	96	31	218	6168.1	6707.1	2.48	8.46e-03	antibiotic efflux	floR	antibiotic target protection	QnrS1
14	22	51	292	6465.1	6707.1	3.63	5.61e-03	antibiotic inactivation	mphA	antibiotic target protection	QnrS1
12	12	79	276	4306.1	7222.1	3.48	2.48e-02	antibiotic inactivation	FosA3	antibiotic inactivation	APH(3')-Ia
47	96	44	192	24.1	7222.1	2.13	1.13e-02	antibiotic efflux	qacEdelta1	antibiotic inactivation	APH(3')-Ia
17	23	74	265	28.1	7222.1	2.64	2.94e-02	antibiotic target replacement	dfrA12	antibiotic inactivation	APH(3')-Ia
22	15	69	273	134.1	7222.1	5.77	1.20e-05	antibiotic target replacement	sul3	antibiotic inactivation	APH(3')-Ia
51	77	40	211	2784.1	7222.1	3.48	5.89e-06	antibiotic inactivation	aadA	antibiotic inactivation	APH(3')-Ia
21	14	70	274	3778.1	7222.1	5.84	1.77e-05	antibiotic efflux	oqxA	antibiotic inactivation	APH(3')-Ia
35	33	56	255	3819.1	7222.1	4.80	8.04e-07	antibiotic inactivation	CTX-M-15	antibiotic inactivation	APH(3')-Ia
43	84	48	204	3859.1	7222.1	2.17	1.22e-02	antibiotic target replacement	sul1	antibiotic inactivation	APH(3')-Ia
51	79	40	209	6168.1	7222.1	3.36	1.17e-05	antibiotic efflux	floR	antibiotic inactivation	APH(3')-Ia
45	52	46	236	6699.1	7222.1	4.42	1.93e-07	antibiotic inactivation	AAC(3)-IId	antibiotic inactivation	APH(3')-Ia
27	116	1	235	24.1	7561.1	54.26	3.08e-10	antibiotic efflux	qacEdelta1	antibiotic inactivation	OXA-1
16	21	12	330	134.1	7561.1	20.55	6.84e-10	antibiotic target replacement	sul3	antibiotic inactivation	OXA-1
22	106	6	245	2784.1	7561.1	8.42	6.49e-06	antibiotic inactivation	aadA	antibiotic inactivation	OXA-1
18	17	10	334	3778.1	7561.1	34.46	5.38e-13	antibiotic efflux	oqxA	antibiotic inactivation	OXA-1
13	5	15	346	3783.1	7561.1	57.81	1.81e-11	antibiotic efflux	oqxB	antibiotic inactivation	OXA-1
15	53	13	298	3819.1	7561.1	6.44	7.89e-05	antibiotic inactivation	CTX-M-15	antibiotic inactivation	OXA-1
26	101	2	250	3859.1	7561.1	31.90	3.12e-10	antibiotic target replacement	sul1	antibiotic inactivation	OXA-1
7	17	21	334	4306.1	7561.1	6.49	5.17e-03	antibiotic inactivation	FosA3	antibiotic inactivation	OXA-1
22	108	6	243	6168.1	7561.1	8.20	8.87e-06	antibiotic efflux	floR	antibiotic inactivation	OXA-1
26	13	2	338	6179.1	7561.1	318.08	3.97e-26	antibiotic inactivation	AAC(6')-Ib-cr	antibiotic inactivation	OXA-1
9	27	19	324	6465.1	7561.1	5.64	2.96e-03	antibiotic inactivation	mphA	antibiotic inactivation	OXA-1
22	75	6	276	6699.1	7561.1	13.37	2.17e-08	antibiotic inactivation	AAC(3)-IId	antibiotic inactivation	OXA-1
9	59	11	300	3819.1	13085.1	4.14	1.94e-02	antibiotic inactivation	CTX-M-15	antibiotic inactivation	linG
37	106	12	224	24.1	7703.1	6.48	2.32e-07	antibiotic efflux	qacEdelta1	antibiotic inactivation	catA1
40	98	9	232	2697.1	7703.1	10.45	1.16e-10	antibiotic inactivation	TEM-1	antibiotic inactivation	catA1
27	24	22	306	3774.1	7703.1	15.44	6.16e-13	antibiotic target alteration; antibiotic efflux	tetR	antibiotic inactivation	catA1
36	91	13	239	3859.1	7703.1	7.23	2.16e-08	antibiotic target replacement	sul1	antibiotic inactivation	catA1
41	168	8	162	3861.1	7703.1	4.92	9.39e-05	antibiotic efflux	tet(A)	antibiotic inactivation	catA1
39	149	10	181	4228.1	7703.1	4.72	5.23e-05	antibiotic target replacement	sul2	antibiotic inactivation	catA1
42	125	7	205	4479.1	7703.1	9.78	3.38e-09	antibiotic inactivation	APH(6)-Id	antibiotic inactivation	catA1
42	118	7	212	4586.1	7703.1	10.71	6.84e-10	antibiotic inactivation	APH(3'')-Ib	antibiotic inactivation	catA1
26	51	23	279	4614.1	7703.1	6.14	4.64e-07	antibiotic target replacement	dfrA14	antibiotic inactivation	catA1
7	32	6	334	6179.1	8096.1	12.01	6.05e-04	antibiotic inactivation	AAC(6')-Ib-cr	antibiotic target alteration	mcr-9.1
8	89	5	277	6699.1	8096.1	4.95	2.86e-02	antibiotic inactivation	AAC(3)-IId	antibiotic target alteration	mcr-9.1
8	57	5	309	6707.1	8096.1	8.60	2.25e-03	antibiotic target protection	QnrS1	antibiotic target alteration	mcr-9.1
8	41	5	325	7703.1	8096.1	12.52	2.87e-04	antibiotic inactivation	catA1	antibiotic target alteration	mcr-9.1
29	114	10	226	24.1	8475.1	5.72	1.20e-05	antibiotic efflux	qacEdelta1	antibiotic inactivation	arr-3
23	14	16	326	134.1	8475.1	32.70	1.64e-15	antibiotic target replacement	sul3	antibiotic inactivation	arr-3
22	116	17	224	2697.1	8475.1	2.49	3.87e-02	antibiotic inactivation	TEM-1	antibiotic inactivation	arr-3
33	95	6	245	2784.1	8475.1	14.08	1.51e-10	antibiotic inactivation	aadA	antibiotic inactivation	arr-3
18	17	21	323	3778.1	8475.1	16.03	8.38e-10	antibiotic efflux	oqxA	antibiotic inactivation	arr-3
13	5	26	335	3783.1	8475.1	32.72	2.20e-09	antibiotic efflux	oqxB	antibiotic inactivation	arr-3
24	44	15	296	3819.1	8475.1	10.66	1.89e-09	antibiotic inactivation	CTX-M-15	antibiotic inactivation	arr-3
28	99	11	241	3859.1	8475.1	6.16	3.69e-06	antibiotic target replacement	sul1	antibiotic inactivation	arr-3
32	156	7	184	4228.1	8475.1	5.37	1.26e-04	antibiotic target replacement	sul2	antibiotic inactivation	arr-3
7	17	32	323	4306.1	8475.1	4.13	3.24e-02	antibiotic inactivation	FosA3	antibiotic inactivation	arr-3
24	53	15	287	4614.1	8475.1	8.59	3.56e-08	antibiotic target replacement	dfrA14	antibiotic inactivation	arr-3
34	96	5	244	6168.1	8475.1	17.14	2.15e-11	antibiotic efflux	floR	antibiotic inactivation	arr-3
28	11	11	329	6179.1	8475.1	73.29	1.09e-22	antibiotic inactivation	AAC(6')-Ib-cr	antibiotic inactivation	arr-3
16	20	23	320	6465.1	8475.1	10.99	1.84e-07	antibiotic inactivation	mphA	antibiotic inactivation	arr-3
15	50	24	290	6707.1	8475.1	3.61	6.50e-03	antibiotic target protection	QnrS1	antibiotic inactivation	arr-3
22	69	17	271	7222.1	8475.1	5.05	3.78e-05	antibiotic inactivation	APH(3')-Ia	antibiotic inactivation	arr-3
26	2	13	338	7561.1	8475.1	318.08	3.97e-26	antibiotic inactivation	OXA-1	antibiotic inactivation	arr-3
25	66	16	272	7222.1	10647.1	6.40	9.82e-07	antibiotic inactivation	APH(3')-Ia	antibiotic inactivation	APH(4)-Ia
21	18	20	320	8475.1	10647.1	18.35	1.18e-11	antibiotic inactivation	arr-3	antibiotic inactivation	APH(4)-Ia
4	32	2	341	6465.1	8634.1	20.92	5.72e-03	antibiotic inactivation	mphA	antibiotic inactivation	NDM-1
4	2	3	370	8634.1	8703.1	211.14	6.74e-06	antibiotic inactivation	NDM-1	antibiotic inactivation	BRP(MBL)
11	132	4	232	24.1	8767.1	4.81	2.75e-02	antibiotic efflux	qacEdelta1	antibiotic target alteration	rmtB
5	32	10	332	134.1	8767.1	5.15	4.64e-02	antibiotic target replacement	sul3	antibiotic target alteration	rmtB
12	126	3	238	2697.1	8767.1	7.52	3.81e-03	antibiotic inactivation	TEM-1	antibiotic target alteration	rmtB
12	116	3	248	2784.1	8767.1	8.50	1.83e-03	antibiotic inactivation	aadA	antibiotic target alteration	rmtB
5	3	10	361	3607.1	8767.1	57.21	2.44e-05	antibiotic efflux	QepA2	antibiotic target alteration	rmtB
5	13	10	351	3783.1	8767.1	13.24	2.16e-03	antibiotic efflux	oqxB	antibiotic target alteration	rmtB
11	116	4	248	3859.1	8767.1	5.85	9.13e-03	antibiotic target replacement	sul1	antibiotic target alteration	rmtB
6	18	9	346	4306.1	8767.1	12.60	8.76e-04	antibiotic inactivation	FosA3	antibiotic target alteration	rmtB
11	66	4	298	4614.1	8767.1	12.30	7.97e-05	antibiotic target replacement	dfrA14	antibiotic target alteration	rmtB
10	29	5	335	6179.1	8767.1	22.66	1.09e-06	antibiotic inactivation	AAC(6')-Ib-cr	antibiotic target alteration	rmtB
10	29	5	335	8475.1	8767.1	22.66	1.09e-06	antibiotic inactivation	arr-3	antibiotic target alteration	rmtB
10	26	5	338	6465.1	8767.1	25.44	4.94e-07	antibiotic inactivation	mphA	antibiotic target alteration	rmtB
11	86	4	278	6699.1	8767.1	8.83	7.93e-04	antibiotic inactivation	AAC(3)-IId	antibiotic target alteration	rmtB
9	19	6	345	7561.1	8767.1	26.56	8.15e-07	antibiotic inactivation	OXA-1	antibiotic target alteration	rmtB
25	118	0	236	24.1	8945.1	Inf	1.51e-10	antibiotic efflux	qacEdelta1	antibiotic inactivation	catB3
8	32	17	322	28.1	8945.1	4.70	1.23e-02	antibiotic target replacement	dfrA12	antibiotic inactivation	catB3
16	21	9	333	134.1	8945.1	27.55	6.80e-11	antibiotic target replacement	sul3	antibiotic inactivation	catB3
19	109	6	245	2784.1	8945.1	7.08	8.73e-05	antibiotic inactivation	aadA	antibiotic inactivation	catB3
17	18	8	336	3778.1	8945.1	38.60	9.10e-13	antibiotic efflux	oqxA	antibiotic inactivation	catB3
12	6	13	348	3783.1	8945.1	51.58	1.29e-10	antibiotic efflux	oqxB	antibiotic inactivation	catB3
14	54	11	300	3819.1	8945.1	7.02	8.31e-05	antibiotic inactivation	CTX-M-15	antibiotic inactivation	catB3
25	102	0	252	3859.1	8945.1	Inf	7.65e-12	antibiotic target replacement	sul1	antibiotic inactivation	catB3
19	169	6	185	4228.1	8945.1	3.46	3.35e-02	antibiotic target replacement	sul2	antibiotic inactivation	catB3
20	110	5	244	6168.1	8945.1	8.82	1.77e-05	antibiotic efflux	floR	antibiotic inactivation	catB3
24	15	1	339	6179.1	8945.1	505.80	1.22e-24	antibiotic inactivation	AAC(6')-Ib-cr	antibiotic inactivation	catB3
24	15	1	339	8475.1	8945.1	505.80	1.22e-24	antibiotic inactivation	arr-3	antibiotic inactivation	catB3
8	28	17	326	6465.1	8945.1	5.44	6.24e-03	antibiotic inactivation	mphA	antibiotic inactivation	catB3
20	77	5	277	6699.1	8945.1	14.26	7.66e-08	antibiotic inactivation	AAC(3)-IId	antibiotic inactivation	catB3
12	79	13	275	7222.1	8945.1	3.20	3.27e-02	antibiotic inactivation	APH(3')-Ia	antibiotic inactivation	catB3
25	3	0	351	7561.1	8945.1	Inf	1.40e-33	antibiotic inactivation	OXA-1	antibiotic inactivation	catB3
8	7	17	347	8767.1	8945.1	22.76	5.92e-06	antibiotic target alteration	rmtB	antibiotic inactivation	catB3
14	26	27	312	28.1	10647.1	6.17	9.38e-05	antibiotic target replacement	dfrA12	antibiotic inactivation	APH(4)-Ia
10	16	31	322	87.1	10647.1	6.44	8.36e-04	antibiotic target alteration	mcr-1.1	antibiotic inactivation	APH(4)-Ia
22	15	19	323	134.1	10647.1	24.42	1.64e-13	antibiotic target replacement	sul3	antibiotic inactivation	APH(4)-Ia
33	95	8	243	2784.1	10647.1	10.48	1.95e-09	antibiotic inactivation	aadA	antibiotic inactivation	APH(4)-Ia
31	37	10	301	3819.1	10647.1	24.82	1.78e-16	antibiotic inactivation	CTX-M-15	antibiotic inactivation	APH(4)-Ia
36	91	5	247	3859.1	10647.1	19.36	1.09e-12	antibiotic target replacement	sul1	antibiotic inactivation	APH(4)-Ia
20	57	21	281	4614.1	10647.1	4.67	1.10e-04	antibiotic target replacement	dfrA14	antibiotic inactivation	APH(4)-Ia
36	94	5	244	6168.1	10647.1	18.55	2.69e-12	antibiotic efflux	floR	antibiotic inactivation	APH(4)-Ia
20	19	21	319	6179.1	10647.1	15.75	1.55e-10	antibiotic inactivation	AAC(6')-Ib-cr	antibiotic inactivation	APH(4)-Ia
41	56	0	282	6699.1	10647.1	Inf	3.97e-26	antibiotic inactivation	AAC(3)-IId	antibiotic inactivation	APH(4)-Ia
20	5	21	333	8945.1	10647.1	61.44	6.65e-16	antibiotic inactivation	catB3	antibiotic inactivation	APH(4)-Ia
37	106	4	232	24.1	10647.1	20.09	6.26e-12	antibiotic efflux	qacEdelta1	antibiotic inactivation	APH(4)-Ia
22	13	19	325	3778.1	10647.1	28.33	3.06e-14	antibiotic efflux	oqxA	antibiotic inactivation	APH(4)-Ia
12	6	29	332	3783.1	10647.1	22.45	9.19e-08	antibiotic efflux	oqxB	antibiotic inactivation	APH(4)-Ia
21	3	20	335	4306.1	10647.1	113.03	2.10e-18	antibiotic inactivation	FosA3	antibiotic inactivation	APH(4)-Ia
7	8	34	330	8767.1	10647.1	8.40	2.47e-03	antibiotic target alteration	rmtB	antibiotic inactivation	APH(4)-Ia
9	27	32	311	6465.1	10647.1	3.23	4.15e-02	antibiotic inactivation	mphA	antibiotic inactivation	APH(4)-Ia
20	8	21	330	7561.1	10647.1	38.29	2.63e-14	antibiotic inactivation	OXA-1	antibiotic inactivation	APH(4)-Ia
9	134	0	236	24.1	12087.1	Inf	9.88e-04	antibiotic efflux	qacEdelta1	antibiotic inactivation	ANT(2'')-Ia
3	33	0	343	6465.1	12274.1	Inf	5.09e-03	antibiotic inactivation	mphA	antibiotic target protection	msrE
2	4	1	372	8634.1	12274.1	161.47	4.07e-03	antibiotic inactivation	NDM-1	antibiotic target protection	msrE
2	13	1	363	8767.1	12274.1	53.33	2.22e-02	antibiotic target alteration	rmtB	antibiotic target protection	msrE
3	6	12	358	12087.1	12625.1	14.59	1.93e-02	antibiotic inactivation	ANT(2'')-Ia	antibiotic target protection	tet(M)
7	30	13	329	134.1	13085.1	5.86	8.59e-03	antibiotic target replacement	sul3	antibiotic inactivation	linG
20	108	0	251	2784.1	13085.1	Inf	2.47e-09	antibiotic inactivation	aadA	antibiotic inactivation	linG
11	66	9	293	4614.1	13085.1	5.39	2.98e-03	antibiotic target replacement	dfrA14	antibiotic inactivation	linG
16	151	4	208	4479.1	13085.1	5.49	6.13e-03	antibiotic inactivation	APH(6)-Id	antibiotic inactivation	linG
18	112	2	247	6168.1	13085.1	19.70	2.18e-06	antibiotic efflux	floR	antibiotic inactivation	linG
6	30	14	329	6465.1	13085.1	4.67	3.39e-02	antibiotic inactivation	mphA	antibiotic inactivation	linG
11	86	9	273	6699.1	13085.1	3.86	2.99e-02	antibiotic inactivation	AAC(3)-IId	antibiotic inactivation	linG
18	47	2	312	6707.1	13085.1	58.74	8.38e-12	antibiotic target protection	QnrS1	antibiotic inactivation	linG
10	29	10	330	8475.1	13085.1	11.23	3.53e-05	antibiotic inactivation	arr-3	antibiotic inactivation	linG
11	54	2	312	6707.1	14371.1	31.32	1.28e-06	antibiotic target protection	QnrS1	antibiotic target replacement	dfrA23
13	130	0	236	24.1	14371.1	Inf	2.19e-05	antibiotic efflux	qacEdelta1	antibiotic target replacement	dfrA23
9	74	4	292	3687.1	14371.1	8.81	1.92e-03	antibiotic inactivation	CMY-2	antibiotic target replacement	dfrA23
13	114	0	252	3859.1	14371.1	Inf	5.02e-06	antibiotic target replacement	sul1	antibiotic target replacement	dfrA23
11	156	2	210	4479.1	14371.1	7.37	1.79e-02	antibiotic inactivation	APH(6)-Id	antibiotic target replacement	dfrA23
11	149	2	217	4586.1	14371.1	7.97	1.44e-02	antibiotic inactivation	APH(3'')-Ib	antibiotic target replacement	dfrA23
5	34	8	332	6179.1	14371.1	6.05	3.06e-02	antibiotic inactivation	AAC(6')-Ib-cr	antibiotic target replacement	dfrA23
5	8	8	358	8096.1	14371.1	27.07	1.88e-04	antibiotic target alteration	mcr-9.1	antibiotic target replacement	dfrA23
7	13	6	353	13085.1	14371.1	30.67	5.90e-06	antibiotic inactivation	linG	antibiotic target replacement	dfrA23
3	48	0	328	3774.1	17853.1	Inf	1.31e-02	antibiotic target alteration; antibiotic efflux	tetR	antibiotic inactivation	APH(6)-Ic
3	4	0	372	8703.1	17853.1	Inf	3.66e-05	antibiotic inactivation	BRP(MBL)	antibiotic inactivation	APH(6)-Ic
ab: number of ABR plasmids carrying genes from both ARG families a and b
a: number of ABR plasmids carrying genes from ARG family a but not b
b: number of ABR plasmids carrying genes from ARG family b but not a
nab: number of ABR plasmids carrying no gene from ARG families a and b
family_a_ID: internal ID of ARG family a
family_b_ID: internal ID of ARG family b
Estimate: odds ratio from fisher's exact test (Inf is infinite)
p.adj: adjusted p-value from fisher's exact test (two sided)
family_a_resistance_mechanism: antibiotic resistance mechanism encoded by the ARG family a
family_a_name: ARG name used by CARD of family a
family_b_resistance_mechanism: antibiotic resistance mechanism encoded by the ARG family b
family_b_name: ARG name used by CARD of family b

## Sheet: Data 5E
Supplementary Data 5E. A list of significantly co-occurring ARGs in Escherichia plasmids (see notes at the bottom of the table).
ab	a	b	nab	family_a_ID	family_b_ID	estimate	p.adj	family_a_reisistance_mechanism	family_a_name	family_b_reisistance_mechanism	family_b_name
102	253	18	696	24.1	28.1	15.54	9.58e-34	antibiotic efflux	qacEdelta1	antibiotic target replacement	dfrA12
1	1	0	1067	43.1	2321.1	Inf	1.40e-02	antibiotic efflux	H-NS	antibiotic efflux	mdtH
1	1	0	1067	43.1	2687.1	Inf	1.40e-02	antibiotic efflux	H-NS	antibiotic efflux	mdtG
5	350	0	714	24.1	3607.1	Inf	2.77e-02	antibiotic efflux	qacEdelta1	antibiotic efflux	QepA2
5	350	0	714	24.1	12087.1	Inf	2.77e-02	antibiotic efflux	qacEdelta1	antibiotic inactivation	ANT(2'')-Ia
32	323	3	711	24.1	134.1	23.42	1.20e-11	antibiotic efflux	qacEdelta1	antibiotic target replacement	sul3
25	95	10	939	28.1	134.1	24.55	5.30e-16	antibiotic target replacement	dfrA12	antibiotic target replacement	sul3
10	81	25	953	87.1	134.1	4.69	3.41e-03	antibiotic target alteration	mcr-1.1	antibiotic target replacement	sul3
9	346	0	714	24.1	15085.1	Inf	5.07e-04	antibiotic efflux	qacEdelta1	antibiotic target alteration	rmtC
1	0	0	1068	733.1	869.1	Inf	7.52e-03	antibiotic target alteration; antibiotic efflux	Escherichia coli soxR with mutation conferring antibiotic resistance	antibiotic target alteration; antibiotic efflux; reduced permeability to antibiotic	Escherichia coli soxS with mutation conferring antibiotic resistance
1	0	0	1068	2321.1	2687.1	Inf	7.52e-03	antibiotic efflux	mdtH	antibiotic efflux	mdtG
1	0	0	1068	733.1	2814.1	Inf	7.52e-03	antibiotic target alteration; antibiotic efflux	Escherichia coli soxR with mutation conferring antibiotic resistance	antibiotic efflux	mdtN
1	0	0	1068	869.1	2814.1	Inf	7.52e-03	antibiotic target alteration; antibiotic efflux; reduced permeability to antibiotic	Escherichia coli soxS with mutation conferring antibiotic resistance	antibiotic efflux	mdtN
1	0	0	1068	733.1	2841.1	Inf	7.52e-03	antibiotic target alteration; antibiotic efflux	Escherichia coli soxR with mutation conferring antibiotic resistance	antibiotic efflux	mdtP
1	0	0	1068	869.1	2841.1	Inf	7.52e-03	antibiotic target alteration; antibiotic efflux; reduced permeability to antibiotic	Escherichia coli soxS with mutation conferring antibiotic resistance	antibiotic efflux	mdtP
1	0	0	1068	2814.1	2841.1	Inf	7.52e-03	antibiotic efflux	mdtN	antibiotic efflux	mdtP
1	0	0	1068	733.1	2870.1	Inf	7.52e-03	antibiotic target alteration; antibiotic efflux	Escherichia coli soxR with mutation conferring antibiotic resistance	antibiotic efflux	mdtO
1	0	0	1068	869.1	2870.1	Inf	7.52e-03	antibiotic target alteration; antibiotic efflux; reduced permeability to antibiotic	Escherichia coli soxS with mutation conferring antibiotic resistance	antibiotic efflux	mdtO
1	0	0	1068	2814.1	2870.1	Inf	7.52e-03	antibiotic efflux	mdtN	antibiotic efflux	mdtO
1	0	0	1068	2841.1	2870.1	Inf	7.52e-03	antibiotic efflux	mdtP	antibiotic efflux	mdtO
1	4	0	1064	12087.1	20917.1	Inf	3.22e-02	antibiotic inactivation	ANT(2'')-Ia	antibiotic inactivation	AAC(6')-33
1	4	0	1064	3607.1	30723.1	Inf	3.22e-02	antibiotic efflux	QepA2	antibiotic target replacement	dfrB4
170	185	244	470	24.1	2697.1	1.77	2.22e-04	antibiotic efflux	qacEdelta1	antibiotic inactivation	TEM-1
61	59	353	596	28.1	2697.1	1.74	3.53e-02	antibiotic target replacement	dfrA12	antibiotic inactivation	TEM-1
317	38	75	639	24.1	2784.1	70.51	3.45e-147	antibiotic efflux	qacEdelta1	antibiotic inactivation	aadA
110	10	282	667	28.1	2784.1	25.94	7.99e-39	antibiotic target replacement	dfrA12	antibiotic inactivation	aadA
34	1	358	676	134.1	2784.1	64.15	4.73e-13	antibiotic target replacement	sul3	antibiotic inactivation	aadA
188	226	204	451	2697.1	2784.1	1.84	4.78e-05	antibiotic inactivation	TEM-1	antibiotic inactivation	aadA
2	1	0	1066	2975.1	2987.1	Inf	6.83e-05	antibiotic efflux	evgA	antibiotic efflux	evgS
10	110	20	929	28.1	3783.1	4.21	7.52e-03	antibiotic target replacement	dfrA12	antibiotic efflux	oqxB
55	300	43	671	24.1	3774.1	2.86	2.13e-05	antibiotic efflux	qacEdelta1	antibiotic target alteration; antibiotic efflux	tetR
62	352	36	619	2697.1	3774.1	3.03	5.22e-06	antibiotic inactivation	TEM-1	antibiotic target alteration; antibiotic efflux	tetR
53	339	45	632	2784.1	3774.1	2.19	2.42e-03	antibiotic inactivation	aadA	antibiotic target alteration; antibiotic efflux	tetR
4	1	94	970	3607.1	3774.1	40.98	2.89e-03	antibiotic efflux	QepA2	antibiotic target alteration; antibiotic efflux	tetR
15	105	29	920	28.1	3778.1	4.52	3.71e-04	antibiotic target replacement	dfrA12	antibiotic efflux	oqxA
25	367	19	658	2784.1	3778.1	2.36	4.15e-02	antibiotic inactivation	aadA	antibiotic efflux	oqxA
30	14	0	1025	3778.1	3783.1	Inf	1.02e-45	antibiotic efflux	oqxA	antibiotic efflux	oqxB
132	260	157	520	2784.1	3819.1	1.68	2.45e-03	antibiotic inactivation	aadA	antibiotic inactivation	CTX-M-15
287	68	7	707	24.1	3859.1	421.01	6.61e-179	antibiotic efflux	qacEdelta1	antibiotic target replacement	sul1
72	48	222	727	28.1	3859.1	4.90	6.29e-14	antibiotic target replacement	dfrA12	antibiotic target replacement	sul1
5	0	289	775	3607.1	3859.1	Inf	1.19e-02	antibiotic efflux	QepA2	antibiotic target replacement	sul1
19	16	275	759	134.1	3859.1	3.27	6.49e-03	antibiotic target replacement	sul3	antibiotic target replacement	sul1
135	279	159	496	2697.1	3859.1	1.51	2.28e-02	antibiotic inactivation	TEM-1	antibiotic target replacement	sul1
252	140	42	635	2784.1	3859.1	27.09	5.57e-93	antibiotic inactivation	aadA	antibiotic target replacement	sul1
52	46	242	729	3774.1	3859.1	3.40	3.43e-07	antibiotic target alteration; antibiotic efflux	tetR	antibiotic target replacement	sul1
102	187	192	588	3819.1	3859.1	1.67	5.84e-03	antibiotic inactivation	CTX-M-15	antibiotic target replacement	sul1
208	147	183	531	24.1	3861.1	4.10	1.37e-23	antibiotic efflux	qacEdelta1	antibiotic efflux	tet(A)
68	52	323	626	28.1	3861.1	2.53	3.80e-05	antibiotic target replacement	dfrA12	antibiotic efflux	tet(A)
202	212	189	466	2697.1	3861.1	2.35	1.40e-09	antibiotic inactivation	TEM-1	antibiotic efflux	tet(A)
224	168	167	510	2784.1	3861.1	4.07	3.17e-24	antibiotic inactivation	aadA	antibiotic efflux	tet(A)
5	0	386	678	3607.1	3861.1	Inf	4.29e-02	antibiotic efflux	QepA2	antibiotic efflux	tet(A)
98	0	293	678	3774.1	3861.1	Inf	3.88e-45	antibiotic target alteration; antibiotic efflux	tetR	antibiotic efflux	tet(A)
28	16	363	662	3778.1	3861.1	3.19	2.93e-03	antibiotic efflux	oqxA	antibiotic efflux	tet(A)
19	11	372	667	3783.1	3861.1	3.09	2.35e-02	antibiotic efflux	oqxB	antibiotic efflux	tet(A)
171	123	220	555	3859.1	3861.1	3.50	3.41e-17	antibiotic target replacement	sul1	antibiotic efflux	tet(A)
177	178	166	548	24.1	4228.1	3.28	2.38e-16	antibiotic efflux	qacEdelta1	antibiotic target replacement	sul2
57	63	286	663	28.1	4228.1	2.10	2.36e-03	antibiotic target replacement	dfrA12	antibiotic target replacement	sul2
28	7	315	719	134.1	4228.1	9.11	7.90e-08	antibiotic target replacement	sul3	antibiotic target replacement	sul2
197	217	146	509	2697.1	4228.1	3.16	5.30e-16	antibiotic inactivation	TEM-1	antibiotic target replacement	sul2
205	187	138	539	2784.1	4228.1	4.28	1.19e-24	antibiotic inactivation	aadA	antibiotic target replacement	sul2
28	16	315	710	3778.1	4228.1	3.94	2.12e-04	antibiotic efflux	oqxA	antibiotic target replacement	sul2
18	12	325	714	3783.1	4228.1	3.29	1.62e-02	antibiotic efflux	oqxB	antibiotic target replacement	sul2
120	174	223	552	3859.1	4228.1	1.71	2.25e-03	antibiotic target replacement	sul1	antibiotic target replacement	sul2
212	179	131	547	3861.1	4228.1	4.94	1.62e-29	antibiotic efflux	tet(A)	antibiotic target replacement	sul2
16	104	39	910	28.1	4306.1	3.58	1.58e-03	antibiotic target replacement	dfrA12	antibiotic inactivation	FosA3
11	80	44	934	87.1	4306.1	2.91	3.26e-02	antibiotic target alteration	mcr-1.1	antibiotic inactivation	FosA3
10	25	45	989	134.1	4306.1	8.75	5.14e-05	antibiotic target replacement	sul3	antibiotic inactivation	FosA3
10	34	45	980	3778.1	4306.1	6.38	4.08e-04	antibiotic efflux	oqxA	antibiotic inactivation	FosA3
44	245	11	769	3819.1	4306.1	12.52	2.07e-15	antibiotic inactivation	CTX-M-15	antibiotic inactivation	FosA3
31	312	24	702	4228.1	4306.1	2.90	1.57e-03	antibiotic target replacement	sul2	antibiotic inactivation	FosA3
128	227	143	571	24.1	4479.1	2.25	4.63e-07	antibiotic efflux	qacEdelta1	antibiotic inactivation	APH(6)-Id
166	248	105	550	2697.1	4479.1	3.50	1.46e-16	antibiotic inactivation	TEM-1	antibiotic inactivation	APH(6)-Id
136	256	135	542	2784.1	4479.1	2.13	2.13e-06	antibiotic inactivation	aadA	antibiotic inactivation	APH(6)-Id
51	47	220	751	3774.1	4479.1	3.70	5.73e-08	antibiotic target alteration; antibiotic efflux	tetR	antibiotic inactivation	APH(6)-Id
20	24	251	774	3778.1	4479.1	2.57	2.74e-02	antibiotic efflux	oqxA	antibiotic inactivation	APH(6)-Id
114	180	157	618	3859.1	4479.1	2.49	3.17e-08	antibiotic target replacement	sul1	antibiotic inactivation	APH(6)-Id
192	199	79	599	3861.1	4479.1	7.30	7.99e-39	antibiotic efflux	tet(A)	antibiotic inactivation	APH(6)-Id
233	110	38	688	4228.1	4479.1	38.13	9.21e-104	antibiotic target replacement	sul2	antibiotic inactivation	APH(6)-Id
128	227	137	577	24.1	4586.1	2.37	7.08e-08	antibiotic efflux	qacEdelta1	antibiotic inactivation	APH(3'')-Ib
167	247	98	557	2697.1	4586.1	3.84	1.24e-18	antibiotic inactivation	TEM-1	antibiotic inactivation	APH(3'')-Ib
132	260	133	544	2784.1	4586.1	2.08	7.71e-06	antibiotic inactivation	aadA	antibiotic inactivation	APH(3'')-Ib
51	47	214	757	3774.1	4586.1	3.83	2.06e-08	antibiotic target alteration; antibiotic efflux	tetR	antibiotic inactivation	APH(3'')-Ib
19	25	246	779	3778.1	4586.1	2.40	4.45e-02	antibiotic efflux	oqxA	antibiotic inactivation	APH(3'')-Ib
114	180	151	624	3859.1	4586.1	2.61	5.33e-09	antibiotic target replacement	sul1	antibiotic inactivation	APH(3'')-Ib
190	201	75	603	3861.1	4586.1	7.58	1.53e-39	antibiotic efflux	tet(A)	antibiotic inactivation	APH(3'')-Ib
231	112	34	692	4228.1	4586.1	41.74	2.64e-105	antibiotic target replacement	sul2	antibiotic inactivation	APH(3'')-Ib
261	10	4	794	4479.1	4586.1	5060.93	6.47e-228	antibiotic inactivation	APH(6)-Id	antibiotic inactivation	APH(3'')-Ib
195	160	114	600	24.1	4614.1	6.40	1.50e-36	antibiotic efflux	qacEdelta1	antibiotic target replacement	dfrA14
172	242	137	518	2697.1	4614.1	2.68	1.98e-11	antibiotic inactivation	TEM-1	antibiotic target replacement	dfrA14
219	173	90	587	2784.1	4614.1	8.24	1.48e-46	antibiotic inactivation	aadA	antibiotic target replacement	dfrA14
49	49	260	711	3774.1	4614.1	2.73	5.06e-05	antibiotic target alteration; antibiotic efflux	tetR	antibiotic target replacement	dfrA14
123	166	186	594	3819.1	4614.1	2.36	1.11e-07	antibiotic inactivation	CTX-M-15	antibiotic target replacement	dfrA14
175	119	134	641	3859.1	4614.1	7.02	9.42e-38	antibiotic target replacement	sul1	antibiotic target replacement	dfrA14
198	193	111	567	3861.1	4614.1	5.23	4.99e-30	antibiotic efflux	tet(A)	antibiotic target replacement	dfrA14
190	153	119	607	4228.1	4614.1	6.32	6.48e-36	antibiotic target replacement	sul2	antibiotic target replacement	dfrA14
154	117	155	643	4479.1	4614.1	5.45	6.37e-28	antibiotic inactivation	APH(6)-Id	antibiotic target replacement	dfrA14
147	118	162	642	4586.1	4614.1	4.93	1.42e-24	antibiotic inactivation	APH(3'')-Ib	antibiotic target replacement	dfrA14
15	328	10	716	4228.1	10647.1	3.27	2.84e-02	antibiotic target replacement	sul2	antibiotic inactivation	APH(4)-Ia
4	31	5	1029	12625.1	16336.1	26.23	1.12e-03	antibiotic target protection	tet(M)	antibiotic target alteration	Erm(42)
95	260	102	612	24.1	6168.1	2.19	2.17e-05	antibiotic efflux	qacEdelta1	antibiotic efflux	floR
51	69	146	803	28.1	6168.1	4.06	1.26e-09	antibiotic target replacement	dfrA12	antibiotic efflux	floR
34	1	163	871	134.1	6168.1	181.46	1.64e-23	antibiotic target replacement	sul3	antibiotic efflux	floR
103	311	94	561	2697.1	6168.1	1.98	2.67e-04	antibiotic inactivation	TEM-1	antibiotic efflux	floR
125	267	72	605	2784.1	6168.1	3.93	1.19e-15	antibiotic inactivation	aadA	antibiotic efflux	floR
18	26	179	846	3778.1	6168.1	3.27	3.82e-03	antibiotic efflux	oqxA	antibiotic efflux	floR
118	273	79	599	3861.1	6168.1	3.27	6.64e-12	antibiotic efflux	tet(A)	antibiotic efflux	floR
130	213	67	659	4228.1	6168.1	5.99	8.90e-26	antibiotic target replacement	sul2	antibiotic efflux	floR
34	21	163	851	4306.1	6168.1	8.43	6.64e-12	antibiotic inactivation	FosA3	antibiotic efflux	floR
67	204	130	668	4479.1	6168.1	1.69	1.95e-02	antibiotic inactivation	APH(6)-Id	antibiotic efflux	floR
86	269	27	687	24.1	6179.1	8.11	2.57e-21	antibiotic efflux	qacEdelta1	antibiotic inactivation	AAC(6')-Ib-cr
80	312	33	644	2784.1	6179.1	5.00	3.17e-13	antibiotic inactivation	aadA	antibiotic inactivation	AAC(6')-Ib-cr
25	73	88	883	3774.1	6179.1	3.43	9.05e-05	antibiotic target alteration; antibiotic efflux	tetR	antibiotic inactivation	AAC(6')-Ib-cr
69	220	44	736	3819.1	6179.1	5.24	2.76e-14	antibiotic inactivation	CTX-M-15	antibiotic inactivation	AAC(6')-Ib-cr
80	214	33	742	3859.1	6179.1	8.38	1.36e-22	antibiotic target replacement	sul1	antibiotic inactivation	AAC(6')-Ib-cr
63	328	50	628	3861.1	6179.1	2.41	1.50e-04	antibiotic efflux	tet(A)	antibiotic inactivation	AAC(6')-Ib-cr
67	242	46	714	4614.1	6179.1	4.29	3.43e-11	antibiotic target replacement	dfrA14	antibiotic inactivation	AAC(6')-Ib-cr
4	290	0	775	3859.1	6333.1	Inf	3.80e-02	antibiotic target replacement	sul1	antibiotic inactivation	AAC(6')-Il
202	153	42	672	24.1	6465.1	21.04	5.08e-74	antibiotic efflux	qacEdelta1	antibiotic inactivation	mphA
61	59	183	766	28.1	6465.1	4.32	2.35e-11	antibiotic target replacement	dfrA12	antibiotic inactivation	mphA
5	0	239	825	3607.1	6465.1	Inf	5.21e-03	antibiotic efflux	QepA2	antibiotic inactivation	mphA
124	290	120	535	2697.1	6465.1	1.91	1.62e-04	antibiotic inactivation	TEM-1	antibiotic inactivation	mphA
202	190	42	635	2784.1	6465.1	16.02	1.50e-62	antibiotic inactivation	aadA	antibiotic inactivation	mphA
44	54	200	771	3774.1	6465.1	3.14	6.20e-06	antibiotic target alteration; antibiotic efflux	tetR	antibiotic inactivation	mphA
103	186	141	639	3819.1	6465.1	2.51	7.85e-08	antibiotic inactivation	CTX-M-15	antibiotic inactivation	mphA
187	107	57	718	3859.1	6465.1	21.90	1.32e-76	antibiotic target replacement	sul1	antibiotic inactivation	mphA
154	237	90	588	3861.1	6465.1	4.24	4.36e-20	antibiotic efflux	tet(A)	antibiotic inactivation	mphA
117	226	127	599	4228.1	6465.1	2.44	7.08e-08	antibiotic target replacement	sul2	antibiotic inactivation	mphA
24	31	220	794	4306.1	6465.1	2.79	3.74e-03	antibiotic inactivation	FosA3	antibiotic inactivation	mphA
108	163	136	662	4479.1	6465.1	3.22	3.76e-12	antibiotic inactivation	APH(6)-Id	antibiotic inactivation	mphA
106	159	138	666	4586.1	6465.1	3.21	4.99e-12	antibiotic inactivation	APH(3'')-Ib	antibiotic inactivation	mphA
154	155	90	670	4614.1	6465.1	7.38	5.13e-36	antibiotic target replacement	dfrA14	antibiotic inactivation	mphA
55	58	189	767	6179.1	6465.1	3.84	3.31e-09	antibiotic inactivation	AAC(6')-Ib-cr	antibiotic inactivation	mphA
137	218	52	662	24.1	6699.1	7.98	1.19e-32	antibiotic efflux	qacEdelta1	antibiotic inactivation	AAC(3)-IId
44	76	145	804	28.1	6699.1	3.21	1.56e-06	antibiotic target replacement	dfrA12	antibiotic inactivation	AAC(3)-IId
25	10	164	870	134.1	6699.1	13.21	3.56e-11	antibiotic target replacement	sul3	antibiotic inactivation	AAC(3)-IId
107	307	82	573	2697.1	6699.1	2.43	7.37e-07	antibiotic inactivation	TEM-1	antibiotic inactivation	AAC(3)-IId
139	253	50	627	2784.1	6699.1	6.88	4.54e-28	antibiotic inactivation	aadA	antibiotic inactivation	AAC(3)-IId
37	61	152	819	3774.1	6699.1	3.26	8.41e-06	antibiotic target alteration; antibiotic efflux	tetR	antibiotic inactivation	AAC(3)-IId
16	28	173	852	3778.1	6699.1	2.81	1.59e-02	antibiotic efflux	oqxA	antibiotic inactivation	AAC(3)-IId
76	213	113	667	3819.1	6699.1	2.10	1.60e-04	antibiotic inactivation	CTX-M-15	antibiotic inactivation	AAC(3)-IId
116	178	73	702	3859.1	6699.1	6.25	1.02e-25	antibiotic target replacement	sul1	antibiotic inactivation	AAC(3)-IId
108	283	81	597	3861.1	6699.1	2.81	5.49e-09	antibiotic efflux	tet(A)	antibiotic inactivation	AAC(3)-IId
101	242	88	638	4228.1	6699.1	3.02	4.57e-10	antibiotic target replacement	sul2	antibiotic inactivation	AAC(3)-IId
21	34	168	846	4306.1	6699.1	3.11	1.84e-03	antibiotic inactivation	FosA3	antibiotic inactivation	AAC(3)-IId
75	196	114	684	4479.1	6699.1	2.29	2.87e-05	antibiotic inactivation	APH(6)-Id	antibiotic inactivation	AAC(3)-IId
74	191	115	689	4586.1	6699.1	2.32	2.42e-05	antibiotic inactivation	APH(3'')-Ib	antibiotic inactivation	AAC(3)-IId
91	218	98	662	4614.1	6699.1	2.82	1.26e-08	antibiotic target replacement	dfrA14	antibiotic inactivation	AAC(3)-IId
65	132	124	748	6168.1	6699.1	2.97	1.13e-07	antibiotic efflux	floR	antibiotic inactivation	AAC(3)-IId
56	57	133	823	6179.1	6699.1	6.06	3.38e-15	antibiotic inactivation	AAC(6')-Ib-cr	antibiotic inactivation	AAC(3)-IId
101	143	88	737	6465.1	6699.1	5.90	4.55e-23	antibiotic inactivation	mphA	antibiotic inactivation	AAC(3)-IId
58	139	73	799	6168.1	6707.1	4.56	4.48e-12	antibiotic efflux	floR	antibiotic target protection	QnrS1
64	291	62	652	24.1	7222.1	2.31	2.22e-04	antibiotic efflux	qacEdelta1	antibiotic inactivation	APH(3')-Ia
39	81	87	862	28.1	7222.1	4.76	1.61e-09	antibiotic target replacement	dfrA12	antibiotic inactivation	APH(3')-Ia
27	8	99	935	134.1	7222.1	31.65	3.25e-18	antibiotic target replacement	sul3	antibiotic inactivation	APH(3')-Ia
66	348	60	595	2697.1	7222.1	1.88	9.76e-03	antibiotic inactivation	TEM-1	antibiotic inactivation	APH(3')-Ia
70	322	56	621	2784.1	7222.1	2.41	6.40e-05	antibiotic inactivation	aadA	antibiotic inactivation	APH(3')-Ia
26	18	100	925	3778.1	7222.1	13.30	3.75e-13	antibiotic efflux	oqxA	antibiotic inactivation	APH(3')-Ia
16	14	110	929	3783.1	7222.1	9.61	3.39e-07	antibiotic efflux	oqxB	antibiotic inactivation	APH(3')-Ia
69	322	57	621	3861.1	7222.1	2.33	1.48e-04	antibiotic efflux	tet(A)	antibiotic inactivation	APH(3')-Ia
81	262	45	681	4228.1	7222.1	4.67	8.85e-14	antibiotic target replacement	sul2	antibiotic inactivation	APH(3')-Ia
26	29	100	914	4306.1	7222.1	8.17	3.16e-10	antibiotic inactivation	FosA3	antibiotic inactivation	APH(3')-Ia
63	208	63	735	4479.1	7222.1	3.53	4.01e-09	antibiotic inactivation	APH(6)-Id	antibiotic inactivation	APH(3')-Ia
61	204	65	739	4586.1	7222.1	3.40	2.06e-08	antibiotic inactivation	APH(3'')-Ib	antibiotic inactivation	APH(3')-Ia
66	131	60	812	6168.1	7222.1	6.80	6.44e-19	antibiotic efflux	floR	antibiotic inactivation	APH(3')-Ia
49	140	77	803	6699.1	7222.1	3.64	2.61e-08	antibiotic inactivation	AAC(3)-IId	antibiotic inactivation	APH(3')-Ia
57	298	24	690	24.1	7561.1	5.49	3.29e-11	antibiotic efflux	qacEdelta1	antibiotic inactivation	OXA-1
62	330	19	658	2784.1	7561.1	6.49	1.68e-12	antibiotic inactivation	aadA	antibiotic inactivation	OXA-1
23	75	58	913	3774.1	7561.1	4.82	2.27e-06	antibiotic target alteration; antibiotic efflux	tetR	antibiotic inactivation	OXA-1
56	233	25	755	3819.1	7561.1	7.24	6.84e-15	antibiotic inactivation	CTX-M-15	antibiotic inactivation	OXA-1
53	241	28	747	3859.1	7561.1	5.86	3.76e-12	antibiotic target replacement	sul1	antibiotic inactivation	OXA-1
53	338	28	650	3861.1	7561.1	3.64	9.28e-07	antibiotic efflux	tet(A)	antibiotic inactivation	OXA-1
47	262	34	726	4614.1	7561.1	3.82	2.41e-07	antibiotic target replacement	dfrA14	antibiotic inactivation	OXA-1
80	33	1	955	6179.1	7561.1	2177.27	5.38e-90	antibiotic inactivation	AAC(6')-Ib-cr	antibiotic inactivation	OXA-1
44	200	37	788	6465.1	7561.1	4.68	2.92e-09	antibiotic inactivation	mphA	antibiotic inactivation	OXA-1
41	148	40	840	6699.1	7561.1	5.80	3.31e-11	antibiotic inactivation	AAC(3)-IId	antibiotic inactivation	OXA-1
20	335	16	698	24.1	7703.1	2.60	4.11e-02	antibiotic efflux	qacEdelta1	antibiotic inactivation	catA1
23	391	13	642	2697.1	7703.1	2.90	1.88e-02	antibiotic inactivation	TEM-1	antibiotic inactivation	catA1
20	78	16	955	3774.1	7703.1	15.21	1.68e-11	antibiotic target alteration; antibiotic efflux	tetR	antibiotic inactivation	catA1
18	276	18	757	3859.1	7703.1	2.74	2.68e-02	antibiotic target replacement	sul1	antibiotic inactivation	catA1
27	364	9	669	3861.1	7703.1	5.50	4.52e-05	antibiotic efflux	tet(A)	antibiotic inactivation	catA1
17	254	19	779	4479.1	7703.1	2.74	3.55e-02	antibiotic inactivation	APH(6)-Id	antibiotic inactivation	catA1
18	247	18	786	4586.1	7703.1	3.18	9.27e-03	antibiotic inactivation	APH(3'')-Ib	antibiotic inactivation	catA1
21	288	15	745	4614.1	7703.1	3.62	2.19e-03	antibiotic target replacement	dfrA14	antibiotic inactivation	catA1
13	113	23	920	7222.1	7703.1	4.59	1.03e-03	antibiotic inactivation	APH(3')-Ia	antibiotic inactivation	catA1
27	328	12	702	24.1	8475.1	4.81	6.83e-05	antibiotic efflux	qacEdelta1	antibiotic inactivation	arr-3
32	360	7	670	2784.1	8475.1	8.49	8.17e-08	antibiotic inactivation	aadA	antibiotic inactivation	arr-3
24	270	15	760	3859.1	8475.1	4.50	1.09e-04	antibiotic target replacement	sul1	antibiotic inactivation	arr-3
23	368	16	662	3861.1	8475.1	2.58	2.74e-02	antibiotic efflux	tet(A)	antibiotic inactivation	arr-3
28	281	11	749	4614.1	8475.1	6.77	3.39e-07	antibiotic target replacement	dfrA14	antibiotic inactivation	arr-3
22	175	17	855	6168.1	8475.1	6.31	1.09e-06	antibiotic efflux	floR	antibiotic inactivation	arr-3
22	91	17	939	6179.1	8475.1	13.29	1.61e-11	antibiotic inactivation	AAC(6')-Ib-cr	antibiotic inactivation	arr-3
17	172	22	858	6699.1	8475.1	3.85	1.13e-03	antibiotic inactivation	AAC(3)-IId	antibiotic inactivation	arr-3
16	115	23	915	6707.1	8475.1	5.52	4.65e-05	antibiotic target protection	QnrS1	antibiotic inactivation	arr-3
11	115	28	915	7222.1	8475.1	3.12	2.60e-02	antibiotic inactivation	APH(3')-Ia	antibiotic inactivation	arr-3
11	70	28	960	7561.1	8475.1	5.37	7.52e-04	antibiotic inactivation	OXA-1	antibiotic inactivation	arr-3
51	304	52	662	24.1	8634.1	2.13	3.44e-03	antibiotic efflux	qacEdelta1	antibiotic inactivation	NDM-1
34	86	69	880	28.1	8634.1	5.03	5.21e-09	antibiotic target replacement	dfrA12	antibiotic inactivation	NDM-1
52	242	51	724	3859.1	8634.1	3.05	2.89e-06	antibiotic target replacement	sul1	antibiotic inactivation	NDM-1
24	89	79	877	6179.1	8634.1	2.99	7.07e-04	antibiotic inactivation	AAC(6')-Ib-cr	antibiotic inactivation	NDM-1
47	308	53	661	24.1	8703.1	1.90	1.88e-02	antibiotic efflux	qacEdelta1	antibiotic inactivation	BRP(MBL)
33	87	67	882	28.1	8703.1	4.98	1.02e-08	antibiotic target replacement	dfrA12	antibiotic inactivation	BRP(MBL)
48	246	52	723	3859.1	8703.1	2.71	6.84e-05	antibiotic target replacement	sul1	antibiotic inactivation	BRP(MBL)
22	91	78	878	6179.1	8703.1	2.72	3.89e-03	antibiotic inactivation	AAC(6')-Ib-cr	antibiotic inactivation	BRP(MBL)
99	4	1	965	8634.1	8703.1	11030.65	3.23e-131	antibiotic inactivation	NDM-1	antibiotic inactivation	BRP(MBL)
12	108	19	930	28.1	8767.1	5.42	5.62e-04	antibiotic target replacement	dfrA12	antibiotic target alteration	rmtB
27	387	4	651	2697.1	8767.1	11.33	4.00e-07	antibiotic inactivation	TEM-1	antibiotic target alteration	rmtB
19	373	12	665	2784.1	8767.1	2.82	4.59e-02	antibiotic inactivation	aadA	antibiotic target alteration	rmtB
19	373	12	665	2784.1	13973.1	2.82	4.59e-02	antibiotic inactivation	aadA	antibiotic inactivation	tet(X4)
17	277	14	761	3859.1	8767.1	3.33	1.19e-02	antibiotic target replacement	sul1	antibiotic target alteration	rmtB
14	230	17	808	6465.1	8767.1	2.89	4.78e-02	antibiotic inactivation	mphA	antibiotic target alteration	rmtB
6	33	25	1005	8475.1	8767.1	7.28	5.21e-03	antibiotic inactivation	arr-3	antibiotic target alteration	rmtB
11	92	20	946	8634.1	8767.1	5.64	6.95e-04	antibiotic inactivation	NDM-1	antibiotic target alteration	rmtB
11	89	20	949	8703.1	8767.1	5.85	5.30e-04	antibiotic inactivation	BRP(MBL)	antibiotic target alteration	rmtB
14	341	5	709	24.1	8945.1	5.81	2.99e-03	antibiotic efflux	qacEdelta1	antibiotic inactivation	catB3
16	97	3	953	6179.1	8945.1	51.95	2.17e-12	antibiotic inactivation	AAC(6')-Ib-cr	antibiotic inactivation	catB3
7	124	12	926	6707.1	8945.1	4.35	3.43e-02	antibiotic target protection	QnrS1	antibiotic inactivation	catB3
14	67	5	983	7561.1	8945.1	40.63	1.68e-11	antibiotic inactivation	OXA-1	antibiotic inactivation	catB3
10	29	9	1021	8475.1	8945.1	38.52	2.10e-09	antibiotic inactivation	arr-3	antibiotic inactivation	catB3
12	114	23	920	7222.1	12625.1	4.20	3.05e-03	antibiotic inactivation	APH(3')-Ia	antibiotic target protection	tet(M)
27	104	14	924	6707.1	9206.1	17.04	6.35e-15	antibiotic target protection	QnrS1	antibiotic inactivation	OXA-48
11	28	30	1000	8475.1	9206.1	13.01	8.44e-07	antibiotic inactivation	arr-3	antibiotic inactivation	OXA-48
9	111	8	941	28.1	9966.1	9.50	2.72e-04	antibiotic target replacement	dfrA12	antibiotic efflux	mef(B)
16	327	1	725	4228.1	9966.1	35.38	1.89e-06	antibiotic target replacement	sul2	antibiotic efflux	mef(B)
16	181	1	871	6168.1	9966.1	76.61	3.72e-10	antibiotic efflux	floR	antibiotic efflux	mef(B)
8	123	9	929	6707.1	9966.1	6.69	3.45e-03	antibiotic target protection	QnrS1	antibiotic efflux	mef(B)
3	6	14	1046	8096.1	9966.1	36.61	2.48e-03	antibiotic target alteration	mcr-9.1	antibiotic efflux	mef(B)
7	84	18	960	87.1	10647.1	4.43	2.48e-02	antibiotic target alteration	mcr-1.1	antibiotic inactivation	APH(4)-Ia
6	29	19	1015	134.1	10647.1	10.98	9.38e-04	antibiotic target replacement	sul3	antibiotic inactivation	APH(4)-Ia
16	376	9	668	2784.1	10647.1	3.15	3.86e-02	antibiotic inactivation	aadA	antibiotic inactivation	APH(4)-Ia
15	279	10	765	3859.1	10647.1	4.11	7.27e-03	antibiotic target replacement	sul1	antibiotic inactivation	APH(4)-Ia
7	48	18	996	4306.1	10647.1	8.03	1.52e-03	antibiotic inactivation	FosA3	antibiotic inactivation	APH(4)-Ia
21	176	4	868	6168.1	10647.1	25.78	2.61e-11	antibiotic efflux	floR	antibiotic inactivation	APH(4)-Ia
25	164	0	880	6699.1	10647.1	Inf	2.03e-18	antibiotic inactivation	AAC(3)-IId	antibiotic inactivation	APH(4)-Ia
13	113	12	931	7222.1	10647.1	8.89	1.05e-05	antibiotic inactivation	APH(3')-Ia	antibiotic inactivation	APH(4)-Ia
6	33	19	1011	8475.1	10647.1	9.62	1.66e-03	antibiotic inactivation	arr-3	antibiotic inactivation	APH(4)-Ia
4	15	21	1029	8945.1	10647.1	12.96	6.15e-03	antibiotic inactivation	catB3	antibiotic inactivation	APH(4)-Ia
27	328	19	695	24.1	11610.1	3.01	3.05e-03	antibiotic efflux	qacEdelta1	antibiotic target alteration	ErmB
31	361	15	662	2784.1	11610.1	3.78	3.03e-04	antibiotic inactivation	aadA	antibiotic target alteration	ErmB
25	269	21	754	3859.1	11610.1	3.33	1.26e-03	antibiotic target replacement	sul1	antibiotic target alteration	ErmB
22	287	24	736	4614.1	11610.1	2.35	4.59e-02	antibiotic target replacement	dfrA14	antibiotic target alteration	ErmB
35	209	11	814	6465.1	11610.1	12.36	2.02e-13	antibiotic inactivation	mphA	antibiotic target alteration	ErmB
5	289	0	775	3859.1	12087.1	Inf	1.19e-02	antibiotic target replacement	sul1	antibiotic inactivation	ANT(2'')-Ia
5	289	1	774	3859.1	12274.1	13.35	4.65e-02	antibiotic target replacement	sul1	antibiotic target protection	msrE
6	238	0	825	6465.1	12274.1	Inf	1.35e-03	antibiotic inactivation	mphA	antibiotic target protection	msrE
4	99	3	963	8634.1	12445.1	12.90	1.66e-02	antibiotic inactivation	NDM-1	antibiotic inactivation	APH(3')-VI
4	96	3	966	8703.1	12445.1	13.34	1.51e-02	antibiotic inactivation	BRP(MBL)	antibiotic inactivation	APH(3')-VI
2	3	5	1059	12087.1	12445.1	132.24	3.31e-03	antibiotic inactivation	ANT(2'')-Ia	antibiotic inactivation	APH(3')-VI
12	108	23	926	28.1	12625.1	4.46	1.98e-03	antibiotic target replacement	dfrA12	antibiotic target protection	tet(M)
11	24	24	1010	134.1	12625.1	19.11	4.23e-08	antibiotic target replacement	sul3	antibiotic target protection	tet(M)
24	368	11	666	2784.1	12625.1	3.94	1.20e-03	antibiotic inactivation	aadA	antibiotic target protection	tet(M)
23	320	12	714	4228.1	12625.1	4.27	5.69e-04	antibiotic target replacement	sul2	antibiotic target protection	tet(M)
30	167	5	867	6168.1	12625.1	31.00	9.20e-17	antibiotic efflux	floR	antibiotic target protection	tet(M)
15	174	20	860	6699.1	12625.1	3.70	3.30e-03	antibiotic inactivation	AAC(3)-IId	antibiotic target protection	tet(M)
16	115	19	919	6707.1	12625.1	6.71	8.51e-06	antibiotic target protection	QnrS1	antibiotic target protection	tet(M)
3	6	32	1028	8096.1	12625.1	15.91	1.72e-02	antibiotic target alteration	mcr-9.1	antibiotic target protection	tet(M)
7	10	28	1024	9966.1	12625.1	25.28	5.15e-06	antibiotic efflux	mef(B)	antibiotic target protection	tet(M)
5	20	30	1014	10647.1	12625.1	8.41	7.52e-03	antibiotic inactivation	APH(4)-Ia	antibiotic target protection	tet(M)
5	30	22	1012	134.1	13085.1	7.63	1.06e-02	antibiotic target replacement	sul3	antibiotic inactivation	linG
26	388	1	654	2697.1	13085.1	43.72	4.54e-09	antibiotic inactivation	TEM-1	antibiotic inactivation	linG
27	365	0	677	2784.1	13085.1	Inf	2.61e-11	antibiotic inactivation	aadA	antibiotic inactivation	linG
25	172	2	870	6168.1	13085.1	62.90	1.25e-15	antibiotic efflux	floR	antibiotic inactivation	linG
12	119	15	923	6707.1	13085.1	6.19	2.77e-04	antibiotic target protection	QnrS1	antibiotic inactivation	linG
11	115	16	927	7222.1	13085.1	5.53	1.03e-03	antibiotic inactivation	APH(3')-Ia	antibiotic inactivation	linG
7	28	20	1014	12625.1	13085.1	12.58	1.48e-04	antibiotic target protection	tet(M)	antibiotic inactivation	linG
24	390	7	648	2697.1	13973.1	5.69	1.68e-04	antibiotic inactivation	TEM-1	antibiotic inactivation	tet(X4)
27	170	4	868	6168.1	13973.1	34.26	2.07e-15	antibiotic efflux	floR	antibiotic inactivation	tet(X4)
17	114	14	924	6707.1	13973.1	9.81	1.30e-07	antibiotic target protection	QnrS1	antibiotic inactivation	tet(X4)
5	12	26	1026	9966.1	13973.1	16.29	7.57e-04	antibiotic efflux	mef(B)	antibiotic inactivation	tet(X4)
8	27	23	1011	12625.1	13973.1	12.93	3.67e-05	antibiotic target protection	tet(M)	antibiotic inactivation	tet(X4)
14	13	17	1025	13085.1	13973.1	63.61	6.35e-15	antibiotic inactivation	linG	antibiotic inactivation	tet(X4)
8	76	1	984	3687.1	15085.1	102.68	1.61e-07	antibiotic inactivation	CMY-2	antibiotic target alteration	rmtC
9	285	0	775	3859.1	15085.1	Inf	1.04e-04	antibiotic target replacement	sul1	antibiotic target alteration	rmtC
8	105	1	955	6179.1	15085.1	72.26	1.63e-06	antibiotic inactivation	AAC(6')-Ib-cr	antibiotic target alteration	rmtC
7	96	2	964	8634.1	15085.1	34.87	2.75e-05	antibiotic inactivation	NDM-1	antibiotic target alteration	rmtC
7	93	2	967	8703.1	15085.1	36.10	2.26e-05	antibiotic inactivation	BRP(MBL)	antibiotic target alteration	rmtC
3	28	6	1032	13973.1	16336.1	18.24	1.26e-02	antibiotic inactivation	tet(X4)	antibiotic target alteration	Erm(42)
8	189	1	871	6168.1	16336.1	36.71	1.12e-04	antibiotic efflux	floR	antibiotic target alteration	Erm(42)
ab: number of ABR plasmids carrying genes from both ARG families a and b
a: number of ABR plasmids carrying genes from ARG family a but not b
b: number of ABR plasmids carrying genes from ARG family b but not a
nab: number of ABR plasmids carrying no gene from ARG families a and b
family_a_ID: internal ID of ARG family a
family_b_ID: internal ID of ARG family b
Estimate: odds ratio from fisher's exact test (Inf is infinite)
p.adj: adjusted p-value from fisher's exact test (two sided)
family_a_resistance_mechanism: antibiotic resistance mechanism encoded by the ARG family a
family_a_name: ARG name used by CARD of family a
family_b_resistance_mechanism: antibiotic resistance mechanism encoded by the ARG family b
family_b_name: ARG name used by CARD of family b

## Sheet: Data 5K
Supplementary Data 5K. A list of significantly co-occurring ARGs in Klebsiella plasmids (see notes at the bottom of the table).
ab	a	b	nab	family_a_ID	family_b_ID	estimate	p.adj	family_a_reisistance_mechanism	family_a_name	family_b_reisistance_mechanism	family_b_name
125	283	11	724	24.1	28.1	28.99	1.13e-46	antibiotic efflux	qacEdelta1	antibiotic target replacement	dfrA12
12	396	1	734	24.1	6333.1	22.19	2.39e-04	antibiotic efflux	qacEdelta1	antibiotic inactivation	AAC(6')-Il
11	397	0	735	24.1	134.1	Inf	8.86e-05	antibiotic efflux	qacEdelta1	antibiotic target replacement	sul3
8	128	3	1004	28.1	134.1	20.80	3.48e-05	antibiotic target replacement	dfrA12	antibiotic target replacement	sul3
3	13	8	1119	87.1	134.1	31.73	2.03e-03	antibiotic target alteration	mcr-1.1	antibiotic target replacement	sul3
266	142	58	677	24.1	2784.1	21.78	9.37e-93	antibiotic efflux	qacEdelta1	antibiotic inactivation	aadA
131	5	193	814	28.1	2784.1	109.98	4.01e-72	antibiotic target replacement	dfrA12	antibiotic inactivation	aadA
11	0	313	819	134.1	2784.1	Inf	8.20e-06	antibiotic target replacement	sul3	antibiotic inactivation	aadA
48	360	6	729	24.1	3687.1	16.16	3.33e-15	antibiotic efflux	qacEdelta1	antibiotic inactivation	CMY-2
5	403	0	735	24.1	20917.1	Inf	2.62e-02	antibiotic efflux	qacEdelta1	antibiotic inactivation	AAC(6')-33
333	223	160	427	2697.1	3819.1	3.98	1.95e-27	antibiotic inactivation	TEM-1	antibiotic inactivation	CTX-M-15
365	43	17	718	24.1	3859.1	353.57	6.09e-220	antibiotic efflux	qacEdelta1	antibiotic target replacement	sul1
123	13	259	748	28.1	3859.1	27.25	7.62e-48	antibiotic target replacement	dfrA12	antibiotic target replacement	sul1
8	3	374	758	134.1	3859.1	5.40	3.85e-02	antibiotic target replacement	sul3	antibiotic target replacement	sul1
245	79	137	682	2784.1	3859.1	15.39	4.84e-77	antibiotic inactivation	aadA	antibiotic target replacement	sul1
41	13	341	748	3687.1	3859.1	6.91	1.07e-09	antibiotic inactivation	CMY-2	antibiotic target replacement	sul1
131	277	140	595	24.1	3861.1	2.01	9.77e-06	antibiotic efflux	qacEdelta1	antibiotic efflux	tet(A)
178	378	93	494	2697.1	3861.1	2.50	1.84e-09	antibiotic inactivation	TEM-1	antibiotic efflux	tet(A)
6	0	265	872	3774.1	3861.1	Inf	1.04e-03	antibiotic target alteration; antibiotic efflux	tetR	antibiotic efflux	tet(A)
125	257	146	615	3859.1	3861.1	2.05	6.87e-06	antibiotic target replacement	sul1	antibiotic efflux	tet(A)
9	262	3	869	3861.1	18247.1	9.92	1.39e-03	antibiotic efflux	tet(A)	antibiotic inactivation	VEB-1
7	4	261	871	134.1	4228.1	5.83	2.31e-02	antibiotic target replacement	sul3	antibiotic target replacement	sul2
204	352	64	523	2697.1	4228.1	4.73	9.98e-24	antibiotic inactivation	TEM-1	antibiotic target replacement	sul2
107	217	161	658	2784.1	4228.1	2.01	2.63e-05	antibiotic inactivation	aadA	antibiotic target replacement	sul2
148	345	120	530	3819.1	4228.1	1.89	5.24e-05	antibiotic inactivation	CTX-M-15	antibiotic target replacement	sul2
139	132	129	743	3861.1	4228.1	6.05	4.07e-30	antibiotic efflux	tet(A)	antibiotic target replacement	sul2
33	523	9	578	2697.1	4306.1	4.05	4.13e-04	antibiotic inactivation	TEM-1	antibiotic inactivation	FosA3
33	523	9	578	2697.1	12087.1	4.05	4.13e-04	antibiotic inactivation	TEM-1	antibiotic inactivation	ANT(2'')-Ia
39	454	3	647	3819.1	4306.1	18.49	1.00e-10	antibiotic inactivation	CTX-M-15	antibiotic inactivation	FosA3
105	303	130	605	24.1	4479.1	1.61	8.83e-03	antibiotic efflux	qacEdelta1	antibiotic inactivation	APH(6)-Id
168	388	67	520	2697.1	4479.1	3.36	5.40e-14	antibiotic inactivation	TEM-1	antibiotic inactivation	APH(6)-Id
89	235	146	673	2784.1	4479.1	1.74	2.56e-03	antibiotic inactivation	aadA	antibiotic inactivation	APH(6)-Id
149	344	86	564	3819.1	4479.1	2.84	6.55e-11	antibiotic inactivation	CTX-M-15	antibiotic inactivation	APH(6)-Id
106	276	129	632	3859.1	4479.1	1.88	2.51e-04	antibiotic target replacement	sul1	antibiotic inactivation	APH(6)-Id
114	157	121	751	3861.1	4479.1	4.50	9.12e-20	antibiotic efflux	tet(A)	antibiotic inactivation	APH(6)-Id
192	76	43	832	4228.1	4479.1	48.61	2.76e-107	antibiotic target replacement	sul2	antibiotic inactivation	APH(6)-Id
104	304	129	606	24.1	4586.1	1.61	8.70e-03	antibiotic efflux	qacEdelta1	antibiotic inactivation	APH(3'')-Ib
165	391	68	519	2697.1	4586.1	3.22	4.52e-13	antibiotic inactivation	TEM-1	antibiotic inactivation	APH(3'')-Ib
88	236	145	674	2784.1	4586.1	1.73	2.56e-03	antibiotic inactivation	aadA	antibiotic inactivation	APH(3'')-Ib
150	343	83	567	3819.1	4586.1	2.98	6.54e-12	antibiotic inactivation	CTX-M-15	antibiotic inactivation	APH(3'')-Ib
104	278	129	632	3859.1	4586.1	1.83	4.41e-04	antibiotic target replacement	sul1	antibiotic inactivation	APH(3'')-Ib
110	161	123	749	3861.1	4586.1	4.15	1.34e-17	antibiotic efflux	tet(A)	antibiotic inactivation	APH(3'')-Ib
187	81	46	829	4228.1	4586.1	41.39	1.06e-100	antibiotic target replacement	sul2	antibiotic inactivation	APH(3'')-Ib
229	6	4	904	4479.1	4586.1	7860.87	2.95e-225	antibiotic inactivation	APH(6)-Id	antibiotic inactivation	APH(3'')-Ib
145	263	141	594	24.1	4614.1	2.32	2.46e-08	antibiotic efflux	qacEdelta1	antibiotic target replacement	dfrA14
182	374	104	483	2697.1	4614.1	2.26	7.13e-08	antibiotic inactivation	TEM-1	antibiotic target replacement	dfrA14
109	215	177	642	2784.1	4614.1	1.84	2.71e-04	antibiotic inactivation	aadA	antibiotic target replacement	dfrA14
154	339	132	518	3819.1	4614.1	1.78	2.38e-04	antibiotic inactivation	CTX-M-15	antibiotic target replacement	dfrA14
138	244	148	613	3859.1	4614.1	2.34	3.10e-08	antibiotic target replacement	sul1	antibiotic target replacement	dfrA14
161	110	125	747	3861.1	4614.1	8.72	5.73e-44	antibiotic efflux	tet(A)	antibiotic target replacement	dfrA14
149	119	137	738	4228.1	4614.1	6.73	2.31e-34	antibiotic target replacement	sul2	antibiotic target replacement	dfrA14
125	110	161	747	4479.1	4614.1	5.26	1.49e-24	antibiotic inactivation	APH(6)-Id	antibiotic target replacement	dfrA14
123	110	163	747	4586.1	4614.1	5.12	1.48e-23	antibiotic inactivation	APH(3'')-Ib	antibiotic target replacement	dfrA14
3	8	3	1129	134.1	9966.1	133.87	1.03e-04	antibiotic target replacement	sul3	antibiotic efflux	mef(B)
96	312	20	715	24.1	6168.1	10.98	2.27e-26	antibiotic efflux	qacEdelta1	antibiotic efflux	floR
23	113	93	914	28.1	6168.1	2.00	4.09e-02	antibiotic target replacement	dfrA12	antibiotic efflux	floR
9	2	107	1025	134.1	6168.1	42.76	4.48e-07	antibiotic target replacement	sul3	antibiotic efflux	floR
93	231	23	796	2784.1	6168.1	13.89	5.81e-33	antibiotic inactivation	aadA	antibiotic efflux	floR
16	38	100	989	3687.1	6168.1	4.16	2.47e-04	antibiotic inactivation	CMY-2	antibiotic efflux	floR
75	307	41	720	3859.1	6168.1	4.28	9.84e-12	antibiotic target replacement	sul1	antibiotic efflux	floR
62	209	54	818	3861.1	6168.1	4.49	6.51e-12	antibiotic efflux	tet(A)	antibiotic efflux	floR
91	177	25	850	4228.1	6168.1	17.42	7.24e-39	antibiotic target replacement	sul2	antibiotic efflux	floR
62	173	54	854	4479.1	6168.1	5.66	1.87e-15	antibiotic inactivation	APH(6)-Id	antibiotic efflux	floR
59	174	57	853	4586.1	6168.1	5.06	1.65e-13	antibiotic inactivation	APH(3'')-Ib	antibiotic efflux	floR
181	227	179	556	24.1	6179.1	2.47	9.94e-11	antibiotic efflux	qacEdelta1	antibiotic inactivation	AAC(6')-Ib-cr
152	172	208	611	2784.1	6179.1	2.59	8.47e-11	antibiotic inactivation	aadA	antibiotic inactivation	AAC(6')-Ib-cr
181	312	179	471	3819.1	6179.1	1.53	5.53e-03	antibiotic inactivation	CTX-M-15	antibiotic inactivation	AAC(6')-Ib-cr
164	218	196	565	3859.1	6179.1	2.17	7.59e-08	antibiotic target replacement	sul1	antibiotic inactivation	AAC(6')-Ib-cr
111	160	249	623	3861.1	6179.1	1.73	1.07e-03	antibiotic efflux	tet(A)	antibiotic inactivation	AAC(6')-Ib-cr
120	148	240	635	4228.1	6179.1	2.14	1.98e-06	antibiotic target replacement	sul2	antibiotic inactivation	AAC(6')-Ib-cr
106	129	254	654	4479.1	6179.1	2.11	8.64e-06	antibiotic inactivation	APH(6)-Id	antibiotic inactivation	AAC(6')-Ib-cr
106	127	254	656	4586.1	6179.1	2.15	5.45e-06	antibiotic inactivation	APH(3'')-Ib	antibiotic inactivation	AAC(6')-Ib-cr
142	144	218	639	4614.1	6179.1	2.89	2.04e-12	antibiotic target replacement	dfrA14	antibiotic inactivation	AAC(6')-Ib-cr
57	59	303	724	6168.1	6179.1	2.31	2.32e-04	antibiotic efflux	floR	antibiotic inactivation	AAC(6')-Ib-cr
7	486	0	650	3819.1	16336.1	Inf	1.37e-02	antibiotic inactivation	CTX-M-15	antibiotic target alteration	Erm(42)
13	369	0	761	3859.1	6333.1	Inf	5.71e-06	antibiotic target replacement	sul1	antibiotic inactivation	AAC(6')-Il
183	225	32	703	24.1	6465.1	17.81	1.48e-60	antibiotic efflux	qacEdelta1	antibiotic inactivation	mphA
94	42	121	886	28.1	6465.1	16.32	1.26e-42	antibiotic target replacement	dfrA12	antibiotic inactivation	mphA
28	26	187	902	3687.1	6465.1	5.18	2.29e-07	antibiotic inactivation	CMY-2	antibiotic inactivation	mphA
8	3	207	925	134.1	6465.1	11.88	8.54e-04	antibiotic target replacement	sul3	antibiotic inactivation	mphA
139	185	76	743	2784.1	6465.1	7.33	1.04e-33	antibiotic inactivation	aadA	antibiotic inactivation	mphA
178	204	37	724	3859.1	6465.1	17.03	1.09e-60	antibiotic target replacement	sul1	antibiotic inactivation	mphA
70	216	145	712	4614.1	6465.1	1.59	2.98e-02	antibiotic target replacement	dfrA14	antibiotic inactivation	mphA
34	82	181	846	6168.1	6465.1	1.94	1.81e-02	antibiotic efflux	floR	antibiotic inactivation	mphA
88	272	127	656	6179.1	6465.1	1.67	7.59e-03	antibiotic inactivation	AAC(6')-Ib-cr	antibiotic inactivation	mphA
2	114	0	1027	6168.1	7903.1	Inf	4.42e-02	antibiotic efflux	floR	antibiotic target replacement	sul1
100	308	65	670	24.1	6699.1	3.34	4.74e-11	antibiotic efflux	qacEdelta1	antibiotic inactivation	AAC(3)-IId
9	2	156	976	134.1	6699.1	28.01	9.05e-06	antibiotic target replacement	sul3	antibiotic inactivation	AAC(3)-IId
120	436	45	542	2697.1	6699.1	3.31	2.39e-10	antibiotic inactivation	TEM-1	antibiotic inactivation	AAC(3)-IId
79	245	86	733	2784.1	6699.1	2.75	9.83e-08	antibiotic inactivation	aadA	antibiotic inactivation	AAC(3)-IId
88	405	77	573	3819.1	6699.1	1.62	2.31e-02	antibiotic inactivation	CTX-M-15	antibiotic inactivation	AAC(3)-IId
83	299	82	679	3859.1	6699.1	2.30	1.15e-05	antibiotic target replacement	sul1	antibiotic inactivation	AAC(3)-IId
66	205	99	773	3861.1	6699.1	2.51	5.31e-06	antibiotic efflux	tet(A)	antibiotic inactivation	AAC(3)-IId
94	174	71	804	4228.1	6699.1	6.10	1.25e-22	antibiotic target replacement	sul2	antibiotic inactivation	AAC(3)-IId
82	153	83	825	4479.1	6699.1	5.32	1.49e-18	antibiotic inactivation	APH(6)-Id	antibiotic inactivation	AAC(3)-IId
80	153	85	825	4586.1	6699.1	5.07	1.93e-17	antibiotic inactivation	APH(3'')-Ib	antibiotic inactivation	AAC(3)-IId
69	217	96	761	4614.1	6699.1	2.52	3.16e-06	antibiotic target replacement	dfrA14	antibiotic inactivation	AAC(3)-IId
52	64	113	914	6168.1	6699.1	6.55	6.15e-16	antibiotic efflux	floR	antibiotic inactivation	AAC(3)-IId
105	255	60	723	6179.1	6699.1	4.95	1.51e-18	antibiotic inactivation	AAC(6')-Ib-cr	antibiotic inactivation	AAC(3)-IId
56	159	109	819	6465.1	6699.1	2.64	4.86e-06	antibiotic inactivation	mphA	antibiotic inactivation	AAC(3)-IId
139	269	151	584	24.1	6707.1	2.00	8.49e-06	antibiotic efflux	qacEdelta1	antibiotic target protection	QnrS1
187	369	103	484	2697.1	6707.1	2.38	7.01e-09	antibiotic inactivation	TEM-1	antibiotic target protection	QnrS1
36	18	254	835	3687.1	6707.1	6.56	1.02e-09	antibiotic inactivation	CMY-2	antibiotic target protection	QnrS1
127	255	163	598	3859.1	6707.1	1.83	1.53e-04	antibiotic target replacement	sul1	antibiotic target protection	QnrS1
135	136	155	717	3861.1	6707.1	4.58	2.55e-22	antibiotic efflux	tet(A)	antibiotic target protection	QnrS1
125	143	165	710	4228.1	6707.1	3.76	4.95e-17	antibiotic target replacement	sul2	antibiotic target protection	QnrS1
108	127	182	726	4479.1	6707.1	3.39	2.28e-13	antibiotic inactivation	APH(6)-Id	antibiotic target protection	QnrS1
107	126	183	727	4586.1	6707.1	3.37	3.67e-13	antibiotic inactivation	APH(3'')-Ib	antibiotic target protection	QnrS1
180	106	110	747	4614.1	6707.1	11.50	2.37e-56	antibiotic target replacement	dfrA14	antibiotic target protection	QnrS1
139	221	151	632	6179.1	6707.1	2.63	1.79e-10	antibiotic inactivation	AAC(6')-Ib-cr	antibiotic target protection	QnrS1
79	136	211	717	6465.1	6707.1	1.97	2.69e-04	antibiotic inactivation	mphA	antibiotic target protection	QnrS1
81	84	209	769	6699.1	6707.1	3.54	1.61e-11	antibiotic inactivation	AAC(3)-IId	antibiotic target protection	QnrS1
8	128	14	993	28.1	11610.1	4.42	1.25e-02	antibiotic target replacement	dfrA12	antibiotic target alteration	ErmB
87	203	91	762	6707.1	7561.1	3.58	2.39e-12	antibiotic target protection	QnrS1	antibiotic inactivation	OXA-1
91	317	27	708	24.1	7222.1	7.51	1.21e-20	antibiotic efflux	qacEdelta1	antibiotic inactivation	APH(3')-Ia
53	83	65	942	28.1	7222.1	9.22	7.19e-21	antibiotic target replacement	dfrA12	antibiotic inactivation	APH(3')-Ia
5	6	113	1019	134.1	7222.1	7.49	1.48e-02	antibiotic target replacement	sul3	antibiotic inactivation	APH(3')-Ia
81	243	37	782	2784.1	7222.1	7.03	1.92e-20	antibiotic inactivation	aadA	antibiotic inactivation	APH(3')-Ia
89	293	29	732	3859.1	7222.1	7.65	2.06e-21	antibiotic target replacement	sul1	antibiotic inactivation	APH(3')-Ia
40	231	78	794	3861.1	7222.1	1.76	3.70e-02	antibiotic efflux	tet(A)	antibiotic inactivation	APH(3')-Ia
36	199	82	826	4479.1	7222.1	1.82	3.46e-02	antibiotic inactivation	APH(6)-Id	antibiotic inactivation	APH(3')-Ia
32	84	86	941	6168.1	7222.1	4.16	2.19e-07	antibiotic efflux	floR	antibiotic inactivation	APH(3')-Ia
86	129	32	896	6465.1	7222.1	18.58	2.49e-41	antibiotic inactivation	mphA	antibiotic inactivation	APH(3')-Ia
34	131	84	894	6699.1	7222.1	2.76	1.56e-04	antibiotic inactivation	AAC(3)-IId	antibiotic inactivation	APH(3')-Ia
122	434	56	531	2697.1	7561.1	2.66	9.83e-08	antibiotic inactivation	TEM-1	antibiotic inactivation	OXA-1
80	244	98	721	2784.1	7561.1	2.41	3.10e-06	antibiotic inactivation	aadA	antibiotic inactivation	OXA-1
120	373	58	592	3819.1	7561.1	3.28	3.56e-11	antibiotic inactivation	CTX-M-15	antibiotic inactivation	OXA-1
65	206	113	759	3861.1	7561.1	2.12	2.28e-04	antibiotic efflux	tet(A)	antibiotic inactivation	OXA-1
76	192	102	773	4228.1	7561.1	3.00	8.40e-09	antibiotic target replacement	sul2	antibiotic inactivation	OXA-1
72	163	106	802	4479.1	7561.1	3.34	4.79e-10	antibiotic inactivation	APH(6)-Id	antibiotic inactivation	OXA-1
72	161	106	804	4586.1	7561.1	3.39	2.31e-10	antibiotic inactivation	APH(3'')-Ib	antibiotic inactivation	OXA-1
82	204	96	761	4614.1	7561.1	3.18	4.68e-10	antibiotic target replacement	dfrA14	antibiotic inactivation	OXA-1
177	183	1	782	6179.1	7561.1	751.75	1.33e-101	antibiotic inactivation	AAC(6')-Ib-cr	antibiotic inactivation	OXA-1
62	103	116	862	6699.1	7561.1	4.46	5.50e-13	antibiotic inactivation	AAC(3)-IId	antibiotic inactivation	OXA-1
1	0	11	1131	50.1	8096.1	Inf	4.49e-02	antibiotic efflux	qacEdelta1	antibiotic target alteration	mcr-9.1
7	261	5	870	4228.1	17477.1	4.66	4.15e-02	antibiotic target replacement	sul2	antibiotic inactivation	EreA2
18	390	8	727	24.1	12445.1	4.19	3.23e-03	antibiotic efflux	qacEdelta1	antibiotic inactivation	APH(3')-VI
70	338	85	650	24.1	7703.1	1.58	3.96e-02	antibiotic efflux	qacEdelta1	antibiotic inactivation	catA1
47	89	108	899	28.1	7703.1	4.39	2.11e-10	antibiotic target replacement	dfrA12	antibiotic inactivation	catA1
67	315	88	673	3859.1	7703.1	1.63	2.76e-02	antibiotic target replacement	sul1	antibiotic inactivation	catA1
53	218	102	770	3861.1	7703.1	1.83	8.13e-03	antibiotic efflux	tet(A)	antibiotic inactivation	catA1
15	27	140	961	4306.1	7703.1	3.81	1.10e-03	antibiotic inactivation	FosA3	antibiotic inactivation	catA1
50	165	105	823	6465.1	7703.1	2.37	1.03e-04	antibiotic inactivation	mphA	antibiotic inactivation	catA1
63	227	92	761	6707.1	7703.1	2.29	5.65e-05	antibiotic target protection	QnrS1	antibiotic inactivation	catA1
36	82	119	906	7222.1	7703.1	3.34	3.05e-06	antibiotic inactivation	APH(3')-Ia	antibiotic inactivation	catA1
2	52	0	1089	3687.1	7903.1	Inf	1.12e-02	antibiotic inactivation	CMY-2	antibiotic target replacement	sul1
2	116	0	1025	7222.1	7903.1	Inf	4.51e-02	antibiotic inactivation	APH(3')-Ia	antibiotic target replacement	sul1
110	298	19	716	24.1	8475.1	13.88	3.40e-33	antibiotic efflux	qacEdelta1	antibiotic inactivation	arr-3
80	244	49	770	2784.1	8475.1	5.14	5.33e-16	antibiotic inactivation	aadA	antibiotic inactivation	arr-3
19	35	110	979	3687.1	8475.1	4.82	1.53e-05	antibiotic inactivation	CMY-2	antibiotic inactivation	arr-3
110	272	19	742	3859.1	8475.1	15.75	1.58e-36	antibiotic target replacement	sul1	antibiotic inactivation	arr-3
50	221	79	793	3861.1	8475.1	2.27	4.07e-04	antibiotic efflux	tet(A)	antibiotic inactivation	arr-3
48	220	81	794	4228.1	8475.1	2.14	1.39e-03	antibiotic target replacement	sul2	antibiotic inactivation	arr-3
47	188	82	826	4479.1	8475.1	2.52	6.81e-05	antibiotic inactivation	APH(6)-Id	antibiotic inactivation	arr-3
47	186	82	828	4586.1	8475.1	2.55	6.09e-05	antibiotic inactivation	APH(3'')-Ib	antibiotic inactivation	arr-3
60	226	69	788	4614.1	8475.1	3.03	2.17e-07	antibiotic target replacement	dfrA14	antibiotic inactivation	arr-3
48	68	81	946	6168.1	8475.1	8.22	6.96e-18	antibiotic efflux	floR	antibiotic inactivation	arr-3
101	259	28	755	6179.1	8475.1	10.49	1.18e-29	antibiotic inactivation	AAC(6')-Ib-cr	antibiotic inactivation	arr-3
51	164	78	850	6465.1	8475.1	3.38	7.78e-08	antibiotic inactivation	mphA	antibiotic inactivation	arr-3
36	129	93	885	6699.1	8475.1	2.65	1.80e-04	antibiotic inactivation	AAC(3)-IId	antibiotic inactivation	arr-3
61	229	68	785	6707.1	8475.1	3.07	1.36e-07	antibiotic target protection	QnrS1	antibiotic inactivation	arr-3
23	95	106	919	7222.1	8475.1	2.10	2.43e-02	antibiotic inactivation	APH(3')-Ia	antibiotic inactivation	arr-3
41	137	88	877	7561.1	8475.1	2.98	8.78e-06	antibiotic inactivation	OXA-1	antibiotic inactivation	arr-3
56	352	44	691	24.1	8634.1	2.50	1.24e-04	antibiotic efflux	qacEdelta1	antibiotic inactivation	NDM-1
22	114	78	929	28.1	8634.1	2.30	1.50e-02	antibiotic target replacement	dfrA12	antibiotic inactivation	NDM-1
64	318	36	725	3859.1	8634.1	4.05	1.01e-09	antibiotic target replacement	sul1	antibiotic inactivation	NDM-1
6	7	94	1036	6333.1	8634.1	9.41	2.31e-03	antibiotic inactivation	AAC(6')-Il	antibiotic inactivation	NDM-1
36	179	64	864	6465.1	8634.1	2.71	1.62e-04	antibiotic inactivation	mphA	antibiotic inactivation	NDM-1
9	373	3	758	3859.1	17477.1	6.09	1.83e-02	antibiotic target replacement	sul1	antibiotic inactivation	EreA2
44	364	43	692	24.1	8703.1	1.94	1.70e-02	antibiotic efflux	qacEdelta1	antibiotic inactivation	BRP(MBL)
22	114	65	942	28.1	8703.1	2.79	2.22e-03	antibiotic target replacement	dfrA12	antibiotic inactivation	BRP(MBL)
52	330	35	726	3859.1	8703.1	3.26	2.08e-06	antibiotic target replacement	sul1	antibiotic inactivation	BRP(MBL)
27	188	60	868	6465.1	8703.1	2.08	1.94e-02	antibiotic inactivation	mphA	antibiotic inactivation	BRP(MBL)
85	15	2	1041	8634.1	8703.1	2670.11	2.76e-107	antibiotic inactivation	NDM-1	antibiotic inactivation	BRP(MBL)
36	100	102	905	28.1	8767.1	3.19	7.61e-06	antibiotic target replacement	dfrA12	antibiotic target alteration	rmtB
104	452	34	553	2697.1	8767.1	3.74	2.17e-10	antibiotic inactivation	TEM-1	antibiotic target alteration	rmtB
55	269	83	736	2784.1	8767.1	1.81	9.21e-03	antibiotic inactivation	aadA	antibiotic target alteration	rmtB
99	394	39	611	3819.1	8767.1	3.93	9.84e-12	antibiotic inactivation	CTX-M-15	antibiotic target alteration	rmtB
29	13	109	992	4306.1	8767.1	20.19	3.00e-17	antibiotic inactivation	FosA3	antibiotic target alteration	rmtB
27	89	111	916	6168.1	8767.1	2.50	2.35e-03	antibiotic efflux	floR	antibiotic target alteration	rmtB
42	173	96	832	6465.1	8767.1	2.10	2.46e-03	antibiotic inactivation	mphA	antibiotic target alteration	rmtB
34	95	104	910	8475.1	8767.1	3.13	1.78e-05	antibiotic inactivation	arr-3	antibiotic target alteration	rmtB
23	77	115	928	8634.1	8767.1	2.41	6.03e-03	antibiotic inactivation	NDM-1	antibiotic target alteration	rmtB
24	63	114	942	8703.1	8767.1	3.14	2.73e-04	antibiotic inactivation	BRP(MBL)	antibiotic target alteration	rmtB
34	348	8	753	3859.1	12087.1	9.18	2.30e-09	antibiotic target replacement	sul1	antibiotic inactivation	ANT(2'')-Ia
58	350	3	732	24.1	8945.1	40.33	3.28e-22	antibiotic efflux	qacEdelta1	antibiotic inactivation	catB3
6	7	55	1075	6333.1	8945.1	16.62	1.71e-04	antibiotic inactivation	AAC(6')-Il	antibiotic inactivation	catB3
2	0	59	1082	7903.1	8945.1	Inf	1.40e-02	antibiotic target replacement	sul1	antibiotic inactivation	catB3
16	38	45	1044	3687.1	8945.1	9.72	3.72e-08	antibiotic inactivation	CMY-2	antibiotic inactivation	catB3
59	323	2	759	3859.1	8945.1	69.14	1.57e-25	antibiotic target replacement	sul1	antibiotic inactivation	catB3
55	305	6	777	6179.1	8945.1	23.29	3.73e-21	antibiotic inactivation	AAC(6')-Ib-cr	antibiotic inactivation	catB3
33	182	28	900	6465.1	8945.1	5.82	2.90e-09	antibiotic inactivation	mphA	antibiotic inactivation	catB3
26	264	35	818	6707.1	8945.1	2.30	1.20e-02	antibiotic target protection	QnrS1	antibiotic inactivation	catB3
35	143	26	939	7561.1	8945.1	8.81	2.19e-13	antibiotic inactivation	OXA-1	antibiotic inactivation	catB3
38	91	23	991	8475.1	8945.1	17.89	9.22e-22	antibiotic inactivation	arr-3	antibiotic inactivation	catB3
10	372	2	759	3859.1	18247.1	10.18	2.86e-03	antibiotic target replacement	sul1	antibiotic inactivation	VEB-1
23	93	88	939	6168.1	9206.1	2.64	2.27e-03	antibiotic efflux	floR	antibiotic inactivation	OXA-48
2	0	109	1032	7903.1	9206.1	Inf	4.09e-02	antibiotic target replacement	sul1	antibiotic inactivation	OXA-48
22	107	89	925	8475.1	9206.1	2.14	2.92e-02	antibiotic inactivation	arr-3	antibiotic inactivation	OXA-48
7	158	5	973	6699.1	17477.1	8.59	2.69e-03	antibiotic inactivation	AAC(3)-IId	antibiotic inactivation	EreA2
4	161	3	975	6699.1	16336.1	8.05	4.44e-02	antibiotic inactivation	AAC(3)-IId	antibiotic target alteration	Erm(42)
34	374	8	727	24.1	12087.1	8.25	1.72e-08	antibiotic efflux	qacEdelta1	antibiotic inactivation	ANT(2'')-Ia
6	318	0	819	2784.1	9966.1	Inf	2.77e-03	antibiotic inactivation	aadA	antibiotic efflux	mef(B)
6	262	0	875	4228.1	9966.1	Inf	9.81e-04	antibiotic target replacement	sul2	antibiotic efflux	mef(B)
6	110	0	1027	6168.1	9966.1	Inf	9.18e-06	antibiotic efflux	floR	antibiotic efflux	mef(B)
6	159	0	978	6699.1	9966.1	Inf	6.82e-05	antibiotic inactivation	AAC(3)-IId	antibiotic efflux	mef(B)
5	113	1	1024	7222.1	9966.1	44.98	3.94e-04	antibiotic inactivation	APH(3')-Ia	antibiotic efflux	mef(B)
5	173	1	964	7561.1	9966.1	27.73	2.56e-03	antibiotic inactivation	OXA-1	antibiotic efflux	mef(B)
3	58	3	1079	8945.1	9966.1	18.45	1.31e-02	antibiotic inactivation	catB3	antibiotic efflux	mef(B)
17	391	2	733	24.1	10647.1	15.90	1.41e-05	antibiotic efflux	qacEdelta1	antibiotic inactivation	APH(4)-Ia
17	391	2	733	24.1	15683.1	15.90	1.41e-05	antibiotic efflux	qacEdelta1	antibiotic inactivation	IMP-4
4	7	15	1117	134.1	10647.1	41.70	1.27e-04	antibiotic target replacement	sul3	antibiotic inactivation	APH(4)-Ia
17	307	2	817	2784.1	10647.1	22.56	3.93e-07	antibiotic inactivation	aadA	antibiotic inactivation	APH(4)-Ia
12	256	7	868	4228.1	10647.1	5.80	1.33e-03	antibiotic target replacement	sul2	antibiotic inactivation	APH(4)-Ia
16	100	3	1024	6168.1	10647.1	54.15	7.64e-13	antibiotic efflux	floR	antibiotic inactivation	APH(4)-Ia
19	146	0	978	6699.1	10647.1	Inf	1.16e-15	antibiotic inactivation	AAC(3)-IId	antibiotic inactivation	APH(4)-Ia
7	549	0	587	2697.1	16336.1	Inf	2.87e-02	antibiotic inactivation	TEM-1	antibiotic target alteration	Erm(42)
7	261	0	875	4228.1	16336.1	Inf	2.52e-04	antibiotic target replacement	sul2	antibiotic target alteration	Erm(42)
7	228	0	908	4479.1	16336.1	Inf	1.11e-04	antibiotic inactivation	APH(6)-Id	antibiotic target alteration	Erm(42)
7	226	0	910	4586.1	16336.1	Inf	1.06e-04	antibiotic inactivation	APH(3'')-Ib	antibiotic target alteration	Erm(42)
13	202	13	915	6465.1	12445.1	4.52	1.59e-03	antibiotic inactivation	mphA	antibiotic inactivation	APH(3')-VI
22	268	18	835	6707.1	12274.1	3.80	3.39e-04	antibiotic target protection	QnrS1	antibiotic target protection	msrE
15	72	25	1031	8703.1	12274.1	8.56	4.87e-07	antibiotic inactivation	BRP(MBL)	antibiotic target protection	msrE
13	202	9	919	6465.1	11610.1	6.56	1.92e-04	antibiotic inactivation	mphA	antibiotic target alteration	ErmB
6	94	16	1027	8634.1	11610.1	4.09	3.98e-02	antibiotic inactivation	NDM-1	antibiotic target alteration	ErmB
6	81	16	1040	8703.1	11610.1	4.80	2.13e-02	antibiotic inactivation	BRP(MBL)	antibiotic target alteration	ErmB
7	131	15	990	8767.1	11610.1	3.52	4.87e-02	antibiotic target alteration	rmtB	antibiotic target alteration	ErmB
13	165	13	952	7561.1	12445.1	5.76	2.39e-04	antibiotic inactivation	OXA-1	antibiotic inactivation	APH(3')-VI
23	301	19	800	2784.1	12087.1	3.21	1.90e-03	antibiotic inactivation	aadA	antibiotic inactivation	ANT(2'')-Ia
18	250	24	851	4228.1	12087.1	2.55	2.19e-02	antibiotic target replacement	sul2	antibiotic inactivation	ANT(2'')-Ia
16	100	26	1001	6168.1	12087.1	6.14	7.96e-06	antibiotic efflux	floR	antibiotic inactivation	ANT(2'')-Ia
12	117	30	984	8475.1	12087.1	3.36	7.63e-03	antibiotic inactivation	arr-3	antibiotic inactivation	ANT(2'')-Ia
18	93	24	1008	9206.1	12087.1	8.10	9.83e-08	antibiotic inactivation	OXA-48	antibiotic inactivation	ANT(2'')-Ia
37	371	3	732	24.1	12274.1	24.28	6.16e-13	antibiotic efflux	qacEdelta1	antibiotic target protection	msrE
19	117	21	986	28.1	12274.1	7.60	1.54e-07	antibiotic target replacement	dfrA12	antibiotic target protection	msrE
30	294	10	809	2784.1	12274.1	8.24	8.75e-09	antibiotic inactivation	aadA	antibiotic target protection	msrE
10	44	30	1059	3687.1	12274.1	7.99	5.80e-05	antibiotic inactivation	CMY-2	antibiotic target protection	msrE
36	346	4	757	3859.1	12274.1	19.64	1.06e-12	antibiotic target replacement	sul1	antibiotic target protection	msrE
22	264	18	839	4614.1	12274.1	3.88	2.89e-04	antibiotic target replacement	dfrA14	antibiotic target protection	msrE
40	175	0	928	6465.1	12274.1	Inf	2.24e-29	antibiotic inactivation	mphA	antibiotic target protection	msrE
14	86	26	1017	8634.1	12274.1	6.35	1.94e-05	antibiotic inactivation	NDM-1	antibiotic target protection	msrE
32	106	8	997	8767.1	12274.1	37.36	2.00e-22	antibiotic target alteration	rmtB	antibiotic target protection	msrE
10	126	16	991	28.1	12445.1	4.90	2.35e-03	antibiotic target replacement	dfrA12	antibiotic inactivation	APH(3')-VI
18	364	8	753	3859.1	12445.1	4.65	1.18e-03	antibiotic target replacement	sul1	antibiotic inactivation	APH(3')-VI
17	273	9	844	6707.1	12445.1	5.83	1.21e-04	antibiotic target protection	QnrS1	antibiotic inactivation	APH(3')-VI
18	82	8	1035	8634.1	12445.1	28.18	4.07e-13	antibiotic inactivation	NDM-1	antibiotic inactivation	APH(3')-VI
19	68	7	1049	8703.1	12445.1	41.50	9.48e-16	antibiotic inactivation	BRP(MBL)	antibiotic inactivation	APH(3')-VI
12	126	14	991	8767.1	12445.1	6.72	1.03e-04	antibiotic target alteration	rmtB	antibiotic inactivation	APH(3')-VI
12	28	14	1089	12274.1	12445.1	32.91	7.12e-11	antibiotic target protection	msrE	antibiotic inactivation	APH(3')-VI
4	132	3	1004	28.1	16336.1	10.10	2.34e-02	antibiotic target replacement	dfrA12	antibiotic target alteration	Erm(42)
9	315	3	816	2784.1	17477.1	7.76	5.42e-03	antibiotic inactivation	aadA	antibiotic inactivation	EreA2
15	393	1	734	24.1	14371.1	27.95	1.60e-05	antibiotic efflux	qacEdelta1	antibiotic target replacement	dfrA23
14	310	2	817	2784.1	14371.1	18.40	1.09e-05	antibiotic inactivation	aadA	antibiotic target replacement	dfrA23
13	543	3	584	2697.1	14371.1	4.65	4.46e-02	antibiotic inactivation	TEM-1	antibiotic target replacement	dfrA23
16	366	0	761	3859.1	14371.1	Inf	2.29e-07	antibiotic target replacement	sul1	antibiotic target replacement	dfrA23
16	366	0	761	3859.1	15085.1	Inf	2.29e-07	antibiotic target replacement	sul1	antibiotic target alteration	rmtC
9	262	7	865	3861.1	14371.1	4.24	2.27e-02	antibiotic efflux	tet(A)	antibiotic target replacement	dfrA23
11	257	5	870	4228.1	14371.1	7.43	8.54e-04	antibiotic target replacement	sul2	antibiotic target replacement	dfrA23
13	222	3	905	4479.1	14371.1	17.60	2.93e-06	antibiotic inactivation	APH(6)-Id	antibiotic target replacement	dfrA23
13	220	3	907	4586.1	14371.1	17.80	2.65e-06	antibiotic inactivation	APH(3'')-Ib	antibiotic target replacement	dfrA23
11	105	5	1022	6168.1	14371.1	21.28	2.46e-07	antibiotic efflux	floR	antibiotic target replacement	dfrA23
4	8	12	1119	8096.1	14371.1	45.58	9.55e-05	antibiotic target alteration	mcr-9.1	antibiotic target replacement	dfrA23
9	120	7	1007	8475.1	14371.1	10.75	1.03e-04	antibiotic inactivation	arr-3	antibiotic target replacement	dfrA23
9	129	7	998	8767.1	14371.1	9.91	1.71e-04	antibiotic target alteration	rmtB	antibiotic target replacement	dfrA23
9	102	7	1025	9206.1	14371.1	12.86	3.15e-05	antibiotic inactivation	OXA-48	antibiotic target replacement	dfrA23
12	30	4	1097	12087.1	14371.1	107.25	4.68e-14	antibiotic inactivation	ANT(2'')-Ia	antibiotic target replacement	dfrA23
10	314	2	817	2784.1	18247.1	12.98	7.07e-04	antibiotic inactivation	aadA	antibiotic inactivation	VEB-1
6	48	10	1079	3687.1	15085.1	13.40	3.13e-04	antibiotic inactivation	CMY-2	antibiotic target alteration	rmtC
15	85	1	1042	8634.1	15085.1	181.94	1.86e-14	antibiotic inactivation	NDM-1	antibiotic target alteration	rmtC
15	72	1	1055	8703.1	15085.1	217.08	2.03e-15	antibiotic inactivation	BRP(MBL)	antibiotic target alteration	rmtC
15	345	4	779	6179.1	15683.1	8.45	1.79e-04	antibiotic inactivation	AAC(6')-Ib-cr	antibiotic inactivation	IMP-4
17	365	2	759	3859.1	15683.1	17.64	5.36e-06	antibiotic target replacement	sul1	antibiotic inactivation	IMP-4
11	204	8	920	6465.1	15683.1	6.19	9.34e-04	antibiotic inactivation	mphA	antibiotic inactivation	IMP-4
10	155	9	969	6699.1	15683.1	6.93	5.53e-04	antibiotic inactivation	AAC(3)-IId	antibiotic inactivation	IMP-4
10	51	9	1073	8945.1	15683.1	23.17	7.58e-08	antibiotic inactivation	catB3	antibiotic inactivation	IMP-4
4	112	3	1024	6168.1	16336.1	12.13	1.39e-02	antibiotic efflux	floR	antibiotic target alteration	Erm(42)
2	0	5	1136	7903.1	16336.1	Inf	2.31e-04	antibiotic target replacement	sul1	antibiotic target alteration	Erm(42)
5	133	2	1003	8767.1	16336.1	18.76	2.35e-03	antibiotic target alteration	rmtB	antibiotic target alteration	Erm(42)
10	398	2	733	24.1	17477.1	9.19	5.13e-03	antibiotic efflux	qacEdelta1	antibiotic inactivation	EreA2
10	398	2	733	24.1	18247.1	9.19	5.13e-03	antibiotic efflux	qacEdelta1	antibiotic inactivation	VEB-1
7	228	5	903	4479.1	17477.1	5.53	2.07e-02	antibiotic inactivation	APH(6)-Id	antibiotic inactivation	EreA2
7	226	5	905	4586.1	17477.1	5.59	1.99e-02	antibiotic inactivation	APH(3'')-Ib	antibiotic inactivation	EreA2
8	108	4	1023	6168.1	17477.1	18.84	2.75e-05	antibiotic efflux	floR	antibiotic inactivation	EreA2
6	172	6	959	7561.1	17477.1	5.56	2.47e-02	antibiotic inactivation	OXA-1	antibiotic inactivation	EreA2
10	119	2	1012	8475.1	17477.1	42.22	1.60e-07	antibiotic inactivation	arr-3	antibiotic inactivation	EreA2
10	119	2	1012	8475.1	18247.1	42.22	1.60e-07	antibiotic inactivation	arr-3	antibiotic inactivation	VEB-1
9	259	3	872	4228.1	18247.1	10.07	1.28e-03	antibiotic target replacement	sul2	antibiotic inactivation	VEB-1
9	226	3	905	4479.1	18247.1	11.98	4.54e-04	antibiotic inactivation	APH(6)-Id	antibiotic inactivation	VEB-1
9	224	3	907	4586.1	18247.1	12.11	4.26e-04	antibiotic inactivation	APH(3'')-Ib	antibiotic inactivation	VEB-1
10	106	2	1025	6168.1	18247.1	47.97	6.09e-08	antibiotic efflux	floR	antibiotic inactivation	VEB-1
9	129	3	1002	8767.1	18247.1	23.18	6.87e-06	antibiotic target alteration	rmtB	antibiotic inactivation	VEB-1
10	101	2	1030	9206.1	18247.1	50.56	3.92e-08	antibiotic inactivation	OXA-48	antibiotic inactivation	VEB-1
10	32	2	1099	12087.1	18247.1	166.74	1.89e-12	antibiotic inactivation	ANT(2'')-Ia	antibiotic inactivation	VEB-1
8	8	4	1123	14371.1	18247.1	262.49	1.84e-12	antibiotic target replacement	dfrA23	antibiotic inactivation	VEB-1
5	377	0	761	3859.1	20917.1	Inf	1.97e-02	antibiotic target replacement	sul1	antibiotic inactivation	AAC(6')-33
4	38	1	1100	12087.1	20917.1	113.42	6.42e-05	antibiotic inactivation	ANT(2'')-Ia	antibiotic inactivation	AAC(6')-33
ab: number of ABR plasmids carrying genes from both ARG families a and b
a: number of ABR plasmids carrying genes from ARG family a but not b
b: number of ABR plasmids carrying genes from ARG family b but not a
nab: number of ABR plasmids carrying no gene from ARG families a and b
family_a_ID: internal ID of ARG family a
family_b_ID: internal ID of ARG family b
Estimate: odds ratio from fisher's exact test (Inf is infinite)
p.adj: adjusted p-value from fisher's exact test (two sided)
family_a_resistance_mechanism: antibiotic resistance mechanism encoded by the ARG family a
family_a_name: ARG name used by CARD of family a
family_b_resistance_mechanism: antibiotic resistance mechanism encoded by the ARG family b
family_b_name: ARG name used by CARD of family b
