# Supplementary material for: The evolution of antibiotic resistance islands occurs within the framework of plasmid lineages
Source: Nat Commun. 2024 May 29;15:4555. doi: 10.1038/s41467-024-48352-8 (PMC11137137; doi:10.1038/s41467-024-48352-8)
Supplement: Supplementary file 9 — Supplementary Data S6 [file 41467_2024_48352_MOESM9_ESM.xlsx]

## Sheet: Data 6
Supplementary Data 6. CSBs distribute biased towards specific PTU. (see notes at the bottom of the table).
CSB_ID	CSB_Name	Organism	RefSeq_Assembly	Replicon_Type	PTU	RefSeq_Accession	Start_position	End_position	Comment
13141556	CSB_F_1	Klebsiella pneumoniae	GCF_002909775.1	Plasmid	PTU-FE	NZ_CP036329.1	17461	20068
13141556	CSB_F_1	Escherichia coli	GCF_004135915.1	Plasmid	PTU-FE	NZ_CP035517.1	87191	88532
13141556	CSB_F_1	Escherichia coli	GCF_014168775.1	Plasmid	PTU-FE	NZ_AP021964.1	79205	80597
13141556	CSB_F_1	Escherichia coli	GCF_001513615.1	Plasmid	PTU-FE	NZ_CP013832.1	14193	15534
13141556	CSB_F_1	Escherichia coli	GCF_001901365.1	Plasmid	PTU-FE	NZ_CP010232.1	9038	10340
13141556	CSB_F_1	Salmonella enterica subsp. enterica	GCF_002238275.1	Plasmid	PTU-HI2	NZ_CP020493.1	130274	131576
13141556	CSB_F_1	Salmonella enterica subsp. enterica	GCF_002238275.1	Plasmid	PTU-HI2	NZ_CP020493.1	141486	142779
13141556	CSB_F_1	Escherichia coli	GCF_011769865.1	Plasmid	PTU-FE	NZ_CP050384.1	120122	121424
13141556	CSB_F_1	Escherichia coli	GCF_900497485.1	Plasmid	PTU-FE	NZ_LR025102.1	16046	17387
13141556	CSB_F_1	Klebsiella pneumoniae subsp. pneumoniae	GCF_002249975.2	Plasmid	PTU-FK	NZ_CP022692.2	84876	86178
13141556	CSB_F_1	Escherichia coli	GCF_904866345.1	Plasmid	PTU-FE	NZ_LR890607.1	43642	44983
13141556	CSB_F_1	Escherichia coli	GCF_002786655.1	Plasmid	PTU-FE	NZ_CP024831.1	41082	42252
13141556	CSB_F_1	Klebsiella pneumoniae	GCF_012029945.2	Plasmid	PTU-FK	NZ_CP061397.1	53910	55212
13141556	CSB_F_1	Klebsiella pneumoniae	GCF_002811335.3	Plasmid	PTU-FK	NZ_CP025966.2	37884	39193
13141556	CSB_F_1	Escherichia coli	GCF_001566675.1	Plasmid	PTU-FE	NZ_CP014498.1	126054	127395
13141556	CSB_F_1	Escherichia coli	GCF_001566675.1	Plasmid	PTU-FE	NZ_CP014498.1	143744	145085
13141556	CSB_F_1	Escherichia coli	GCF_001566675.1	Plasmid	PTU-FE	NZ_CP014498.1	161432	162773
13141556	CSB_F_1	Escherichia fergusonii	GCF_013825725.1	Plasmid	PTU-HI2	NZ_CP057312.1	119114	120407
13141556	CSB_F_1	Escherichia fergusonii	GCF_013825725.1	Plasmid	PTU-HI2	NZ_CP057312.1	179333	180635
13141556	CSB_F_1	Escherichia coli	GCF_011492885.1	Plasmid	PTU-FE	NZ_CP049355.1	80801	82103
13141556	CSB_F_1	Klebsiella pneumoniae subsp. pneumoniae	GCF_002251875.2	Plasmid	PTU-HI1B	NZ_CP041093.1	127406	128699
13141556	CSB_F_1	Klebsiella pneumoniae	GCF_011764365.2	Plasmid	PTU-HI1B	NZ_AP023338.1	136770	138063
13141556	CSB_F_1	Salmonella enterica subsp. enterica serovar Schwarzengrund	GCF_009387895.1	Plasmid	PTU-HI2	NZ_CP045449.1	172894	174196
13141556	CSB_F_1	Klebsiella pneumoniae	GCF_004120075.1	Plasmid	PTU-FK	NZ_CP026148.1	82815	84117
13141556	CSB_F_1	Escherichia coli	GCF_904863305.1	Plasmid	PTU-FE	NZ_LR890300.1	43651	44992
13141556	CSB_F_1	Escherichia coli	GCF_002196475.1	Plasmid	PTU-FE	NZ_CP021843.1	17602	18895
13141556	CSB_F_1	Klebsiella pneumoniae	GCF_001705385.1	Plasmid	PTU-FK	NZ_CP015823.1	75547	76849
13141556	CSB_F_1	Salmonella enterica subsp. enterica serovar Typhimurium	GCF_012051245.1	Plasmid	PTU-HI2	NZ_CP050729.1	121114	122407
13141556	CSB_F_1	Klebsiella pneumoniae subsp. pneumoniae	GCF_003850165.1	Plasmid	PTU-FE	NZ_CP033948.1	16203	17505
13141556	CSB_F_1	Salmonella enterica subsp. enterica	GCF_004124055.2	Plasmid	PTU-HI2	NZ_CP033256.1	104496	105789
13141556	CSB_F_1	Klebsiella pneumoniae	GCF_008693445.1	Plasmid	PTU-FE	NZ_CP044043.1	54698	56000
13141556	CSB_F_1	Klebsiella pneumoniae	GCF_015284925.1	Plasmid	PTU-FE	NZ_CP063929.1	47712	49053
13141556	CSB_F_1	Escherichia coli	GCF_002202175.1	Plasmid	PTU-FE	NZ_CP021937.1	7576	8917
13141556	CSB_F_1	Escherichia coli	GCF_002202175.1	Plasmid	PTU-FE	NZ_CP021937.1	17935	19276
13141556	CSB_F_1	Escherichia coli	GCF_002202175.1	Plasmid	PTU-FE	NZ_CP021937.1	132388	133780
13141556	CSB_F_1	Escherichia coli	GCF_002202175.1	Plasmid	PTU-FE	NZ_CP021937.1	143188	144368
13141556	CSB_F_1	Salmonella enterica	GCF_016071195.1	Plasmid	PTU-HI1A	NZ_CP060586.1	215213	216506
13141556	CSB_F_1	Escherichia coli O25b:H4-ST131	GCF_000285655.3	Plasmid	PTU-FE	NZ_HG941719.1	89585	90926
13141556	CSB_F_1	Escherichia coli	GCF_002157245.1	Plasmid	PTU-FE	NZ_CP021180.1	27332	28673
13141556	CSB_F_1	Escherichia coli	GCF_002164865.2	Plasmid	PTU-FE	NZ_CP034964.1	23111	24452
13141556	CSB_F_1	Escherichia coli	GCF_010365425.1	Plasmid	PTU-FE	NZ_CP048331.1	33270	34611
13141556	CSB_F_1	Klebsiella pneumoniae	GCF_013305305.1	Plasmid	PTU-FK	NZ_CP054265.1	74970	76272
13141556	CSB_F_1	Klebsiella michiganensis	GCF_003074075.1	Plasmid	PTU-HI1A	NZ_CP029142.1	46282	47584
13141556	CSB_F_1	Klebsiella pneumoniae	GCF_004135795.1	Plasmid	PTU-HI1B	NZ_CP034406.1	230470	231772
13141556	CSB_F_1	Salmonella enterica subsp. enterica	GCF_002999175.1	Plasmid	PTU-HI2	NZ_CP026661.1	259548	260850
13141556	CSB_F_1	Salmonella enterica subsp. enterica	GCF_002999175.1	Plasmid	PTU-HI2	NZ_CP026661.1	269987	271402
13141556	CSB_F_1	Escherichia coli	GCF_003856695.1	Plasmid	PTU-FE	NZ_CP023845.1	49964	51266
13141556	CSB_F_1	Escherichia coli	GCF_900520395.1	Plasmid	PTU-FE	NZ_LS992191.1	33051	34392
13141556	CSB_F_1	Escherichia coli	GCF_015649805.1	Plasmid	PTU-FE	NZ_CP064848.1	34743	36084
13141556	CSB_F_1	Escherichia coli	GCF_002859105.1	Plasmid	PTU-FE	NZ_CP025253.1	8226	9528
13141556	CSB_F_1	Escherichia coli	GCF_015136715.1	Plasmid	PTU-FE	NZ_AP022479.1	37479	38820
13141556	CSB_F_1	Escherichia coli	GCF_013374315.1	Plasmid	PTU-FE	NZ_AP023236.1	25964	27266
13141556	CSB_F_1	Klebsiella pneumoniae	GCF_900622605.1	Plasmid	PTU-FK	NZ_LR130542.1	86669	87971
13141556	CSB_F_1	Klebsiella pneumoniae	GCF_014840955.1	Plasmid	PTU-FK	NZ_CP061843.1	40188	41497
13141556	CSB_F_1	Escherichia coli	GCF_011330935.1	Plasmid	PTU-FE	NZ_CP049079.1	97436	98777
13141556	CSB_F_1	Klebsiella pneumoniae	GCF_003571645.1	Plasmid	PTU-FK	NZ_CP032195.1	92548	93850
13141556	CSB_F_1	Escherichia coli	GCF_002587005.1	Plasmid	PTU-FE	NZ_CP023816.1	106201	107542
13141556	CSB_F_1	Escherichia coli	GCF_003925895.1	Plasmid	PTU-FE	NZ_AP018147.1	24428	25730
13141556	CSB_F_1	Escherichia coli	GCF_002787215.1	Plasmid	PTU-FE	NZ_CP024852.1	33897	35238
13141556	CSB_F_1	Klebsiella pneumoniae	GCF_001709275.1	Plasmid	PTU-HI1B	NZ_CP016921.1	71535	72837
13141556	CSB_F_1	Klebsiella pneumoniae	GCF_000764615.1	Plasmid	PTU-HI1B	NZ_CP008933.1	192987	194289
13141556	CSB_F_1	Salmonella enterica	GCF_008931245.1	Plasmid	PTU-HI2	NZ_CP035918.1	145006	146299
13141556	CSB_F_1	Klebsiella pneumoniae	GCF_904864525.1	Plasmid	PTU-FK	NZ_LR890423.1	80714	82016
13141556	CSB_F_1	Klebsiella pneumoniae	GCF_002056475.1	Plasmid	PTU-FK	NZ_CP020109.1	135185	136487
13141556	CSB_F_1	Escherichia coli	GCF_003856675.1	Plasmid	PTU-FE	NZ_CP023821.1	94282	95623
13141556	CSB_F_1	Klebsiella pneumoniae subsp. pneumoniae	GCF_014123345.1	Plasmid	PTU-FK	NZ_CP059891.1	6810	8112
13141556	CSB_F_1	Klebsiella pneumoniae subsp. pneumoniae KPNIH1	GCF_000281535.2	Plasmid	PTU-FK	NZ_CP008829.1	51964	53266
13141556	CSB_F_1	Escherichia coli	GCF_002764015.1	Plasmid	PTU-FE	NZ_CP024718.1	66854	68195
13141556	CSB_F_1	Escherichia coli O83:H1 str. NRG 857C	GCF_000183345.1	Plasmid	PTU-FE	NC_017659.1	54540	55842
13141556	CSB_F_1	Escherichia coli	GCF_001485455.1	Plasmid	PTU-FE	NZ_CP008715.1	80776	82117
13141556	CSB_F_1	Klebsiella pneumoniae DMC1097	GCF_000417225.2	Plasmid	PTU-FK	NZ_CP011977.1	16026	17328
13141556	CSB_F_1	Escherichia coli	GCF_003122105.1	Plasmid	PTU-FE	NZ_CP029243.1	7702	9004
13141556	CSB_F_1	Escherichia coli	GCF_013374235.1	Plasmid	PTU-FE	NZ_AP023220.1	31981	33283
13141556	CSB_F_1	Klebsiella pneumoniae	GCF_004119955.1	Plasmid	PTU-FK	NZ_CP026135.1	135926	137228
13141556	CSB_F_1	Salmonella enterica	GCF_003324915.1	Plasmid	PTU-HI1A	NZ_CP030182.1	81430	82732
13141556	CSB_F_1	Klebsiella pneumoniae	GCF_014883955.1	Plasmid	PTU-FK	NZ_CP062793.1	27682	28991
13141556	CSB_F_1	Klebsiella pneumoniae	GCF_003574235.1	Plasmid	PTU-HI1B	NZ_AP018748.1	128781	130083
13141556	CSB_F_1	Escherichia coli	GCF_002951695.1	Plasmid	PTU-FE	NZ_CP019247.1	8113	9413
13141556	CSB_F_1	Klebsiella pneumoniae	GCF_002192335.1	Plasmid	PTU-FK	NZ_CP021752.1	173385	174687
13141556	CSB_F_1	Salmonella enterica subsp. enterica serovar Typhimurium	GCF_002313125.1	Plasmid	PTU-HI2	NZ_CP022169.1	136195	137488
13141556	CSB_F_1	Escherichia coli	GCF_003991155.1	Plasmid	PTU-FE	NZ_CP031295.1	56718	58011
13141556	CSB_F_1	Klebsiella pneumoniae	GCF_011045775.1	Plasmid	PTU-FK	NZ_CP047337.1	219535	220715
13141556	CSB_F_1	Klebsiella pneumoniae	GCF_001701835.2	Plasmid	PTU-FK	NZ_CP027037.1	69196	70498
13141556	CSB_F_1	Klebsiella pneumoniae	GCF_004295385.1	Plasmid	PTU-FK	NZ_CP036188.1	205689	206988
13141556	CSB_F_1	Salmonella enterica	GCF_014334235.1	Plasmid	PTU-HI2	NZ_CP060518.1	53814	55116
13141556	CSB_F_1	Klebsiella pneumoniae	GCF_000814305.1	Plasmid	PTU-FK	NZ_CP010393.1	10083	11385
13141556	CSB_F_1	Escherichia coli	GCF_013372425.1	Plasmid	PTU-FE	NZ_CP054237.1	41021	42323
13141556	CSB_F_1	Klebsiella pneumoniae	GCF_002180295.1	Plasmid	PTU-FK	NZ_CP021713.1	179214	180516
13141556	CSB_F_1	Escherichia coli	GCF_003790525.1	Plasmid	PTU-HI2	NZ_CP033636.1	85557	86850
13141556	CSB_F_1	Escherichia sp. SCLE84	GCF_012584495.1	Plasmid	PTU-HI2	NZ_CP051431.1	144089	145382
13141556	CSB_F_1	Escherichia coli	GCF_900520345.1	Plasmid	PTU-FE	NZ_LS992182.1	33051	34392
13141556	CSB_F_1	Salmonella enterica subsp. enterica serovar Typhimurium	GCF_015697805.1	Plasmid	PTU-HI2	NZ_CP061125.1	152535	153828
13141556	CSB_F_1	Klebsiella pneumoniae	GCF_003031325.1	Plasmid	PTU-FK	NZ_CP024876.1	167	1476
13141556	CSB_F_1	Escherichia coli	GCF_002278115.2	Plasmid	PTU-HI2	NZ_CP023143.1	216751	218044
13141556	CSB_F_1	Klebsiella pneumoniae	GCF_002591075.1	Plasmid	PTU-FE	NZ_CP023918.1	64098	65268
13141556	CSB_F_1	Klebsiella pneumoniae subsp. pneumoniae	GCF_002853435.2	Plasmid	PTU-FK	NZ_CP028543.1	86100	87402
13141556	CSB_F_1	Escherichia coli	GCF_006352265.1	Plasmid	PTU-FE	NZ_CP040070.1	21596	22937
13141556	CSB_F_1	Escherichia coli	GCF_002012245.1	Plasmid	PTU-FE	NZ_CP018998.1	835	2176
13141556	CSB_F_1	Escherichia coli	GCF_002012225.1	Plasmid	PTU-FE	NZ_CP019028.1	55309	56650
13141556	CSB_F_1	Escherichia coli	GCF_002180195.1	Plasmid	PTU-FE	NZ_CP021690.1	94775	96116
13141556	CSB_F_1	Klebsiella pneumoniae	GCF_900622645.1	Plasmid	PTU-FK	NZ_LR130549.1	84723	86025
13141556	CSB_F_1	Escherichia coli	GCF_014169415.1	Plasmid	PTU-FE	NZ_AP022162.1	9762	11103
13141556	CSB_F_1	Klebsiella pneumoniae	GCF_011742415.2	Plasmid	PTU-HI1B	NZ_CP053772.1	232208	233510
13141556	CSB_F_1	Salmonella enterica subsp. enterica serovar Typhimurium	GCF_900166885.1	Plasmid	PTU-HI2	NZ_LT795115.1	60201	61494
13141556	CSB_F_1	Klebsiella pneumoniae	GCF_002968495.1	Plasmid	PTU-FK	NZ_CP027161.1	122250	123552
13141556	CSB_F_1	Escherichia fergusonii	GCF_003944565.2	Plasmid	PTU-HI2	NZ_CP040806.1	198281	199583
13141556	CSB_F_1	Escherichia coli	GCF_001469815.1	Plasmid	PTU-FE	NZ_CP013657.1	140726	142067
13141556	CSB_F_1	Escherichia coli	GCF_007632435.1	Plasmid	PTU-FE	NZ_CP041920.1	20577	21918
13141556	CSB_F_1	Escherichia coli	GCF_015843075.1	Plasmid	PTU-FE	NZ_CP058343.1	50831	52133
13141556	CSB_F_1	Salmonella enterica subsp. enterica serovar Typhimurium	GCF_013416235.1	Plasmid	PTU-HI2	NZ_CP050131.1	134151	135444
13141556	CSB_F_1	Klebsiella pneumoniae	GCF_002197225.1	Plasmid	PTU-FK	NZ_CP021834.1	142907	144209
13141556	CSB_F_1	Klebsiella pneumoniae	GCF_002113865.1	Plasmid	PTU-HI1B	NZ_CP020902.1	97736	99038
13141556	CSB_F_1	Klebsiella pneumoniae	GCF_001704235.1	Plasmid	PTU-FK	NZ_CP016810.1	48915	50217
13141556	CSB_F_1	Klebsiella pneumoniae	GCF_014041735.2	Plasmid	PTU-FK	NZ_CP066525.1	82787	84089
13141556	CSB_F_1	Klebsiella pneumoniae	GCF_002944845.1	Plasmid	PTU-FK	NZ_CP026588.1	100276	101585
13141556	CSB_F_1	Escherichia coli	GCF_005156265.1	Plasmid	PTU-HI2	NZ_CP038454.1	148922	150231
13141556	CSB_F_1	Escherichia coli	GCF_009867015.2	Plasmid	PTU-HI2	NZ_CP026936.2	127328	128630
13141556	CSB_F_1	Escherichia coli	GCF_002192295.1	Plasmid	PTU-FE	NZ_CP021737.1	36662	38003
13141556	CSB_F_1	Klebsiella pneumoniae	GCF_009387775.1	Plasmid	PTU-FK	NZ_CP035204.1	11917	13210
13141556	CSB_F_1	Escherichia coli	GCF_003031775.1	Plasmid	PTU-FE	NZ_CP020515.1	130922	132224
13141556	CSB_F_1	Salmonella sp. SSDFZ69	GCF_004010755.1	Plasmid	PTU-HI2	NZ_CP034832.1	60609	61950
13141556	CSB_F_1	Escherichia coli	GCF_002196495.1	Plasmid	PTU-FE	NZ_CP021847.1	19746	21039
13141556	CSB_F_1	Escherichia coli	GCF_002860105.1	Plasmid	PTU-FE	NZ_CP019076.1	80812	82153
13141556	CSB_F_1	Klebsiella pneumoniae subsp. pneumoniae	GCF_009867115.1	Plasmid	PTU-FK	NZ_CP037929.1	86203	87505
13141556	CSB_F_1	Escherichia coli	GCF_014169115.1	Plasmid	PTU-FE	NZ_AP022070.1	18079	19420
13141556	CSB_F_1	Salmonella enterica subsp. enterica serovar Heidelberg	GCF_001441245.1	Plasmid	PTU-HI2	NZ_CP012931.1	171790	173092
13141556	CSB_F_1	Escherichia coli	GCF_009909465.1	Plasmid	PTU-HI2	NZ_CP047659.1	151709	153002
13141556	CSB_F_1	Escherichia coli	GCF_002012265.1	Plasmid	PTU-FE	NZ_CP019009.1	120269	121610
13141556	CSB_F_1	Escherichia coli	GCF_002870165.1	Plasmid	PTU-FE	NZ_CP025626.1	15329	16670
13141556	CSB_F_1	Escherichia coli	GCF_002870165.1	Plasmid	PTU-FE	NZ_CP025626.1	65110	66412
13141556	CSB_F_1	Escherichia coli	GCF_002870165.1	Plasmid	PTU-FE	NZ_CP025626.1	80804	82145
13141556	CSB_F_1	Salmonella enterica subsp. enterica serovar Typhimurium	GCF_015732575.1	Plasmid	PTU-HI2	NZ_CP061120.1	144524	145817
13141556	CSB_F_1	Escherichia coli	GCF_003180975.1	Plasmid	PTU-FE	NZ_CP029575.1	23698	25039
13141556	CSB_F_1	Escherichia coli	GCF_003180975.1	Plasmid	PTU-FE	NZ_CP029575.1	148079	149420
13141556	CSB_F_1	Escherichia coli	GCF_009866945.1	Plasmid	PTU-HI2	NZ_CP026933.1	132314	133616
13141556	CSB_F_1	Escherichia coli	GCF_009866945.1	Plasmid	PTU-HI2	NZ_CP026933.1	163979	165272
13141556	CSB_F_1	Klebsiella pneumoniae	GCF_004120175.1	Plasmid	PTU-FE	NZ_CP026158.1	37769	39110
13141556	CSB_F_1	Klebsiella pneumoniae subsp. pneumoniae	GCF_011752495.1	Plasmid	PTU-HI1B	NZ_CP039526.1	269535	270837
13141556	CSB_F_1	Klebsiella pneumoniae	GCF_900497045.1	Plasmid	PTU-FK	NZ_LR025089.1	93718	95020
13141556	CSB_F_1	Klebsiella pneumoniae	GCF_002180075.1	Plasmid	PTU-FK	NZ_CP021540.1	64047	65349
13141556	CSB_F_1	Klebsiella pneumoniae	GCF_003181095.1	Plasmid	PTU-FK	NZ_CP029588.1	96427	97729
13141556	CSB_F_1	Klebsiella pneumoniae	GCF_003054385.1	Plasmid	PTU-FK	NZ_CP028717.1	112473	113782
13141556	CSB_F_1	Escherichia coli	GCF_003194345.1	Plasmid	PTU-FE	NZ_CP028484.1	25507	26848
13141556	CSB_F_1	Escherichia coli	GCF_007012305.1	Plasmid	PTU-FE	NZ_CP041393.1	69548	70889
13141556	CSB_F_1	Escherichia coli	GCF_007012305.1	Plasmid	PTU-FE	NZ_CP041393.1	80081	81383
13141556	CSB_F_1	Klebsiella aerogenes	GCF_009909445.1	Plasmid	PTU-HI2	NZ_CP047668.1	207035	208337
13141556	CSB_F_1	Escherichia coli	GCF_900520285.1	Plasmid	PTU-FE	NZ_LS992167.1	125546	127294
13141556	CSB_F_1	Escherichia coli	GCF_008033315.1	Plasmid	PTU-HI1B	NZ_CP042866.1	22657	23959
13141556	CSB_F_1	Klebsiella pneumoniae	GCF_004119975.1	Plasmid	PTU-FK	NZ_CP026139.1	63325	64627
13141556	CSB_F_1	Escherichia coli	GCF_900497455.1	Plasmid	PTU-FE	NZ_LR025097.1	66965	68258
13141556	CSB_F_1	Klebsiella pneumoniae subsp. pneumoniae PittNDM01	GCF_000733255.1	Plasmid	PTU-HI1B	NZ_CP006799.1	271654	272956
13141556	CSB_F_1	Klebsiella pneumoniae	GCF_003071305.1	Plasmid	PTU-FK	NZ_CP028954.1	189699	191001
13141556	CSB_F_1	Klebsiella pneumoniae	GCF_008632415.1	Plasmid	PTU-HI1B	NZ_CP043933.1	154369	155662
13141556	CSB_F_1	Escherichia coli	GCF_000784925.1	Plasmid	PTU-FE	NZ_CP009860.1	69949	71290
13141556	CSB_F_1	Escherichia coli	GCF_009577985.1	Plasmid	PTU-FE	NZ_CP041338.1	71643	72984
13141556	CSB_F_1	Escherichia coli	GCF_003691425.1	Plasmid	PTU-HI1A	NZ_CP033094.1	221936	223229
13141556	CSB_F_1	Escherichia coli	GCF_003667425.1	Plasmid	PTU-HI2	NZ_CP032993.1	109702	110995
13141556	CSB_F_1	Escherichia coli	GCF_003030365.1	Plasmid	PTU-FE	NZ_CP027703.1	58171	59512
13141556	CSB_F_1	Escherichia coli	GCF_003030365.1	Plasmid	PTU-FE	NZ_CP027703.1	73902	75204
13141556	CSB_F_1	Escherichia coli	GCF_009909485.1	Plasmid	PTU-HI2	NZ_CP047666.1	151709	153002
13141556	CSB_F_1	Klebsiella pneumoniae	GCF_003181135.1	Plasmid	PTU-FK	NZ_CP029591.1	58619	59921
13141556	CSB_F_1	Escherichia coli	GCF_904863375.1	Plasmid	PTU-FE	NZ_LR890327.1	73996	75337
13141556	CSB_F_1	Salmonella enterica	GCF_003999215.1	Plasmid	PTU-FE	NZ_CP025737.1	59905	61207
13141556	CSB_F_1	Klebsiella pneumoniae	GCF_010183645.1	Plasmid	PTU-FK	NZ_CP039809.1	81587	82889
13141556	CSB_F_1	Escherichia coli O25b:H4-ST131	GCF_014217155.1	Plasmid	PTU-FE	NZ_CP051616.1	43669	45010
13141556	CSB_F_1	Salmonella enterica subsp. enterica serovar Bredeney	GCF_008124445.1	Plasmid	PTU-HI2	NZ_CP043223.1	50928	52230
13141556	CSB_F_1	Escherichia coli	GCF_004526255.1	Plasmid	PTU-FE	NZ_CP038182.1	58904	60245
13141556	CSB_F_1	Escherichia coli	GCF_001280405.1	Plasmid	PTU-FE	NZ_CP012632.1	66075	67377
13141556	CSB_F_1	Klebsiella pneumoniae	GCF_002055855.1	Plasmid	PTU-HI1B	NZ_CP020068.1	272471	273773
13141556	CSB_F_1	Escherichia coli	GCF_002012205.1	Plasmid	PTU-FE	NZ_CP018982.1	86923	88264
13141556	CSB_F_1	Escherichia coli	GCF_004141955.1	Plasmid	PTU-FE	NZ_CP035468.1	131232	132573
13141556	CSB_F_1	Klebsiella pneumoniae	GCF_016066025.1	Plasmid	PTU-FK	NZ_CP065826.1	89868	91170
13141556	CSB_F_1	Salmonella enterica subsp. enterica serovar Typhimurium	GCF_002762135.3	Plasmid	PTU-HI2	NZ_CP025340.1	103593	104886
13141556	CSB_F_1	Klebsiella pneumoniae subsp. pneumoniae	GCF_000775395.1	Plasmid	PTU-FK	NZ_CP009777.1	2562	3864
13141556	CSB_F_1	Klebsiella pneumoniae	GCF_904865745.1	Plasmid	PTU-FE	NZ_LR890563.1	48217	49558
13141556	CSB_F_1	Escherichia coli	GCF_002012085.1	Plasmid	PTU-FE	NZ_CP018990.1	128252	129593
13141556	CSB_F_1	Klebsiella pneumoniae	GCF_011742585.2	Plasmid	PTU-FE	NZ_CP053768.1	26271	27573
13141556	CSB_F_1	Escherichia coli	GCF_004114395.1	Plasmid	PTU-HI2	NZ_CP034390.1	142516	143809
13141556	CSB_F_1	Klebsiella pneumoniae	GCF_001952895.1	Plasmid	PTU-FK	NZ_CP015386.1	87008	88310
13141556	CSB_F_1	Escherichia coli	GCF_002788115.1	Plasmid	PTU-FE	NZ_CP024863.1	69344	70685
13141556	CSB_F_1	Escherichia coli	GCF_002788115.1	Plasmid	PTU-FE	NZ_CP024863.1	78782	80123
13141556	CSB_F_1	Escherichia coli	GCF_015138955.1	Plasmid	PTU-FE	NZ_AP022535.1	82594	83935
13141556	CSB_F_1	Klebsiella pneumoniae	GCF_002180155.1	Plasmid	PTU-FK	NZ_CP021544.1	52630	53932
13141556	CSB_F_1	Klebsiella pneumoniae	GCF_002812665.1	Plasmid	PTU-FK	NZ_CP025038.1	45443	46745
13141556	CSB_F_1	Escherichia coli	GCF_002968735.1	Plasmid	PTU-FE	NZ_CP027130.1	43748	45089
13141556	CSB_F_1	Escherichia coli	GCF_015139735.1	Plasmid	PTU-FE	NZ_AP022550.1	69015	70356
13141556	CSB_F_1	Escherichia coli	GCF_010365345.1	Plasmid	PTU-FE	NZ_CP048311.1	22564	23905
13141556	CSB_F_1	Escherichia coli O18:H1	GCF_004771135.1	Plasmid	PTU-FE	NZ_CP028322.1	40094	41396
13141556	CSB_F_1	Klebsiella pneumoniae	GCF_001307175.1	Plasmid	PTU-HI1B	NZ_CP012754.1	261911	263213
13141556	CSB_F_1	Escherichia coli	GCF_002077195.1	Plasmid	PTU-FE	NZ_CP017221.1	39613	40915
13141556	CSB_F_1	Escherichia coli	GCF_002787545.1	Plasmid	PTU-FE	NZ_CP024816.1	47356	48697
13141556	CSB_F_1	Escherichia coli	GCF_003051985.2	Plasmid	PTU-FE	NZ_CP028576.1	87869	89210
13141556	CSB_F_1	Escherichia coli	GCF_013694325.1	Plasmid	PTU-FE	NZ_CP059282.1	118943	120284
13141556	CSB_F_1	Escherichia coli	GCF_011331065.1	Plasmid	PTU-FE	NZ_CP049082.1	44993	46286
13141556	CSB_F_1	Escherichia coli	GCF_013374275.1	Plasmid	PTU-FE	NZ_AP023228.1	1212	2553
13141556	CSB_F_1	Salmonella enterica subsp. diarizonae serovar b,50:-:-	GCF_014123145.1	Plasmid	PTU-HI2	NZ_CP059887.1	188956	190265
13141556	CSB_F_1	Escherichia coli str. Sanji	GCF_001610755.1	Plasmid	PTU-HI2	NZ_CP011062.1	154917	156210
13141556	CSB_F_1	Escherichia coli	GCF_004135165.1	Plasmid	PTU-FE	NZ_CP035478.1	131232	132573
13141556	CSB_F_1	Salmonella enterica	GCF_008931225.1	Plasmid	PTU-HI2	NZ_CP035916.1	178510	179803
13141556	CSB_F_1	Escherichia coli	GCF_002142695.1	Plasmid	PTU-HI2	NZ_CP021177.1	76986	78288
13141556	CSB_F_1	Escherichia coli	GCF_003031795.1	Plasmid	PTU-FE	NZ_CP020517.1	19825	21127
13141556	CSB_F_1	Escherichia coli	GCF_002951775.1	Plasmid	PTU-HI2	NZ_CP019260.1	170020	171313
13141556	CSB_F_1	Escherichia coli	GCF_002012165.1	Plasmid	PTU-FE	NZ_CP019014.1	40993	42334
13141556	CSB_F_1	Escherichia coli	GCF_904866225.1	Plasmid	PTU-FE	NZ_LR890604.1	63799	65101
13141556	CSB_F_1	Salmonella enterica subsp. enterica serovar Derby	GCF_016454765.1	Plasmid	PTU-HI1A	NZ_CP053049.1	93488	94790
13141556	CSB_F_1	Escherichia coli	GCF_002193095.1	Plasmid	PTU-FE	NZ_CP021871.1	32972	34313
13141556	CSB_F_1	Escherichia coli	GCF_002953435.1	Plasmid	PTU-HI2	NZ_CP026492.1	11089	12382
13141556	CSB_F_1	Klebsiella pneumoniae	GCF_003855315.1	Plasmid	PTU-HI1B	NZ_CP034046.1	206016	207318
13141556	CSB_F_1	Escherichia coli	GCF_014169575.1	Plasmid	PTU-FE	NZ_AP022208.1	162724	164065
13141556	CSB_F_1	Escherichia coli	GCF_005156265.1	Plasmid	PTU-FE	NZ_CP038455.1	5995	7304
13141556	CSB_F_1	Klebsiella pneumoniae	GCF_011006575.1	Plasmid	PTU-FK	NZ_CP047634.1	106022	107331
13141556	CSB_F_1	Klebsiella pneumoniae	GCF_900497055.1	Plasmid	PTU-FK	NZ_LR025093.1	202520	203822
13141556	CSB_F_1	Escherichia coli	GCF_003856635.1	Plasmid	PTU-FE	NZ_CP023854.1	53483	54824
13141556	CSB_F_1	Escherichia coli	GCF_001900835.1	Plasmid	PTU-FE	NZ_CP010174.1	7117	8458
13141556	CSB_F_1	Klebsiella pneumoniae	GCF_006304565.1	Plasmid	PTU-FE	NZ_CP032165.1	53065	54367
13141556	CSB_F_1	Klebsiella pneumoniae	GCF_013416035.1	Plasmid	PTU-FK	NZ_CP049717.1	68560	69862
13141556	CSB_F_1	Klebsiella pneumoniae	GCF_003711065.1	Plasmid	PTU-FK	NZ_CP033402.1	83447	84749
13141556	CSB_F_1	Klebsiella pneumoniae	GCF_004801235.1	Plasmid	PTU-HI2	NZ_CP031850.1	140845	142138
13141556	CSB_F_1	Escherichia coli	GCF_002011985.1	Plasmid	PTU-FE	NZ_CP018954.1	82652	83993
13141556	CSB_F_1	Klebsiella pneumoniae	GCF_014524525.1	Plasmid	PTU-FK	NZ_CP053036.1	85576	86878
13141556	CSB_F_1	Escherichia coli	GCF_002285755.1	Plasmid	PTU-FE	NZ_CP021289.1	30538	31840
13141556	CSB_F_1	Klebsiella pneumoniae	GCF_003073675.1	Plasmid	PTU-FK	NZ_CP029101.1	111824	113126
13141556	CSB_F_1	Klebsiella pneumoniae subsp. pneumoniae KPNIH24	GCF_000714675.1	Plasmid	PTU-FK	NZ_CP008800.1	56496	57789
13141556	CSB_F_1	Klebsiella pneumoniae subsp. pneumoniae Kp13	GCF_000512165.1	Plasmid	PTU-HI1B	NZ_CP004000.1	127107	128369
13141556	CSB_F_1	Escherichia coli	GCF_904863255.1	Plasmid	PTU-FE	NZ_LR890335.1	32487	33828
13141556	CSB_F_1	Salmonella enterica subsp. enterica serovar Saintpaul	GCF_002290205.1	Plasmid	PTU-HI1A	NZ_CP023167.1	97915	99208
13141556	CSB_F_1	Klebsiella pneumoniae	GCF_002587165.1	Plasmid	PTU-FK	NZ_CP023943.1	39431	40740
13141556	CSB_F_1	Klebsiella variicola	GCF_002164805.3	Plasmid	PTU-FK	NZ_CP028553.2	30666	31975
13141556	CSB_F_1	Salmonella enterica subsp. enterica serovar Typhimurium var. monophasic 4,5,12:i:-	GCF_002210025.1	Plasmid	PTU-HI2	NZ_CP019647.1	171338	172640
13141556	CSB_F_1	Escherichia coli	GCF_002741355.1	Plasmid	PTU-FE	NZ_CP024281.1	34920	36222
13141556	CSB_F_1	Escherichia coli	GCF_900622635.1	Plasmid	PTU-FE	NZ_LR130546.1	54907	56248
13141556	CSB_F_1	Escherichia coli	GCF_904711295.1	Plasmid	PTU-FE	NZ_LR882053.1	65371	66712
13141556	CSB_F_1	Salmonella enterica subsp. enterica serovar Typhimurium	GCF_015697825.1	Plasmid	PTU-HI2	NZ_CP061127.1	93990	95283
13141556	CSB_F_1	Klebsiella pneumoniae	GCF_002197505.1	Plasmid	PTU-FK	NZ_CP021856.1	5862	7164
13141556	CSB_F_1	Escherichia coli	GCF_009913415.1	Plasmid	PTU-HI2	NZ_CP047877.1	151709	153002
13141556	CSB_F_1	Escherichia coli O157:H7	GCF_013167935.1	Plasmid	PTU-FE	NZ_CP038385.1	16632	17934
13141556	CSB_F_1	Escherichia coli	GCF_013426115.1	Plasmid	PTU-FE	NZ_CP058663.1	28960	30301
13141556	CSB_F_1	Escherichia coli	GCF_003856995.1	Plasmid	PTU-HI2	NZ_CP022735.1	215801	217094
13141556	CSB_F_1	Escherichia coli	GCF_013389695.1	Plasmid	PTU-FE	NZ_CP058305.1	131054	132395
13141556	CSB_F_1	Salmonella enterica subsp. enterica serovar Enteritidis	GCF_006517015.1	Plasmid	PTU-HI2	NZ_CP041174.1	226240	227533
13141556	CSB_F_1	Escherichia coli	GCF_003856655.1	Plasmid	PTU-FE	NZ_CP023827.1	98896	100237
13141556	CSB_F_1	Klebsiella pneumoniae	GCF_001902255.1	Plasmid	PTU-FK	NZ_CP018355.1	157042	158344
13141556	CSB_F_1	Escherichia coli	GCF_002201835.1	Plasmid	PTU-FE	NZ_CP021880.1	128894	130235
13141556	CSB_F_1	Klebsiella pneumoniae subsp. pneumoniae	GCF_002852365.2	Plasmid	PTU-FK	NZ_CP036302.1	81587	82889
13141556	CSB_F_1	Escherichia coli	GCF_001900635.1	Plasmid	PTU-FE	NZ_CP010141.1	34475	35816
13141556	CSB_F_1	Klebsiella pneumoniae	GCF_013694405.1	Plasmid	PTU-HI1B	NZ_CP059311.1	176540	177842
13141556	CSB_F_1	Klebsiella pneumoniae	GCF_002156785.1	Plasmid	PTU-HI1B	NZ_CP020854.1	92985	94072
13141556	CSB_F_1	Escherichia coli	GCF_003571665.1	Plasmid	PTU-FE	NZ_CP032202.1	49094	50435
13141556	CSB_F_1	Escherichia coli	GCF_003966425.1	Plasmid	PTU-FE	NZ_AP018799.1	20019	21360
13141556	CSB_F_1	Escherichia coli	GCF_002853805.1	Plasmid	PTU-HI2	NZ_CP024143.1	149140	150433
13141556	CSB_F_1	Escherichia coli	GCF_904865655.1	Plasmid	PTU-FE	NZ_LR890537.1	46820	48122
13141556	CSB_F_1	Escherichia coli	GCF_003856575.1	Plasmid	PTU-FE	NZ_CP023835.1	84872	86213
13141556	CSB_F_1	Salmonella enterica subsp. enterica serovar Typhimurium	GCF_016454365.1	Plasmid	PTU-HI1A	NZ_CP051379.1	135076	136378
13141556	CSB_F_1	Escherichia coli	GCF_002589795.1	Plasmid	PTU-FE	NZ_CP023895.1	52983	54285
13141556	CSB_F_1	Klebsiella pneumoniae	GCF_007873865.1	Plasmid	PTU-FK	NZ_CP041640.1	199106	200408
13141556	CSB_F_1	Salmonella enterica subsp. enterica	GCF_004124035.2	Plasmid	PTU-HI2	NZ_CP033224.2	88920	90213
13141556	CSB_F_1	Escherichia coli	GCF_014169095.1	Plasmid	PTU-FE	NZ_AP022065.1	113807	115148
13141556	CSB_F_1	Escherichia coli	GCF_003856615.1	Plasmid	PTU-FE	NZ_CP023850.1	103922	105263
13141556	CSB_F_1	Escherichia coli	GCF_012934715.1	Plasmid	PTU-FE	NZ_CP051695.1	32481	33822
13141556	CSB_F_1	Escherichia coli	GCF_012149945.1	Plasmid	PTU-FE	NZ_AP022651.1	42416	43757
13141556	CSB_F_1	Klebsiella pneumoniae	GCF_003267985.1	Plasmid	PTU-HI1B	NZ_CP022612.1	117909	119211
13141556	CSB_F_1	Escherichia coli	GCF_014541045.1	Plasmid	PTU-FE	NZ_CP061207.1	5888	7190
13141556	CSB_F_1	Escherichia coli	GCF_002164645.3	Plasmid	PTU-FE	NZ_CP028587.1	48135	49476
13141556	CSB_F_1	Escherichia coli	GCF_002763515.2	Plasmid	PTU-FE	NZ_CP024652.2	8226	9528
13141556	CSB_F_1	Escherichia coli	GCF_002945135.3	Plasmid	PTU-FE	NZ_CP026579.1	8681	9990
13141556	CSB_F_1	Klebsiella pneumoniae	GCF_003031345.1	Plasmid	PTU-FK	NZ_CP024917.1	112486	113795
13141556	CSB_F_1	Klebsiella pneumoniae	GCF_001902195.1	Plasmid	PTU-FK	NZ_CP018430.1	10764	12066
13141556	CSB_F_1	Escherichia coli	GCF_904864615.1	Plasmid	PTU-FE	NZ_LR890467.1	43651	44992
13141556	CSB_F_1	Escherichia coli	GCF_900520325.1	Plasmid	PTU-FE	NZ_LS992169.1	143667	145008
13141556	CSB_F_1	Klebsiella pneumoniae	GCF_001902215.1	Plasmid	PTU-FK	NZ_CP018424.1	10764	12066
13141556	CSB_F_1	Salmonella enterica subsp. enterica serovar Saintpaul	GCF_016454785.1	Plasmid	PTU-HI2	NZ_CP053056.1	25481	26783
13141556	CSB_F_1	Escherichia coli	GCF_001617565.1	Plasmid	PTU-FE	NZ_CP015140.1	10935	12276
13141556	CSB_F_1	Klebsiella pneumoniae	GCF_002257935.3	Plasmid	PTU-FK	NZ_CP028389.2	46023	47332
13141556	CSB_F_1	Escherichia coli	GCF_900520385.1	Plasmid	PTU-FE	NZ_LS992188.1	62945	64247
13141556	CSB_F_1	Klebsiella pneumoniae	GCF_003069525.1	Plasmid	PTU-HI1B	NZ_CP028929.1	187548	188850
13141556	CSB_F_1	Escherichia fergusonii	GCF_013829265.1	Plasmid	PTU-HI2	NZ_CP057358.1	118845	120138
13141556	CSB_F_1	Escherichia fergusonii	GCF_013829265.1	Plasmid	PTU-HI2	NZ_CP057358.1	179064	180366
13141556	CSB_F_1	Escherichia coli	GCF_003342715.1	Plasmid	PTU-FE	NZ_CP031137.1	39018	40359
13141556	CSB_F_1	Escherichia coli	GCF_004006575.1	Plasmid	PTU-HI2	NZ_CP034788.1	68298	69591
13141556	CSB_F_1	Escherichia coli	GCF_015139375.1	Plasmid	PTU-HI2	NZ_AP022541.1	97157	98466
13141556	CSB_F_1	Escherichia coli	GCF_900622655.1	Plasmid	PTU-FE	NZ_LR130556.1	48522	49863
13141556	CSB_F_1	Escherichia coli	GCF_002763995.1	Plasmid	PTU-FE	NZ_CP024721.1	43672	45013
13141556	CSB_F_1	Klebsiella pneumoniae	GCF_003288375.1	Plasmid	PTU-FK	NZ_CP030343.1	15717	17019
13141556	CSB_F_1	Klebsiella pneumoniae	GCF_002056385.1	Plasmid	PTU-FK	NZ_CP020072.1	44787	46089
13141556	CSB_F_1	Escherichia coli	GCF_009671105.1	Plasmid	PTU-HI1A	NZ_CP046004.1	41490	42783
13141556	CSB_F_1	Escherichia coli	GCF_004135815.1	Plasmid	PTU-FE	NZ_CP034401.1	75319	76660
13141556	CSB_F_1	Escherichia coli	GCF_011996085.1	Plasmid	PTU-HI2	NZ_CP047379.1	152784	154077
13141556	CSB_F_1	Klebsiella pneumoniae	GCF_001902235.1	Plasmid	PTU-FK	NZ_CP018434.1	10764	12066
13141556	CSB_F_1	Salmonella enterica subsp. enterica serovar Indiana	GCF_012053905.1	Plasmid	PTU-HI2	NZ_CP050784.1	109397	110690
13141556	CSB_F_1	Salmonella enterica	GCF_001647755.1	Plasmid	PTU-HI2	NZ_CP015725.1	25886	27188
13141556	CSB_F_1	Salmonella enterica subsp. enterica serovar Typhimurium	GCF_015697785.1	Plasmid	PTU-HI2	NZ_CP061123.1	151258	152551
13141556	CSB_F_1	Salmonella enterica subsp. enterica serovar Indiana	GCF_014217955.1	Plasmid	PTU-HI2	NZ_CP031190.1	45180	46473
13141556	CSB_F_1	Klebsiella pneumoniae	GCF_001702045.2	Plasmid	PTU-FK	NZ_CP027054.1	34885	36187
13141556	CSB_F_1	Escherichia coli O25b:H4-ST131	GCF_014217135.1	Plasmid	PTU-FE	NZ_CP051610.1	21105	22446
13141556	CSB_F_1	Klebsiella pneumoniae	GCF_004319525.1	Plasmid	PTU-HI1B	NZ_CP036336.1	13741	15040
13141556	CSB_F_1	Klebsiella michiganensis	GCF_008693565.1	Plasmid	PTU-HI1A	NZ_CP044111.1	97777	99057
13141556	CSB_F_1	Escherichia coli	GCF_002951735.1	Plasmid	PTU-FE	NZ_CP019282.1	18912	20214
13141556	CSB_F_1	Klebsiella pneumoniae	GCF_011742585.2	Plasmid	PTU-HI1B	NZ_CP053766.1	196474	197776
13141556	CSB_F_1	Klebsiella oxytoca	GCF_013826985.1	Plasmid	PTU-HI2	NZ_CP057331.1	113108	114401
13141556	CSB_F_1	Klebsiella oxytoca	GCF_013826985.1	Plasmid	PTU-HI2	NZ_CP057331.1	173327	174629
13141556	CSB_F_1	Salmonella enterica subsp. enterica	GCF_009806735.1	Plasmid	PTU-HI2	NZ_CP047116.1	159530	160823
13141556	CSB_F_1	Klebsiella pneumoniae	GCF_014905815.1	Plasmid	PTU-FE	NZ_AP023454.1	24821	26123
13141556	CSB_F_1	Escherichia coli	GCF_013085025.1	Plasmid	PTU-FE	NZ_CP053248.1	55573	56914
13141556	CSB_F_1	Escherichia coli	GCF_003308975.1	Plasmid	PTU-FE	NZ_CP030770.1	136895	138236
13141556	CSB_F_1	Klebsiella pneumoniae	GCF_001902355.1	Plasmid	PTU-FK	NZ_CP018365.1	249850	251152
13141556	CSB_F_1	Klebsiella pneumoniae	GCF_009720445.1	Plasmid	PTU-FK	NZ_CP041949.1	57412	58714
13141556	CSB_F_1	Escherichia coli	GCF_001663475.1	Plasmid	PTU-FE	NZ_CP015160.1	44958	46138
13141556	CSB_F_1	Escherichia coli	GCF_001969285.3	Plasmid	PTU-HI2	NZ_CP019214.3	181805	183098
13141556	CSB_F_1	Escherichia coli	GCF_007995175.1	Plasmid	PTU-HI2	NZ_CP042587.1	147425	148718
13141556	CSB_F_1	Salmonella enterica subsp. enterica serovar Schwarzengrund	GCF_009388185.1	Plasmid	PTU-HI2	NZ_CP045446.1	172895	174197
13141556	CSB_F_1	Escherichia coli	GCF_003180995.1	Plasmid	PTU-FE	NZ_CP029580.1	86464	87805
13141556	CSB_F_1	Escherichia fergusonii	GCF_013596835.1	Plasmid	PTU-HI2	NZ_CP055676.1	117507	118800
13141556	CSB_F_1	Escherichia fergusonii	GCF_013596835.1	Plasmid	PTU-HI2	NZ_CP055676.1	177726	179028
13141556	CSB_F_1	Escherichia coli	GCF_003073835.1	Plasmid	PTU-FE	NZ_CP029113.1	70439	71780
13141556	CSB_F_1	Klebsiella pneumoniae	GCF_013731305.1	Plasmid	PTU-FK	NZ_CP056302.1	178027	179329
13141556	CSB_F_1	Escherichia coli	GCF_904863385.1	Plasmid	PTU-FE	NZ_LR890289.1	55466	56807
13141556	CSB_F_1	Escherichia coli	GCF_004295365.1	Plasmid	PTU-HI2	NZ_CP036178.1	136425	137734
13141556	CSB_F_1	Klebsiella pneumoniae	GCF_002156725.1	Plasmid	PTU-FK	NZ_CP020838.1	32765	33664
13141556	CSB_F_1	Klebsiella pneumoniae	GCF_003432405.1	Plasmid	PTU-FK	NZ_CP031614.1	98808	100110
13141556	CSB_F_1	Klebsiella pneumoniae subsp. pneumoniae KPNIH10	GCF_000281435.2	Plasmid	PTU-FK	NZ_CP007729.1	51964	53266
13141556	CSB_F_1	Escherichia coli	GCF_003181035.1	Plasmid	PTU-FE	NZ_CP029577.1	56102	57443
13141556	CSB_F_1	Escherichia coli	GCF_002164595.2	Plasmid	PTU-FE	NZ_CP032877.1	83442	84783
13141556	CSB_F_1	Klebsiella quasipneumoniae	GCF_015992365.1	Plasmid	PTU-FE	NZ_CP065472.1	1161	2454
13141556	CSB_F_1	Klebsiella quasipneumoniae subsp. quasipneumoniae	GCF_008632435.1	Plasmid	PTU-HI2	NZ_CP043927.1	397169	398471
13141556	CSB_F_1	Salmonella enterica subsp. enterica serovar Typhimurium	GCF_016025415.1	Plasmid	PTU-HI1A	NZ_CP065568.1	71780	73073
13141556	CSB_F_1	Escherichia coli O157	GCF_001650275.1	Plasmid	PTU-HI2	NZ_CP015833.1	126372	127674
13141556	CSB_F_1	Escherichia coli O157	GCF_001650275.1	Plasmid	PTU-HI2	NZ_CP015833.1	137587	138880
13141556	CSB_F_1	Escherichia coli	GCF_001900615.1	Plasmid	PTU-FE	NZ_CP010138.1	74525	75866
13141556	CSB_F_1	Escherichia coli	GCF_013374295.1	Plasmid	PTU-FE	NZ_AP023231.1	54858	56160
13141556	CSB_F_1	Escherichia coli	GCF_001936315.1	Plasmid	PTU-HI2	NZ_CP017632.1	27281	28574
13141556	CSB_F_1	Escherichia coli	GCF_013371745.1	Plasmid	PTU-FE	NZ_CP055262.1	100380	101721
13141556	CSB_F_1	Escherichia coli	GCF_002056635.1	Plasmid	PTU-FE	NZ_CP020117.1	57299	58640
72807984	CSB_F_2	Klebsiella pneumoniae	GCF_002909775.1	Plasmid	PTU-FE	NZ_CP036329.1	16664	20068
72807984	CSB_F_2	Escherichia coli	GCF_004135915.1	Plasmid	PTU-FE	NZ_CP035517.1	87191	89365
72807984	CSB_F_2	Escherichia coli	GCF_014168775.1	Plasmid	PTU-FE	NZ_AP021964.1	78652	80597
72807984	CSB_F_2	Escherichia coli	GCF_001513615.1	Plasmid	PTU-FE	NZ_CP013832.1	13360	15534
72807984	CSB_F_2	Salmonella enterica subsp. enterica	GCF_002238275.1	Plasmid	PTU-HI2	NZ_CP020493.1	129441	131576
72807984	CSB_F_2	Escherichia coli	GCF_011769865.1	Plasmid	PTU-FE	NZ_CP050384.1	119289	121424
72807984	CSB_F_2	Escherichia coli	GCF_900497485.1	Plasmid	PTU-FE	NZ_LR025102.1	16046	18220
72807984	CSB_F_2	Klebsiella pneumoniae subsp. pneumoniae	GCF_002249975.2	Plasmid	PTU-FK	NZ_CP022692.2	84043	86178
72807984	CSB_F_2	Escherichia coli	GCF_904866345.1	Plasmid	PTU-FE	NZ_LR890607.1	43642	45816
72807984	CSB_F_2	Escherichia coli	GCF_002786655.1	Plasmid	PTU-FE	NZ_CP024831.1	41082	43613
72807984	CSB_F_2	Klebsiella pneumoniae	GCF_012029945.2	Plasmid	PTU-FK	NZ_CP061397.1	53077	55212
72807984	CSB_F_2	Klebsiella pneumoniae	GCF_002811335.3	Plasmid	PTU-FK	NZ_CP025966.2	37884	40026
72807984	CSB_F_2	Escherichia coli	GCF_001566675.1	Plasmid	PTU-FE	NZ_CP014498.1	126054	128228
72807984	CSB_F_2	Escherichia coli	GCF_001566675.1	Plasmid	PTU-FE	NZ_CP014498.1	161432	163606
72807984	CSB_F_2	Escherichia fergusonii	GCF_013825725.1	Plasmid	PTU-HI2	NZ_CP057312.1	179333	181468
72807984	CSB_F_2	Salmonella enterica subsp. enterica serovar Schwarzengrund	GCF_009387895.1	Plasmid	PTU-HI2	NZ_CP045449.1	172061	174196
72807984	CSB_F_2	Klebsiella pneumoniae	GCF_004120075.1	Plasmid	PTU-FK	NZ_CP026148.1	81982	84117
72807984	CSB_F_2	Escherichia coli	GCF_904863305.1	Plasmid	PTU-FE	NZ_LR890300.1	43651	45825
72807984	CSB_F_2	Klebsiella pneumoniae	GCF_001705385.1	Plasmid	PTU-FK	NZ_CP015823.1	74714	76849
72807984	CSB_F_2	Klebsiella pneumoniae subsp. pneumoniae	GCF_003850165.1	Plasmid	PTU-FE	NZ_CP033948.1	15370	17505
72807984	CSB_F_2	Klebsiella pneumoniae	GCF_008693445.1	Plasmid	PTU-FE	NZ_CP044043.1	54698	56833
72807984	CSB_F_2	Klebsiella pneumoniae	GCF_015284925.1	Plasmid	PTU-FE	NZ_CP063929.1	46879	49053
72807984	CSB_F_2	Escherichia coli	GCF_002202175.1	Plasmid	PTU-FE	NZ_CP021937.1	6743	8917
72807984	CSB_F_2	Escherichia coli	GCF_002202175.1	Plasmid	PTU-FE	NZ_CP021937.1	17935	20109
72807984	CSB_F_2	Escherichia coli	GCF_002202175.1	Plasmid	PTU-FE	NZ_CP021937.1	131835	133780
72807984	CSB_F_2	Escherichia coli	GCF_002202175.1	Plasmid	PTU-FE	NZ_CP021937.1	143188	144699
72807984	CSB_F_2	Escherichia coli O25b:H4-ST131	GCF_000285655.3	Plasmid	PTU-FE	NZ_HG941719.1	89585	91759
72807984	CSB_F_2	Escherichia coli	GCF_002157245.1	Plasmid	PTU-FE	NZ_CP021180.1	27332	29506
72807984	CSB_F_2	Escherichia coli	GCF_002164865.2	Plasmid	PTU-FE	NZ_CP034964.1	22278	24452
72807984	CSB_F_2	Escherichia coli	GCF_010365425.1	Plasmid	PTU-FE	NZ_CP048331.1	33270	35444
72807984	CSB_F_2	Klebsiella pneumoniae	GCF_013305305.1	Plasmid	PTU-FK	NZ_CP054265.1	74970	77105
72807984	CSB_F_2	Klebsiella michiganensis	GCF_003074075.1	Plasmid	PTU-HI1A	NZ_CP029142.1	45449	47584
72807984	CSB_F_2	Klebsiella pneumoniae	GCF_004135795.1	Plasmid	PTU-HI1B	NZ_CP034406.1	230470	232605
72807984	CSB_F_2	Salmonella enterica subsp. enterica	GCF_002999175.1	Plasmid	PTU-HI2	NZ_CP026661.1	258715	260850
72807984	CSB_F_2	Salmonella enterica subsp. enterica	GCF_002999175.1	Plasmid	PTU-HI2	NZ_CP026661.1	269516	271402
72807984	CSB_F_2	Escherichia coli	GCF_003856695.1	Plasmid	PTU-FE	NZ_CP023845.1	49131	51266
72807984	CSB_F_2	Escherichia coli	GCF_900520395.1	Plasmid	PTU-FE	NZ_LS992191.1	33051	35225
72807984	CSB_F_2	Escherichia coli	GCF_015649805.1	Plasmid	PTU-FE	NZ_CP064848.1	34743	36917
72807984	CSB_F_2	Escherichia coli	GCF_002859105.1	Plasmid	PTU-FE	NZ_CP025253.1	7393	9528
72807984	CSB_F_2	Escherichia coli	GCF_015136715.1	Plasmid	PTU-FE	NZ_AP022479.1	36646	38820
72807984	CSB_F_2	Escherichia coli	GCF_013374315.1	Plasmid	PTU-FE	NZ_AP023236.1	25131	27266
72807984	CSB_F_2	Klebsiella pneumoniae	GCF_900622605.1	Plasmid	PTU-FK	NZ_LR130542.1	86669	88804
72807984	CSB_F_2	Klebsiella pneumoniae	GCF_014840955.1	Plasmid	PTU-FK	NZ_CP061843.1	39355	41497
72807984	CSB_F_2	Escherichia coli	GCF_011330935.1	Plasmid	PTU-FE	NZ_CP049079.1	96603	98777
72807984	CSB_F_2	Klebsiella pneumoniae	GCF_003571645.1	Plasmid	PTU-FK	NZ_CP032195.1	92548	94683
72807984	CSB_F_2	Escherichia coli	GCF_002587005.1	Plasmid	PTU-FE	NZ_CP023816.1	105368	107542
72807984	CSB_F_2	Escherichia coli	GCF_003925895.1	Plasmid	PTU-FE	NZ_AP018147.1	23595	25730
72807984	CSB_F_2	Escherichia coli	GCF_002787215.1	Plasmid	PTU-FE	NZ_CP024852.1	33064	35238
72807984	CSB_F_2	Klebsiella pneumoniae	GCF_001709275.1	Plasmid	PTU-HI1B	NZ_CP016921.1	70702	72837
72807984	CSB_F_2	Klebsiella pneumoniae	GCF_000764615.1	Plasmid	PTU-HI1B	NZ_CP008933.1	192987	195122
72807984	CSB_F_2	Klebsiella pneumoniae	GCF_904864525.1	Plasmid	PTU-FK	NZ_LR890423.1	79881	82016
72807984	CSB_F_2	Klebsiella pneumoniae	GCF_002056475.1	Plasmid	PTU-FK	NZ_CP020109.1	135185	137320
72807984	CSB_F_2	Escherichia coli	GCF_003856675.1	Plasmid	PTU-FE	NZ_CP023821.1	94282	96456
72807984	CSB_F_2	Klebsiella pneumoniae subsp. pneumoniae	GCF_014123345.1	Plasmid	PTU-FK	NZ_CP059891.1	6810	8945
72807984	CSB_F_2	Klebsiella pneumoniae subsp. pneumoniae KPNIH1	GCF_000281535.2	Plasmid	PTU-FK	NZ_CP008829.1	51964	54099
72807984	CSB_F_2	Escherichia coli	GCF_002764015.1	Plasmid	PTU-FE	NZ_CP024718.1	66854	69028
72807984	CSB_F_2	Escherichia coli O83:H1 str. NRG 857C	GCF_000183345.1	Plasmid	PTU-FE	NC_017659.1	54540	56675
72807984	CSB_F_2	Escherichia coli	GCF_001485455.1	Plasmid	PTU-FE	NZ_CP008715.1	80776	82950
72807984	CSB_F_2	Klebsiella pneumoniae DMC1097	GCF_000417225.2	Plasmid	PTU-FK	NZ_CP011977.1	16026	18161
72807984	CSB_F_2	Escherichia coli	GCF_003122105.1	Plasmid	PTU-FE	NZ_CP029243.1	6869	9004
72807984	CSB_F_2	Escherichia coli	GCF_013374235.1	Plasmid	PTU-FE	NZ_AP023220.1	31981	34116
72807984	CSB_F_2	Klebsiella pneumoniae	GCF_004119955.1	Plasmid	PTU-FK	NZ_CP026135.1	135093	137228
72807984	CSB_F_2	Salmonella enterica	GCF_003324915.1	Plasmid	PTU-HI1A	NZ_CP030182.1	81430	83565
72807984	CSB_F_2	Klebsiella pneumoniae	GCF_014883955.1	Plasmid	PTU-FK	NZ_CP062793.1	26849	28991
72807984	CSB_F_2	Klebsiella pneumoniae	GCF_003574235.1	Plasmid	PTU-HI1B	NZ_AP018748.1	127948	130083
72807984	CSB_F_2	Escherichia coli	GCF_002951695.1	Plasmid	PTU-FE	NZ_CP019247.1	8113	10246
72807984	CSB_F_2	Klebsiella pneumoniae	GCF_002192335.1	Plasmid	PTU-FK	NZ_CP021752.1	172552	174687
72807984	CSB_F_2	Klebsiella pneumoniae	GCF_011045775.1	Plasmid	PTU-FK	NZ_CP047337.1	219535	221046
72807984	CSB_F_2	Klebsiella pneumoniae	GCF_001701835.2	Plasmid	PTU-FK	NZ_CP027037.1	69196	71331
72807984	CSB_F_2	Klebsiella pneumoniae	GCF_004295385.1	Plasmid	PTU-FK	NZ_CP036188.1	204856	206988
72807984	CSB_F_2	Salmonella enterica	GCF_014334235.1	Plasmid	PTU-HI2	NZ_CP060518.1	53814	55949
72807984	CSB_F_2	Klebsiella pneumoniae	GCF_000814305.1	Plasmid	PTU-FK	NZ_CP010393.1	10083	12218
72807984	CSB_F_2	Escherichia coli	GCF_013372425.1	Plasmid	PTU-FE	NZ_CP054237.1	41021	43156
72807984	CSB_F_2	Klebsiella pneumoniae	GCF_002180295.1	Plasmid	PTU-FK	NZ_CP021713.1	178381	180516
72807984	CSB_F_2	Escherichia coli	GCF_900520345.1	Plasmid	PTU-FE	NZ_LS992182.1	33051	35225
72807984	CSB_F_2	Klebsiella pneumoniae	GCF_003031325.1	Plasmid	PTU-FK	NZ_CP024876.1	128633	1476
72807984	CSB_F_2	Klebsiella pneumoniae	GCF_002591075.1	Plasmid	PTU-FE	NZ_CP023918.1	64098	66629
72807984	CSB_F_2	Klebsiella pneumoniae subsp. pneumoniae	GCF_002853435.2	Plasmid	PTU-FK	NZ_CP028543.1	86100	88235
72807984	CSB_F_2	Escherichia coli	GCF_006352265.1	Plasmid	PTU-FE	NZ_CP040070.1	20763	22937
72807984	CSB_F_2	Escherichia coli	GCF_002012225.1	Plasmid	PTU-FE	NZ_CP019028.1	55309	57483
72807984	CSB_F_2	Escherichia coli	GCF_002180195.1	Plasmid	PTU-FE	NZ_CP021690.1	94775	96949
72807984	CSB_F_2	Klebsiella pneumoniae	GCF_900622645.1	Plasmid	PTU-FK	NZ_LR130549.1	83890	86025
72807984	CSB_F_2	Escherichia coli	GCF_014169415.1	Plasmid	PTU-FE	NZ_AP022162.1	9762	11936
72807984	CSB_F_2	Klebsiella pneumoniae	GCF_011742415.2	Plasmid	PTU-HI1B	NZ_CP053772.1	231375	233510
72807984	CSB_F_2	Klebsiella pneumoniae	GCF_002968495.1	Plasmid	PTU-FK	NZ_CP027161.1	121417	123552
72807984	CSB_F_2	Escherichia fergusonii	GCF_003944565.2	Plasmid	PTU-HI2	NZ_CP040806.1	197448	199583
72807984	CSB_F_2	Escherichia coli	GCF_001469815.1	Plasmid	PTU-FE	NZ_CP013657.1	140726	142900
72807984	CSB_F_2	Escherichia coli	GCF_007632435.1	Plasmid	PTU-FE	NZ_CP041920.1	19747	21918
72807984	CSB_F_2	Escherichia coli	GCF_015843075.1	Plasmid	PTU-FE	NZ_CP058343.1	50831	52966
72807984	CSB_F_2	Klebsiella pneumoniae	GCF_002197225.1	Plasmid	PTU-FK	NZ_CP021834.1	142074	144209
72807984	CSB_F_2	Klebsiella pneumoniae	GCF_002113865.1	Plasmid	PTU-HI1B	NZ_CP020902.1	96903	99038
72807984	CSB_F_2	Klebsiella pneumoniae	GCF_001704235.1	Plasmid	PTU-FK	NZ_CP016810.1	48915	51050
72807984	CSB_F_2	Klebsiella pneumoniae	GCF_014041735.2	Plasmid	PTU-FK	NZ_CP066525.1	82787	84922
72807984	CSB_F_2	Klebsiella pneumoniae	GCF_002944845.1	Plasmid	PTU-FK	NZ_CP026588.1	99443	101585
72807984	CSB_F_2	Escherichia coli	GCF_005156265.1	Plasmid	PTU-HI2	NZ_CP038454.1	148922	151064
72807984	CSB_F_2	Escherichia coli	GCF_009867015.2	Plasmid	PTU-HI2	NZ_CP026936.2	127328	129463
72807984	CSB_F_2	Escherichia coli	GCF_002192295.1	Plasmid	PTU-FE	NZ_CP021737.1	36662	38836
72807984	CSB_F_2	Escherichia coli	GCF_003031775.1	Plasmid	PTU-FE	NZ_CP020515.1	130922	133057
72807984	CSB_F_2	Salmonella sp. SSDFZ69	GCF_004010755.1	Plasmid	PTU-HI2	NZ_CP034832.1	60609	62783
72807984	CSB_F_2	Escherichia coli	GCF_002860105.1	Plasmid	PTU-FE	NZ_CP019076.1	80812	82986
72807984	CSB_F_2	Klebsiella pneumoniae subsp. pneumoniae	GCF_009867115.1	Plasmid	PTU-FK	NZ_CP037929.1	85370	87505
72807984	CSB_F_2	Escherichia coli	GCF_014169115.1	Plasmid	PTU-FE	NZ_AP022070.1	18079	20253
72807984	CSB_F_2	Salmonella enterica subsp. enterica serovar Heidelberg	GCF_001441245.1	Plasmid	PTU-HI2	NZ_CP012931.1	171790	173925
72807984	CSB_F_2	Escherichia coli	GCF_002012265.1	Plasmid	PTU-FE	NZ_CP019009.1	120269	122443
72807984	CSB_F_2	Escherichia coli	GCF_002870165.1	Plasmid	PTU-FE	NZ_CP025626.1	15329	17503
72807984	CSB_F_2	Escherichia coli	GCF_002870165.1	Plasmid	PTU-FE	NZ_CP025626.1	65110	67245
72807984	CSB_F_2	Escherichia coli	GCF_002870165.1	Plasmid	PTU-FE	NZ_CP025626.1	79971	82145
72807984	CSB_F_2	Escherichia coli	GCF_003180975.1	Plasmid	PTU-FE	NZ_CP029575.1	22865	25039
72807984	CSB_F_2	Escherichia coli	GCF_003180975.1	Plasmid	PTU-FE	NZ_CP029575.1	148079	150253
72807984	CSB_F_2	Escherichia coli	GCF_009866945.1	Plasmid	PTU-HI2	NZ_CP026933.1	131481	133616
72807984	CSB_F_2	Klebsiella pneumoniae	GCF_004120175.1	Plasmid	PTU-FE	NZ_CP026158.1	36936	39110
72807984	CSB_F_2	Klebsiella pneumoniae subsp. pneumoniae	GCF_011752495.1	Plasmid	PTU-HI1B	NZ_CP039526.1	268702	270837
72807984	CSB_F_2	Klebsiella pneumoniae	GCF_900497045.1	Plasmid	PTU-FK	NZ_LR025089.1	92885	95020
72807984	CSB_F_2	Klebsiella pneumoniae	GCF_002180075.1	Plasmid	PTU-FK	NZ_CP021540.1	63214	65349
72807984	CSB_F_2	Klebsiella pneumoniae	GCF_003181095.1	Plasmid	PTU-FK	NZ_CP029588.1	95594	97729
72807984	CSB_F_2	Klebsiella pneumoniae	GCF_003054385.1	Plasmid	PTU-FK	NZ_CP028717.1	112473	114615
72807984	CSB_F_2	Escherichia coli	GCF_003194345.1	Plasmid	PTU-FE	NZ_CP028484.1	24674	26848
72807984	CSB_F_2	Escherichia coli	GCF_007012305.1	Plasmid	PTU-FE	NZ_CP041393.1	69548	71722
72807984	CSB_F_2	Escherichia coli	GCF_007012305.1	Plasmid	PTU-FE	NZ_CP041393.1	80081	82216
72807984	CSB_F_2	Klebsiella aerogenes	GCF_009909445.1	Plasmid	PTU-HI2	NZ_CP047668.1	207035	209170
72807984	CSB_F_2	Escherichia coli	GCF_900520285.1	Plasmid	PTU-FE	NZ_LS992167.1	124662	127294
72807984	CSB_F_2	Escherichia coli	GCF_008033315.1	Plasmid	PTU-HI1B	NZ_CP042866.1	21824	23959
72807984	CSB_F_2	Klebsiella pneumoniae	GCF_004119975.1	Plasmid	PTU-FK	NZ_CP026139.1	63325	65460
72807984	CSB_F_2	Klebsiella pneumoniae subsp. pneumoniae PittNDM01	GCF_000733255.1	Plasmid	PTU-HI1B	NZ_CP006799.1	271654	273789
72807984	CSB_F_2	Klebsiella pneumoniae	GCF_003071305.1	Plasmid	PTU-FK	NZ_CP028954.1	189699	191834
72807984	CSB_F_2	Escherichia coli	GCF_000784925.1	Plasmid	PTU-FE	NZ_CP009860.1	69116	71290
72807984	CSB_F_2	Escherichia coli	GCF_009577985.1	Plasmid	PTU-FE	NZ_CP041338.1	70810	72984
72807984	CSB_F_2	Escherichia coli	GCF_003030365.1	Plasmid	PTU-FE	NZ_CP027703.1	58171	60345
72807984	CSB_F_2	Escherichia coli	GCF_003030365.1	Plasmid	PTU-FE	NZ_CP027703.1	73069	75204
72807984	CSB_F_2	Klebsiella pneumoniae	GCF_003181135.1	Plasmid	PTU-FK	NZ_CP029591.1	57786	59921
72807984	CSB_F_2	Escherichia coli	GCF_904863375.1	Plasmid	PTU-FE	NZ_LR890327.1	73996	76170
72807984	CSB_F_2	Salmonella enterica	GCF_003999215.1	Plasmid	PTU-FE	NZ_CP025737.1	59072	61207
72807984	CSB_F_2	Klebsiella pneumoniae	GCF_010183645.1	Plasmid	PTU-FK	NZ_CP039809.1	81587	83722
72807984	CSB_F_2	Escherichia coli O25b:H4-ST131	GCF_014217155.1	Plasmid	PTU-FE	NZ_CP051616.1	43669	45843
72807984	CSB_F_2	Salmonella enterica subsp. enterica serovar Bredeney	GCF_008124445.1	Plasmid	PTU-HI2	NZ_CP043223.1	50095	52230
72807984	CSB_F_2	Escherichia coli	GCF_004526255.1	Plasmid	PTU-FE	NZ_CP038182.1	58071	60245
72807984	CSB_F_2	Escherichia coli	GCF_001280405.1	Plasmid	PTU-FE	NZ_CP012632.1	65242	67377
72807984	CSB_F_2	Klebsiella pneumoniae	GCF_002055855.1	Plasmid	PTU-HI1B	NZ_CP020068.1	271638	273773
72807984	CSB_F_2	Escherichia coli	GCF_002012205.1	Plasmid	PTU-FE	NZ_CP018982.1	86090	88264
72807984	CSB_F_2	Escherichia coli	GCF_004141955.1	Plasmid	PTU-FE	NZ_CP035468.1	131232	133406
72807984	CSB_F_2	Klebsiella pneumoniae	GCF_016066025.1	Plasmid	PTU-FK	NZ_CP065826.1	89035	91170
72807984	CSB_F_2	Klebsiella pneumoniae subsp. pneumoniae	GCF_000775395.1	Plasmid	PTU-FK	NZ_CP009777.1	2562	4697
72807984	CSB_F_2	Klebsiella pneumoniae	GCF_904865745.1	Plasmid	PTU-FE	NZ_LR890563.1	48217	50391
72807984	CSB_F_2	Escherichia coli	GCF_002012085.1	Plasmid	PTU-FE	NZ_CP018990.1	127419	129593
72807984	CSB_F_2	Klebsiella pneumoniae	GCF_011742585.2	Plasmid	PTU-FE	NZ_CP053768.1	25438	27573
72807984	CSB_F_2	Klebsiella pneumoniae	GCF_001952895.1	Plasmid	PTU-FK	NZ_CP015386.1	86175	88310
72807984	CSB_F_2	Escherichia coli	GCF_002788115.1	Plasmid	PTU-FE	NZ_CP024863.1	69344	71518
72807984	CSB_F_2	Escherichia coli	GCF_002788115.1	Plasmid	PTU-FE	NZ_CP024863.1	78782	80956
72807984	CSB_F_2	Escherichia coli	GCF_015138955.1	Plasmid	PTU-FE	NZ_AP022535.1	81761	83935
72807984	CSB_F_2	Klebsiella pneumoniae	GCF_002180155.1	Plasmid	PTU-FK	NZ_CP021544.1	51797	53932
72807984	CSB_F_2	Klebsiella pneumoniae	GCF_002812665.1	Plasmid	PTU-FK	NZ_CP025038.1	44610	46745
72807984	CSB_F_2	Escherichia coli	GCF_002968735.1	Plasmid	PTU-FE	NZ_CP027130.1	42915	45089
72807984	CSB_F_2	Escherichia coli	GCF_015139735.1	Plasmid	PTU-FE	NZ_AP022550.1	68182	70356
72807984	CSB_F_2	Escherichia coli	GCF_010365345.1	Plasmid	PTU-FE	NZ_CP048311.1	21731	23905
72807984	CSB_F_2	Escherichia coli O18:H1	GCF_004771135.1	Plasmid	PTU-FE	NZ_CP028322.1	39261	41396
72807984	CSB_F_2	Klebsiella pneumoniae	GCF_001307175.1	Plasmid	PTU-HI1B	NZ_CP012754.1	261911	264046
72807984	CSB_F_2	Escherichia coli	GCF_002077195.1	Plasmid	PTU-FE	NZ_CP017221.1	39613	41748
72807984	CSB_F_2	Escherichia coli	GCF_002787545.1	Plasmid	PTU-FE	NZ_CP024816.1	46523	48697
72807984	CSB_F_2	Escherichia coli	GCF_003051985.2	Plasmid	PTU-FE	NZ_CP028576.1	87869	90043
72807984	CSB_F_2	Escherichia coli	GCF_013694325.1	Plasmid	PTU-FE	NZ_CP059282.1	118110	120284
72807984	CSB_F_2	Escherichia coli	GCF_013374275.1	Plasmid	PTU-FE	NZ_AP023228.1	1212	3386
72807984	CSB_F_2	Salmonella enterica subsp. diarizonae serovar b,50:-:-	GCF_014123145.1	Plasmid	PTU-HI2	NZ_CP059887.1	188123	190265
72807984	CSB_F_2	Escherichia coli	GCF_004135165.1	Plasmid	PTU-FE	NZ_CP035478.1	131232	133406
72807984	CSB_F_2	Escherichia coli	GCF_002142695.1	Plasmid	PTU-HI2	NZ_CP021177.1	76986	79121
72807984	CSB_F_2	Escherichia coli	GCF_003031795.1	Plasmid	PTU-FE	NZ_CP020517.1	19825	21960
72807984	CSB_F_2	Escherichia coli	GCF_002012165.1	Plasmid	PTU-FE	NZ_CP019014.1	40160	42334
72807984	CSB_F_2	Escherichia coli	GCF_904866225.1	Plasmid	PTU-FE	NZ_LR890604.1	63799	65934
72807984	CSB_F_2	Salmonella enterica subsp. enterica serovar Derby	GCF_016454765.1	Plasmid	PTU-HI1A	NZ_CP053049.1	92655	94790
72807984	CSB_F_2	Escherichia coli	GCF_002193095.1	Plasmid	PTU-FE	NZ_CP021871.1	32972	35146
72807984	CSB_F_2	Klebsiella pneumoniae	GCF_003855315.1	Plasmid	PTU-HI1B	NZ_CP034046.1	205183	207318
72807984	CSB_F_2	Escherichia coli	GCF_014169575.1	Plasmid	PTU-FE	NZ_AP022208.1	162724	164898
72807984	CSB_F_2	Escherichia coli	GCF_005156265.1	Plasmid	PTU-FE	NZ_CP038455.1	5995	8137
72807984	CSB_F_2	Klebsiella pneumoniae	GCF_011006575.1	Plasmid	PTU-FK	NZ_CP047634.1	105189	107331
72807984	CSB_F_2	Klebsiella pneumoniae	GCF_900497055.1	Plasmid	PTU-FK	NZ_LR025093.1	202520	204655
72807984	CSB_F_2	Escherichia coli	GCF_003856635.1	Plasmid	PTU-FE	NZ_CP023854.1	53483	55657
72807984	CSB_F_2	Escherichia coli	GCF_001900835.1	Plasmid	PTU-FE	NZ_CP010174.1	6284	8458
72807984	CSB_F_2	Klebsiella pneumoniae	GCF_006304565.1	Plasmid	PTU-FE	NZ_CP032165.1	53065	55200
72807984	CSB_F_2	Klebsiella pneumoniae	GCF_013416035.1	Plasmid	PTU-FK	NZ_CP049717.1	67727	69862
72807984	CSB_F_2	Klebsiella pneumoniae	GCF_003711065.1	Plasmid	PTU-FK	NZ_CP033402.1	83447	85582
72807984	CSB_F_2	Escherichia coli	GCF_002011985.1	Plasmid	PTU-FE	NZ_CP018954.1	81819	83993
72807984	CSB_F_2	Klebsiella pneumoniae	GCF_014524525.1	Plasmid	PTU-FK	NZ_CP053036.1	84743	86878
72807984	CSB_F_2	Escherichia coli	GCF_002285755.1	Plasmid	PTU-FE	NZ_CP021289.1	30538	32673
72807984	CSB_F_2	Klebsiella pneumoniae	GCF_003073675.1	Plasmid	PTU-FK	NZ_CP029101.1	110991	113126
72807984	CSB_F_2	Klebsiella pneumoniae subsp. pneumoniae Kp13	GCF_000512165.1	Plasmid	PTU-HI1B	NZ_CP004000.1	127107	129202
72807984	CSB_F_2	Escherichia coli	GCF_904863255.1	Plasmid	PTU-FE	NZ_LR890335.1	32487	34661
72807984	CSB_F_2	Klebsiella pneumoniae	GCF_002587165.1	Plasmid	PTU-FK	NZ_CP023943.1	39431	41573
72807984	CSB_F_2	Klebsiella variicola	GCF_002164805.3	Plasmid	PTU-FK	NZ_CP028553.2	29833	31975
72807984	CSB_F_2	Escherichia coli	GCF_002741355.1	Plasmid	PTU-FE	NZ_CP024281.1	34920	37055
72807984	CSB_F_2	Escherichia coli	GCF_900622635.1	Plasmid	PTU-FE	NZ_LR130546.1	54907	57081
72807984	CSB_F_2	Escherichia coli	GCF_904711295.1	Plasmid	PTU-FE	NZ_LR882053.1	64538	66712
72807984	CSB_F_2	Klebsiella pneumoniae	GCF_002197505.1	Plasmid	PTU-FK	NZ_CP021856.1	5862	7997
72807984	CSB_F_2	Escherichia coli O157:H7	GCF_013167935.1	Plasmid	PTU-FE	NZ_CP038385.1	15799	17934
72807984	CSB_F_2	Escherichia coli	GCF_013426115.1	Plasmid	PTU-FE	NZ_CP058663.1	28127	30301
72807984	CSB_F_2	Escherichia coli	GCF_013389695.1	Plasmid	PTU-FE	NZ_CP058305.1	131054	133228
72807984	CSB_F_2	Escherichia coli	GCF_003856655.1	Plasmid	PTU-FE	NZ_CP023827.1	98896	101070
72807984	CSB_F_2	Klebsiella pneumoniae	GCF_001902255.1	Plasmid	PTU-FK	NZ_CP018355.1	157042	159177
72807984	CSB_F_2	Escherichia coli	GCF_002201835.1	Plasmid	PTU-FE	NZ_CP021880.1	128894	131068
72807984	CSB_F_2	Klebsiella pneumoniae subsp. pneumoniae	GCF_002852365.2	Plasmid	PTU-FK	NZ_CP036302.1	81587	83722
72807984	CSB_F_2	Escherichia coli	GCF_001900635.1	Plasmid	PTU-FE	NZ_CP010141.1	34475	36649
72807984	CSB_F_2	Klebsiella pneumoniae	GCF_013694405.1	Plasmid	PTU-HI1B	NZ_CP059311.1	175707	177842
72807984	CSB_F_2	Klebsiella pneumoniae	GCF_002156785.1	Plasmid	PTU-HI1B	NZ_CP020854.1	92474	94072
72807984	CSB_F_2	Escherichia coli	GCF_003571665.1	Plasmid	PTU-FE	NZ_CP032202.1	48261	50435
72807984	CSB_F_2	Escherichia coli	GCF_003966425.1	Plasmid	PTU-FE	NZ_AP018799.1	19186	21360
72807984	CSB_F_2	Escherichia coli	GCF_904865655.1	Plasmid	PTU-FE	NZ_LR890537.1	45987	48122
72807984	CSB_F_2	Escherichia coli	GCF_003856575.1	Plasmid	PTU-FE	NZ_CP023835.1	84039	86213
72807984	CSB_F_2	Salmonella enterica subsp. enterica serovar Typhimurium	GCF_016454365.1	Plasmid	PTU-HI1A	NZ_CP051379.1	134243	136378
72807984	CSB_F_2	Escherichia coli	GCF_002589795.1	Plasmid	PTU-FE	NZ_CP023895.1	52150	54285
72807984	CSB_F_2	Klebsiella pneumoniae	GCF_007873865.1	Plasmid	PTU-FK	NZ_CP041640.1	199106	201241
72807984	CSB_F_2	Escherichia coli	GCF_014169095.1	Plasmid	PTU-FE	NZ_AP022065.1	112974	115148
72807984	CSB_F_2	Escherichia coli	GCF_003856615.1	Plasmid	PTU-FE	NZ_CP023850.1	103922	106096
72807984	CSB_F_2	Escherichia coli	GCF_012934715.1	Plasmid	PTU-FE	NZ_CP051695.1	32481	34655
72807984	CSB_F_2	Escherichia coli	GCF_012149945.1	Plasmid	PTU-FE	NZ_AP022651.1	42416	44590
72807984	CSB_F_2	Klebsiella pneumoniae	GCF_003267985.1	Plasmid	PTU-HI1B	NZ_CP022612.1	117909	120044
72807984	CSB_F_2	Escherichia coli	GCF_014541045.1	Plasmid	PTU-FE	NZ_CP061207.1	5055	7190
72807984	CSB_F_2	Escherichia coli	GCF_002164645.3	Plasmid	PTU-FE	NZ_CP028587.1	47302	49476
72807984	CSB_F_2	Escherichia coli	GCF_002763515.2	Plasmid	PTU-FE	NZ_CP024652.2	7393	9528
72807984	CSB_F_2	Escherichia coli	GCF_002945135.3	Plasmid	PTU-FE	NZ_CP026579.1	7848	9990
72807984	CSB_F_2	Klebsiella pneumoniae	GCF_003031345.1	Plasmid	PTU-FK	NZ_CP024917.1	112486	114628
72807984	CSB_F_2	Klebsiella pneumoniae	GCF_001902195.1	Plasmid	PTU-FK	NZ_CP018430.1	10764	12899
72807984	CSB_F_2	Escherichia coli	GCF_904864615.1	Plasmid	PTU-FE	NZ_LR890467.1	43651	45825
72807984	CSB_F_2	Escherichia coli	GCF_900520325.1	Plasmid	PTU-FE	NZ_LS992169.1	142834	145008
72807984	CSB_F_2	Klebsiella pneumoniae	GCF_001902215.1	Plasmid	PTU-FK	NZ_CP018424.1	10764	12899
72807984	CSB_F_2	Salmonella enterica subsp. enterica serovar Saintpaul	GCF_016454785.1	Plasmid	PTU-HI2	NZ_CP053056.1	25481	27616
72807984	CSB_F_2	Escherichia coli	GCF_001617565.1	Plasmid	PTU-FE	NZ_CP015140.1	10102	12276
72807984	CSB_F_2	Klebsiella pneumoniae	GCF_002257935.3	Plasmid	PTU-FK	NZ_CP028389.2	45190	47332
72807984	CSB_F_2	Escherichia coli	GCF_900520385.1	Plasmid	PTU-FE	NZ_LS992188.1	62945	65080
72807984	CSB_F_2	Klebsiella pneumoniae	GCF_003069525.1	Plasmid	PTU-HI1B	NZ_CP028929.1	186715	188850
72807984	CSB_F_2	Escherichia fergusonii	GCF_013829265.1	Plasmid	PTU-HI2	NZ_CP057358.1	179064	181199
72807984	CSB_F_2	Escherichia coli	GCF_015139375.1	Plasmid	PTU-HI2	NZ_AP022541.1	97157	99299
72807984	CSB_F_2	Escherichia coli	GCF_900622655.1	Plasmid	PTU-FE	NZ_LR130556.1	47689	49863
72807984	CSB_F_2	Escherichia coli	GCF_002763995.1	Plasmid	PTU-FE	NZ_CP024721.1	43672	45846
72807984	CSB_F_2	Klebsiella pneumoniae	GCF_003288375.1	Plasmid	PTU-FK	NZ_CP030343.1	15717	17852
72807984	CSB_F_2	Klebsiella pneumoniae	GCF_002056385.1	Plasmid	PTU-FK	NZ_CP020072.1	43954	46089
72807984	CSB_F_2	Klebsiella pneumoniae	GCF_001902235.1	Plasmid	PTU-FK	NZ_CP018434.1	10764	12899
72807984	CSB_F_2	Salmonella enterica	GCF_001647755.1	Plasmid	PTU-HI2	NZ_CP015725.1	25053	27188
72807984	CSB_F_2	Klebsiella pneumoniae	GCF_001702045.2	Plasmid	PTU-FK	NZ_CP027054.1	34885	37020
72807984	CSB_F_2	Escherichia coli O25b:H4-ST131	GCF_014217135.1	Plasmid	PTU-FE	NZ_CP051610.1	20272	22446
72807984	CSB_F_2	Klebsiella pneumoniae	GCF_004319525.1	Plasmid	PTU-HI1B	NZ_CP036336.1	12908	15040
72807984	CSB_F_2	Klebsiella michiganensis	GCF_008693565.1	Plasmid	PTU-HI1A	NZ_CP044111.1	97777	100389
72807984	CSB_F_2	Klebsiella pneumoniae	GCF_011742585.2	Plasmid	PTU-HI1B	NZ_CP053766.1	195641	197776
72807984	CSB_F_2	Klebsiella oxytoca	GCF_013826985.1	Plasmid	PTU-HI2	NZ_CP057331.1	173327	175462
72807984	CSB_F_2	Klebsiella pneumoniae	GCF_014905815.1	Plasmid	PTU-FE	NZ_AP023454.1	23988	26123
72807984	CSB_F_2	Escherichia coli	GCF_013085025.1	Plasmid	PTU-FE	NZ_CP053248.1	54740	56914
72807984	CSB_F_2	Escherichia coli	GCF_003308975.1	Plasmid	PTU-FE	NZ_CP030770.1	136062	138236
72807984	CSB_F_2	Klebsiella pneumoniae	GCF_001902355.1	Plasmid	PTU-FK	NZ_CP018365.1	249850	251985
72807984	CSB_F_2	Klebsiella pneumoniae	GCF_009720445.1	Plasmid	PTU-FK	NZ_CP041949.1	57412	59547
72807984	CSB_F_2	Escherichia coli	GCF_001663475.1	Plasmid	PTU-FE	NZ_CP015160.1	44958	46469
72807984	CSB_F_2	Salmonella enterica subsp. enterica serovar Schwarzengrund	GCF_009388185.1	Plasmid	PTU-HI2	NZ_CP045446.1	172062	174197
72807984	CSB_F_2	Escherichia coli	GCF_003180995.1	Plasmid	PTU-FE	NZ_CP029580.1	86464	88638
72807984	CSB_F_2	Escherichia fergusonii	GCF_013596835.1	Plasmid	PTU-HI2	NZ_CP055676.1	177726	179861
72807984	CSB_F_2	Escherichia coli	GCF_003073835.1	Plasmid	PTU-FE	NZ_CP029113.1	70439	72613
72807984	CSB_F_2	Klebsiella pneumoniae	GCF_013731305.1	Plasmid	PTU-FK	NZ_CP056302.1	178027	180162
72807984	CSB_F_2	Escherichia coli	GCF_904863385.1	Plasmid	PTU-FE	NZ_LR890289.1	54633	56807
72807984	CSB_F_2	Escherichia coli	GCF_004295365.1	Plasmid	PTU-HI2	NZ_CP036178.1	135592	137734
72807984	CSB_F_2	Klebsiella pneumoniae	GCF_002156725.1	Plasmid	PTU-FK	NZ_CP020838.1	31968	33664
72807984	CSB_F_2	Klebsiella pneumoniae	GCF_003432405.1	Plasmid	PTU-FK	NZ_CP031614.1	97975	100110
72807984	CSB_F_2	Klebsiella pneumoniae subsp. pneumoniae KPNIH10	GCF_000281435.2	Plasmid	PTU-FK	NZ_CP007729.1	51964	54099
72807984	CSB_F_2	Escherichia coli	GCF_003181035.1	Plasmid	PTU-FE	NZ_CP029577.1	55269	57443
72807984	CSB_F_2	Escherichia coli	GCF_002164595.2	Plasmid	PTU-FE	NZ_CP032877.1	83442	85616
72807984	CSB_F_2	Klebsiella quasipneumoniae subsp. quasipneumoniae	GCF_008632435.1	Plasmid	PTU-HI2	NZ_CP043927.1	396336	398471
72807984	CSB_F_2	Escherichia coli O157	GCF_001650275.1	Plasmid	PTU-HI2	NZ_CP015833.1	125539	127674
72807984	CSB_F_2	Escherichia coli	GCF_001900615.1	Plasmid	PTU-FE	NZ_CP010138.1	73692	75866
72807984	CSB_F_2	Escherichia coli	GCF_013374295.1	Plasmid	PTU-FE	NZ_AP023231.1	54025	56160
72807984	CSB_F_2	Escherichia coli	GCF_013371745.1	Plasmid	PTU-FE	NZ_CP055262.1	100380	102554
72807984	CSB_F_2	Escherichia coli	GCF_002056635.1	Plasmid	PTU-FE	NZ_CP020117.1	56466	58640
53609213	CSB_FE_2	Escherichia coli	GCF_004135915.1	Plasmid	PTU-FE	NZ_CP035517.1	86587	89696
53609213	CSB_FE_2	Escherichia coli	GCF_014168775.1	Plasmid	PTU-FE	NZ_AP021964.1	77819	82267
53609213	CSB_FE_2	Escherichia coli	GCF_001513615.1	Plasmid	PTU-FE	NZ_CP013832.1	12732	16138
53609213	CSB_FE_2	Salmonella enterica subsp. enterica	GCF_002238275.1	Plasmid	PTU-HI2	NZ_CP020493.1	128813	132142
53609213	CSB_FE_2	Escherichia coli	GCF_900497485.1	Plasmid	PTU-FE	NZ_LR025102.1	15442	18551
53609213	CSB_FE_2	Escherichia coli	GCF_904866345.1	Plasmid	PTU-FE	NZ_LR890607.1	43038	46147
53609213	CSB_FE_2	Escherichia coli	GCF_002786655.1	Plasmid	PTU-FE	NZ_CP024831.1	40741	43929
53609213	CSB_FE_2	Escherichia coli	GCF_001566675.1	Plasmid	PTU-FE	NZ_CP014498.1	125450	128559
53609213	CSB_FE_2	Escherichia coli	GCF_001566675.1	Plasmid	PTU-FE	NZ_CP014498.1	160828	163937
53609213	CSB_FE_2	Escherichia coli	GCF_904863305.1	Plasmid	PTU-FE	NZ_LR890300.1	43047	46156
53609213	CSB_FE_2	Klebsiella pneumoniae	GCF_015284925.1	Plasmid	PTU-FE	NZ_CP063929.1	46251	49657
53609213	CSB_FE_2	Escherichia coli	GCF_002202175.1	Plasmid	PTU-FE	NZ_CP021937.1	6412	9521
53609213	CSB_FE_2	Escherichia coli	GCF_002202175.1	Plasmid	PTU-FE	NZ_CP021937.1	17331	20440
53609213	CSB_FE_2	Escherichia coli	GCF_002202175.1	Plasmid	PTU-FE	NZ_CP021937.1	131002	134951
53609213	CSB_FE_2	Escherichia coli	GCF_002202175.1	Plasmid	PTU-FE	NZ_CP021937.1	142194	146060
53609213	CSB_FE_2	Escherichia coli O25b:H4-ST131	GCF_000285655.3	Plasmid	PTU-FE	NZ_HG941719.1	88981	92090
53609213	CSB_FE_2	Escherichia coli	GCF_002157245.1	Plasmid	PTU-FE	NZ_CP021180.1	26728	29837
53609213	CSB_FE_2	Escherichia coli	GCF_002164865.2	Plasmid	PTU-FE	NZ_CP034964.1	21947	25056
53609213	CSB_FE_2	Escherichia coli	GCF_010365425.1	Plasmid	PTU-FE	NZ_CP048331.1	32666	35775
53609213	CSB_FE_2	Escherichia coli	GCF_900520395.1	Plasmid	PTU-FE	NZ_LS992191.1	32447	35556
53609213	CSB_FE_2	Escherichia coli	GCF_015649805.1	Plasmid	PTU-FE	NZ_CP064848.1	34139	37248
53609213	CSB_FE_2	Escherichia coli	GCF_015136715.1	Plasmid	PTU-FE	NZ_AP022479.1	36315	39424
53609213	CSB_FE_2	Escherichia coli	GCF_011330935.1	Plasmid	PTU-FE	NZ_CP049079.1	96272	99381
53609213	CSB_FE_2	Escherichia coli	GCF_002587005.1	Plasmid	PTU-FE	NZ_CP023816.1	105037	108146
53609213	CSB_FE_2	Escherichia coli	GCF_002787215.1	Plasmid	PTU-FE	NZ_CP024852.1	32733	35842
53609213	CSB_FE_2	Escherichia coli	GCF_003856675.1	Plasmid	PTU-FE	NZ_CP023821.1	93678	96787
53609213	CSB_FE_2	Escherichia coli	GCF_002764015.1	Plasmid	PTU-FE	NZ_CP024718.1	66250	69656
53609213	CSB_FE_2	Escherichia coli O83:H1 str. NRG 857C	GCF_000183345.1	Plasmid	PTU-FE	NC_017659.1	53974	57303
53609213	CSB_FE_2	Escherichia coli	GCF_001485455.1	Plasmid	PTU-FE	NZ_CP008715.1	80172	83281
53609213	CSB_FE_2	Klebsiella pneumoniae	GCF_014883955.1	Plasmid	PTU-FK	NZ_CP062793.1	26221	29645
53609213	CSB_FE_2	Escherichia coli	GCF_002951695.1	Plasmid	PTU-FE	NZ_CP019247.1	7567	10577
53609213	CSB_FE_2	Salmonella enterica	GCF_014334235.1	Plasmid	PTU-HI2	NZ_CP060518.1	53248	56577
53609213	CSB_FE_2	Escherichia coli	GCF_013372425.1	Plasmid	PTU-FE	NZ_CP054237.1	40455	43784
53609213	CSB_FE_2	Escherichia coli	GCF_900520345.1	Plasmid	PTU-FE	NZ_LS992182.1	32447	35556
53609213	CSB_FE_2	Klebsiella pneumoniae	GCF_003031325.1	Plasmid	PTU-FK	NZ_CP024876.1	128233	2130
53609213	CSB_FE_2	Klebsiella pneumoniae	GCF_002591075.1	Plasmid	PTU-FE	NZ_CP023918.1	63757	66945
53609213	CSB_FE_2	Escherichia coli	GCF_006352265.1	Plasmid	PTU-FE	NZ_CP040070.1	20432	23541
53609213	CSB_FE_2	Escherichia coli	GCF_002012225.1	Plasmid	PTU-FE	NZ_CP019028.1	54705	57814
53609213	CSB_FE_2	Escherichia coli	GCF_002180195.1	Plasmid	PTU-FE	NZ_CP021690.1	94171	97280
53609213	CSB_FE_2	Escherichia coli	GCF_014169415.1	Plasmid	PTU-FE	NZ_AP022162.1	9158	12267
53609213	CSB_FE_2	Escherichia coli	GCF_001469815.1	Plasmid	PTU-FE	NZ_CP013657.1	140122	143231
53609213	CSB_FE_2	Escherichia coli	GCF_005156265.1	Plasmid	PTU-HI2	NZ_CP038454.1	148268	151692
53609213	CSB_FE_2	Escherichia coli	GCF_009867015.2	Plasmid	PTU-HI2	NZ_CP026936.2	126762	130091
53609213	CSB_FE_2	Escherichia coli	GCF_002192295.1	Plasmid	PTU-FE	NZ_CP021737.1	36058	39167
53609213	CSB_FE_2	Salmonella sp. SSDFZ69	GCF_004010755.1	Plasmid	PTU-HI2	NZ_CP034832.1	60005	63114
53609213	CSB_FE_2	Escherichia coli	GCF_002860105.1	Plasmid	PTU-FE	NZ_CP019076.1	80208	83317
53609213	CSB_FE_2	Escherichia coli	GCF_014169115.1	Plasmid	PTU-FE	NZ_AP022070.1	17475	20584
53609213	CSB_FE_2	Escherichia coli	GCF_002012265.1	Plasmid	PTU-FE	NZ_CP019009.1	119665	122774
53609213	CSB_FE_2	Escherichia coli	GCF_003180975.1	Plasmid	PTU-FE	NZ_CP029575.1	22534	25643
53609213	CSB_FE_2	Escherichia coli	GCF_003180975.1	Plasmid	PTU-FE	NZ_CP029575.1	147475	150584
53609213	CSB_FE_2	Escherichia coli	GCF_009866945.1	Plasmid	PTU-HI2	NZ_CP026933.1	130853	134182
53609213	CSB_FE_2	Klebsiella pneumoniae	GCF_004120175.1	Plasmid	PTU-FE	NZ_CP026158.1	36605	39714
53609213	CSB_FE_2	Klebsiella pneumoniae	GCF_003054385.1	Plasmid	PTU-FK	NZ_CP028717.1	111819	115243
53609213	CSB_FE_2	Escherichia coli	GCF_003194345.1	Plasmid	PTU-FE	NZ_CP028484.1	24343	27452
53609213	CSB_FE_2	Escherichia coli	GCF_900520285.1	Plasmid	PTU-FE	NZ_LS992167.1	124151	128102
53609213	CSB_FE_2	Escherichia coli	GCF_000784925.1	Plasmid	PTU-FE	NZ_CP009860.1	68785	71894
53609213	CSB_FE_2	Escherichia coli	GCF_009577985.1	Plasmid	PTU-FE	NZ_CP041338.1	70479	73588
53609213	CSB_FE_2	Escherichia coli	GCF_003030365.1	Plasmid	PTU-FE	NZ_CP027703.1	57567	60676
53609213	CSB_FE_2	Escherichia coli	GCF_904863375.1	Plasmid	PTU-FE	NZ_LR890327.1	73392	76501
53609213	CSB_FE_2	Escherichia coli O25b:H4-ST131	GCF_014217155.1	Plasmid	PTU-FE	NZ_CP051616.1	43065	46174
53609213	CSB_FE_2	Escherichia coli	GCF_004526255.1	Plasmid	PTU-FE	NZ_CP038182.1	57740	60849
53609213	CSB_FE_2	Escherichia coli	GCF_002012205.1	Plasmid	PTU-FE	NZ_CP018982.1	85759	88868
53609213	CSB_FE_2	Escherichia coli	GCF_004141955.1	Plasmid	PTU-FE	NZ_CP035468.1	130628	133737
53609213	CSB_FE_2	Klebsiella pneumoniae	GCF_904865745.1	Plasmid	PTU-FE	NZ_LR890563.1	47613	50722
53609213	CSB_FE_2	Escherichia coli	GCF_002012085.1	Plasmid	PTU-FE	NZ_CP018990.1	127088	130197
53609213	CSB_FE_2	Escherichia coli	GCF_002788115.1	Plasmid	PTU-FE	NZ_CP024863.1	68740	71849
53609213	CSB_FE_2	Escherichia coli	GCF_002788115.1	Plasmid	PTU-FE	NZ_CP024863.1	78178	81287
53609213	CSB_FE_2	Escherichia coli	GCF_015138955.1	Plasmid	PTU-FE	NZ_AP022535.1	81430	84539
53609213	CSB_FE_2	Escherichia coli	GCF_002968735.1	Plasmid	PTU-FE	NZ_CP027130.1	42515	45693
53609213	CSB_FE_2	Escherichia coli	GCF_015139735.1	Plasmid	PTU-FE	NZ_AP022550.1	67851	70960
53609213	CSB_FE_2	Escherichia coli	GCF_010365345.1	Plasmid	PTU-FE	NZ_CP048311.1	21331	24509
53609213	CSB_FE_2	Escherichia coli	GCF_002077195.1	Plasmid	PTU-FE	NZ_CP017221.1	39047	42376
53609213	CSB_FE_2	Escherichia coli	GCF_002787545.1	Plasmid	PTU-FE	NZ_CP024816.1	46192	49301
53609213	CSB_FE_2	Escherichia coli	GCF_003051985.2	Plasmid	PTU-FE	NZ_CP028576.1	87265	90374
53609213	CSB_FE_2	Escherichia coli	GCF_013694325.1	Plasmid	PTU-FE	NZ_CP059282.1	117779	120888
53609213	CSB_FE_2	Escherichia coli	GCF_013374275.1	Plasmid	PTU-FE	NZ_AP023228.1	608	3717
53609213	CSB_FE_2	Escherichia coli	GCF_004135165.1	Plasmid	PTU-FE	NZ_CP035478.1	130628	133737
53609213	CSB_FE_2	Escherichia coli	GCF_002012165.1	Plasmid	PTU-FE	NZ_CP019014.1	39760	42938
53609213	CSB_FE_2	Escherichia coli	GCF_002193095.1	Plasmid	PTU-FE	NZ_CP021871.1	32368	35477
53609213	CSB_FE_2	Escherichia coli	GCF_014169575.1	Plasmid	PTU-FE	NZ_AP022208.1	162120	165229
53609213	CSB_FE_2	Escherichia coli	GCF_003856635.1	Plasmid	PTU-FE	NZ_CP023854.1	52879	55988
53609213	CSB_FE_2	Escherichia coli	GCF_001900835.1	Plasmid	PTU-FE	NZ_CP010174.1	5953	9062
53609213	CSB_FE_2	Escherichia coli	GCF_002011985.1	Plasmid	PTU-FE	NZ_CP018954.1	81419	84597
53609213	CSB_FE_2	Escherichia coli	GCF_904863255.1	Plasmid	PTU-FE	NZ_LR890335.1	31883	34992
53609213	CSB_FE_2	Klebsiella variicola	GCF_002164805.3	Plasmid	PTU-FK	NZ_CP028553.2	29205	32629
53609213	CSB_FE_2	Escherichia coli	GCF_900622635.1	Plasmid	PTU-FE	NZ_LR130546.1	54303	57412
53609213	CSB_FE_2	Escherichia coli	GCF_904711295.1	Plasmid	PTU-FE	NZ_LR882053.1	64207	67316
53609213	CSB_FE_2	Escherichia coli	GCF_013426115.1	Plasmid	PTU-FE	NZ_CP058663.1	27727	30905
53609213	CSB_FE_2	Escherichia coli	GCF_013389695.1	Plasmid	PTU-FE	NZ_CP058305.1	130450	133559
53609213	CSB_FE_2	Escherichia coli	GCF_003856655.1	Plasmid	PTU-FE	NZ_CP023827.1	98292	101401
53609213	CSB_FE_2	Escherichia coli	GCF_002201835.1	Plasmid	PTU-FE	NZ_CP021880.1	128290	131468
53609213	CSB_FE_2	Escherichia coli	GCF_001900635.1	Plasmid	PTU-FE	NZ_CP010141.1	33871	36980
53609213	CSB_FE_2	Escherichia coli	GCF_003571665.1	Plasmid	PTU-FE	NZ_CP032202.1	47930	51039
53609213	CSB_FE_2	Escherichia coli	GCF_003966425.1	Plasmid	PTU-FE	NZ_AP018799.1	18855	21964
53609213	CSB_FE_2	Escherichia coli	GCF_003856575.1	Plasmid	PTU-FE	NZ_CP023835.1	83708	86817
53609213	CSB_FE_2	Escherichia coli	GCF_014169095.1	Plasmid	PTU-FE	NZ_AP022065.1	112643	115752
53609213	CSB_FE_2	Escherichia coli	GCF_003856615.1	Plasmid	PTU-FE	NZ_CP023850.1	103318	106427
53609213	CSB_FE_2	Escherichia coli	GCF_012934715.1	Plasmid	PTU-FE	NZ_CP051695.1	31877	34986
53609213	CSB_FE_2	Escherichia coli	GCF_012149945.1	Plasmid	PTU-FE	NZ_AP022651.1	41812	44921
53609213	CSB_FE_2	Escherichia coli	GCF_002164645.3	Plasmid	PTU-FE	NZ_CP028587.1	46902	50080
53609213	CSB_FE_2	Escherichia coli	GCF_904864615.1	Plasmid	PTU-FE	NZ_LR890467.1	43047	46156
53609213	CSB_FE_2	Escherichia coli	GCF_900520325.1	Plasmid	PTU-FE	NZ_LS992169.1	142503	145612
53609213	CSB_FE_2	Escherichia coli	GCF_001617565.1	Plasmid	PTU-FE	NZ_CP015140.1	9771	12880
53609213	CSB_FE_2	Escherichia coli	GCF_015139375.1	Plasmid	PTU-HI2	NZ_AP022541.1	96503	99927
53609213	CSB_FE_2	Escherichia coli	GCF_900622655.1	Plasmid	PTU-FE	NZ_LR130556.1	47358	50467
53609213	CSB_FE_2	Escherichia coli	GCF_002763995.1	Plasmid	PTU-FE	NZ_CP024721.1	43068	46474
53609213	CSB_FE_2	Escherichia coli O25b:H4-ST131	GCF_014217135.1	Plasmid	PTU-FE	NZ_CP051610.1	19941	23050
53609213	CSB_FE_2	Escherichia coli	GCF_013085025.1	Plasmid	PTU-FE	NZ_CP053248.1	54409	57518
53609213	CSB_FE_2	Escherichia coli	GCF_003308975.1	Plasmid	PTU-FE	NZ_CP030770.1	135731	138840
53609213	CSB_FE_2	Escherichia coli	GCF_001663475.1	Plasmid	PTU-FE	NZ_CP015160.1	43964	47830
53609213	CSB_FE_2	Escherichia coli	GCF_003180995.1	Plasmid	PTU-FE	NZ_CP029580.1	85860	88969
53609213	CSB_FE_2	Klebsiella pneumoniae	GCF_013731305.1	Plasmid	PTU-FK	NZ_CP056302.1	177461	180790
53609213	CSB_FE_2	Escherichia coli	GCF_904863385.1	Plasmid	PTU-FE	NZ_LR890289.1	54302	57411
53609213	CSB_FE_2	Escherichia coli	GCF_004295365.1	Plasmid	PTU-HI2	NZ_CP036178.1	135261	138388
53609213	CSB_FE_2	Escherichia coli	GCF_003181035.1	Plasmid	PTU-FE	NZ_CP029577.1	54938	58047
53609213	CSB_FE_2	Escherichia coli	GCF_002164595.2	Plasmid	PTU-FE	NZ_CP032877.1	82838	86016
53609213	CSB_FE_2	Escherichia coli	GCF_001900615.1	Plasmid	PTU-FE	NZ_CP010138.1	73361	76470
53609213	CSB_FE_2	Escherichia coli	GCF_013371745.1	Plasmid	PTU-FE	NZ_CP055262.1	99776	102885
53609213	CSB_FE_2	Escherichia coli	GCF_002056635.1	Plasmid	PTU-FE	NZ_CP020117.1	56135	59244
63017807	CSB_FE_1	Escherichia coli	GCF_004135915.1	Plasmid	PTU-FE	NZ_CP035517.1	86587	89365
63017807	CSB_FE_1	Escherichia coli	GCF_014168775.1	Plasmid	PTU-FE	NZ_AP021964.1	78652	82267
63017807	CSB_FE_1	Escherichia coli	GCF_001513615.1	Plasmid	PTU-FE	NZ_CP013832.1	13360	16138
63017807	CSB_FE_1	Salmonella enterica subsp. enterica	GCF_002238275.1	Plasmid	PTU-HI2	NZ_CP020493.1	129441	132142
63017807	CSB_FE_1	Escherichia coli	GCF_900497485.1	Plasmid	PTU-FE	NZ_LR025102.1	15442	18220
63017807	CSB_FE_1	Escherichia coli	GCF_904866345.1	Plasmid	PTU-FE	NZ_LR890607.1	43038	45816
63017807	CSB_FE_1	Escherichia coli	GCF_002786655.1	Plasmid	PTU-FE	NZ_CP024831.1	40741	43613
63017807	CSB_FE_1	Klebsiella pneumoniae	GCF_002811335.3	Plasmid	PTU-FK	NZ_CP025966.2	37230	40026
63017807	CSB_FE_1	Escherichia coli	GCF_001566675.1	Plasmid	PTU-FE	NZ_CP014498.1	125450	128228
63017807	CSB_FE_1	Escherichia coli	GCF_001566675.1	Plasmid	PTU-FE	NZ_CP014498.1	160828	163606
63017807	CSB_FE_1	Salmonella enterica subsp. enterica serovar Schwarzengrund	GCF_009387895.1	Plasmid	PTU-HI2	NZ_CP045449.1	172061	174762
63017807	CSB_FE_1	Escherichia coli	GCF_904863305.1	Plasmid	PTU-FE	NZ_LR890300.1	43047	45825
63017807	CSB_FE_1	Klebsiella pneumoniae	GCF_015284925.1	Plasmid	PTU-FE	NZ_CP063929.1	46879	49657
63017807	CSB_FE_1	Escherichia coli	GCF_002202175.1	Plasmid	PTU-FE	NZ_CP021937.1	6743	9521
63017807	CSB_FE_1	Escherichia coli	GCF_002202175.1	Plasmid	PTU-FE	NZ_CP021937.1	17331	20109
63017807	CSB_FE_1	Escherichia coli	GCF_002202175.1	Plasmid	PTU-FE	NZ_CP021937.1	131835	134951
63017807	CSB_FE_1	Escherichia coli	GCF_002202175.1	Plasmid	PTU-FE	NZ_CP021937.1	142194	144699
63017807	CSB_FE_1	Escherichia coli O25b:H4-ST131	GCF_000285655.3	Plasmid	PTU-FE	NZ_HG941719.1	88981	91759
63017807	CSB_FE_1	Escherichia coli	GCF_002157245.1	Plasmid	PTU-FE	NZ_CP021180.1	26728	29506
63017807	CSB_FE_1	Escherichia coli	GCF_002164865.2	Plasmid	PTU-FE	NZ_CP034964.1	22278	25056
63017807	CSB_FE_1	Escherichia coli	GCF_010365425.1	Plasmid	PTU-FE	NZ_CP048331.1	32666	35444
63017807	CSB_FE_1	Escherichia coli	GCF_900520395.1	Plasmid	PTU-FE	NZ_LS992191.1	32447	35225
63017807	CSB_FE_1	Escherichia coli	GCF_015649805.1	Plasmid	PTU-FE	NZ_CP064848.1	34139	36917
63017807	CSB_FE_1	Escherichia coli	GCF_015136715.1	Plasmid	PTU-FE	NZ_AP022479.1	36646	39424
63017807	CSB_FE_1	Klebsiella pneumoniae	GCF_014840955.1	Plasmid	PTU-FK	NZ_CP061843.1	39355	42151
63017807	CSB_FE_1	Escherichia coli	GCF_011330935.1	Plasmid	PTU-FE	NZ_CP049079.1	96603	99381
63017807	CSB_FE_1	Escherichia coli	GCF_002587005.1	Plasmid	PTU-FE	NZ_CP023816.1	105368	108146
63017807	CSB_FE_1	Escherichia coli	GCF_002787215.1	Plasmid	PTU-FE	NZ_CP024852.1	33064	35842
63017807	CSB_FE_1	Escherichia coli	GCF_003856675.1	Plasmid	PTU-FE	NZ_CP023821.1	93678	96456
63017807	CSB_FE_1	Escherichia coli	GCF_002764015.1	Plasmid	PTU-FE	NZ_CP024718.1	66250	69028
63017807	CSB_FE_1	Escherichia coli O83:H1 str. NRG 857C	GCF_000183345.1	Plasmid	PTU-FE	NC_017659.1	53974	56675
63017807	CSB_FE_1	Escherichia coli	GCF_001485455.1	Plasmid	PTU-FE	NZ_CP008715.1	80172	82950
63017807	CSB_FE_1	Klebsiella pneumoniae	GCF_014883955.1	Plasmid	PTU-FK	NZ_CP062793.1	26849	29645
63017807	CSB_FE_1	Escherichia coli	GCF_002951695.1	Plasmid	PTU-FE	NZ_CP019247.1	7567	10246
63017807	CSB_FE_1	Salmonella enterica	GCF_014334235.1	Plasmid	PTU-HI2	NZ_CP060518.1	53248	55949
63017807	CSB_FE_1	Escherichia coli	GCF_013372425.1	Plasmid	PTU-FE	NZ_CP054237.1	40455	43156
63017807	CSB_FE_1	Escherichia coli	GCF_900520345.1	Plasmid	PTU-FE	NZ_LS992182.1	32447	35225
63017807	CSB_FE_1	Klebsiella pneumoniae	GCF_003031325.1	Plasmid	PTU-FK	NZ_CP024876.1	128633	2130
63017807	CSB_FE_1	Klebsiella pneumoniae	GCF_002591075.1	Plasmid	PTU-FE	NZ_CP023918.1	63757	66629
63017807	CSB_FE_1	Escherichia coli	GCF_006352265.1	Plasmid	PTU-FE	NZ_CP040070.1	20763	23541
63017807	CSB_FE_1	Escherichia coli	GCF_002012225.1	Plasmid	PTU-FE	NZ_CP019028.1	54705	57483
63017807	CSB_FE_1	Escherichia coli	GCF_002180195.1	Plasmid	PTU-FE	NZ_CP021690.1	94171	96949
63017807	CSB_FE_1	Escherichia coli	GCF_014169415.1	Plasmid	PTU-FE	NZ_AP022162.1	9158	11936
63017807	CSB_FE_1	Escherichia coli	GCF_001469815.1	Plasmid	PTU-FE	NZ_CP013657.1	140122	142900
63017807	CSB_FE_1	Escherichia coli	GCF_007632435.1	Plasmid	PTU-FE	NZ_CP041920.1	19747	22522
63017807	CSB_FE_1	Klebsiella pneumoniae	GCF_002944845.1	Plasmid	PTU-FK	NZ_CP026588.1	99443	102239
63017807	CSB_FE_1	Escherichia coli	GCF_005156265.1	Plasmid	PTU-HI2	NZ_CP038454.1	148268	151064
63017807	CSB_FE_1	Escherichia coli	GCF_009867015.2	Plasmid	PTU-HI2	NZ_CP026936.2	126762	129463
63017807	CSB_FE_1	Escherichia coli	GCF_002192295.1	Plasmid	PTU-FE	NZ_CP021737.1	36058	38836
63017807	CSB_FE_1	Salmonella sp. SSDFZ69	GCF_004010755.1	Plasmid	PTU-HI2	NZ_CP034832.1	60005	62783
63017807	CSB_FE_1	Escherichia coli	GCF_002860105.1	Plasmid	PTU-FE	NZ_CP019076.1	80208	82986
63017807	CSB_FE_1	Escherichia coli	GCF_014169115.1	Plasmid	PTU-FE	NZ_AP022070.1	17475	20253
63017807	CSB_FE_1	Escherichia coli	GCF_002012265.1	Plasmid	PTU-FE	NZ_CP019009.1	119665	122443
63017807	CSB_FE_1	Escherichia coli	GCF_002870165.1	Plasmid	PTU-FE	NZ_CP025626.1	14725	17503
63017807	CSB_FE_1	Escherichia coli	GCF_002870165.1	Plasmid	PTU-FE	NZ_CP025626.1	79971	82749
63017807	CSB_FE_1	Escherichia coli	GCF_003180975.1	Plasmid	PTU-FE	NZ_CP029575.1	22865	25643
63017807	CSB_FE_1	Escherichia coli	GCF_003180975.1	Plasmid	PTU-FE	NZ_CP029575.1	147475	150253
63017807	CSB_FE_1	Escherichia coli	GCF_009866945.1	Plasmid	PTU-HI2	NZ_CP026933.1	131481	134182
63017807	CSB_FE_1	Klebsiella pneumoniae	GCF_004120175.1	Plasmid	PTU-FE	NZ_CP026158.1	36936	39714
63017807	CSB_FE_1	Klebsiella pneumoniae	GCF_003054385.1	Plasmid	PTU-FK	NZ_CP028717.1	111819	114615
63017807	CSB_FE_1	Escherichia coli	GCF_003194345.1	Plasmid	PTU-FE	NZ_CP028484.1	24674	27452
63017807	CSB_FE_1	Escherichia coli	GCF_007012305.1	Plasmid	PTU-FE	NZ_CP041393.1	68944	71722
63017807	CSB_FE_1	Escherichia coli	GCF_900520285.1	Plasmid	PTU-FE	NZ_LS992167.1	124662	128102
63017807	CSB_FE_1	Escherichia coli	GCF_000784925.1	Plasmid	PTU-FE	NZ_CP009860.1	69116	71894
63017807	CSB_FE_1	Escherichia coli	GCF_009577985.1	Plasmid	PTU-FE	NZ_CP041338.1	70810	73588
63017807	CSB_FE_1	Escherichia coli	GCF_003030365.1	Plasmid	PTU-FE	NZ_CP027703.1	57567	60345
63017807	CSB_FE_1	Escherichia coli	GCF_904863375.1	Plasmid	PTU-FE	NZ_LR890327.1	73392	76170
63017807	CSB_FE_1	Escherichia coli O25b:H4-ST131	GCF_014217155.1	Plasmid	PTU-FE	NZ_CP051616.1	43065	45843
63017807	CSB_FE_1	Escherichia coli	GCF_004526255.1	Plasmid	PTU-FE	NZ_CP038182.1	58071	60849
63017807	CSB_FE_1	Escherichia coli	GCF_002012205.1	Plasmid	PTU-FE	NZ_CP018982.1	86090	88868
63017807	CSB_FE_1	Escherichia coli	GCF_004141955.1	Plasmid	PTU-FE	NZ_CP035468.1	130628	133406
63017807	CSB_FE_1	Klebsiella pneumoniae	GCF_904865745.1	Plasmid	PTU-FE	NZ_LR890563.1	47613	50391
63017807	CSB_FE_1	Escherichia coli	GCF_002012085.1	Plasmid	PTU-FE	NZ_CP018990.1	127419	130197
63017807	CSB_FE_1	Escherichia coli	GCF_002788115.1	Plasmid	PTU-FE	NZ_CP024863.1	68740	71518
63017807	CSB_FE_1	Escherichia coli	GCF_002788115.1	Plasmid	PTU-FE	NZ_CP024863.1	78178	80956
63017807	CSB_FE_1	Escherichia coli	GCF_015138955.1	Plasmid	PTU-FE	NZ_AP022535.1	81761	84539
63017807	CSB_FE_1	Escherichia coli	GCF_002968735.1	Plasmid	PTU-FE	NZ_CP027130.1	42915	45693
63017807	CSB_FE_1	Escherichia coli	GCF_015139735.1	Plasmid	PTU-FE	NZ_AP022550.1	68182	70960
63017807	CSB_FE_1	Escherichia coli	GCF_010365345.1	Plasmid	PTU-FE	NZ_CP048311.1	21731	24509
63017807	CSB_FE_1	Escherichia coli	GCF_002077195.1	Plasmid	PTU-FE	NZ_CP017221.1	39047	41748
63017807	CSB_FE_1	Escherichia coli	GCF_002787545.1	Plasmid	PTU-FE	NZ_CP024816.1	46523	49301
63017807	CSB_FE_1	Escherichia coli	GCF_003051985.2	Plasmid	PTU-FE	NZ_CP028576.1	87265	90043
63017807	CSB_FE_1	Escherichia coli	GCF_013694325.1	Plasmid	PTU-FE	NZ_CP059282.1	118110	120888
63017807	CSB_FE_1	Escherichia coli	GCF_013374275.1	Plasmid	PTU-FE	NZ_AP023228.1	608	3386
63017807	CSB_FE_1	Salmonella enterica subsp. diarizonae serovar b,50:-:-	GCF_014123145.1	Plasmid	PTU-HI2	NZ_CP059887.1	188123	190919
63017807	CSB_FE_1	Escherichia coli	GCF_004135165.1	Plasmid	PTU-FE	NZ_CP035478.1	130628	133406
63017807	CSB_FE_1	Escherichia coli	GCF_002012165.1	Plasmid	PTU-FE	NZ_CP019014.1	40160	42938
63017807	CSB_FE_1	Escherichia coli	GCF_002193095.1	Plasmid	PTU-FE	NZ_CP021871.1	32368	35146
63017807	CSB_FE_1	Escherichia coli	GCF_014169575.1	Plasmid	PTU-FE	NZ_AP022208.1	162120	164898
63017807	CSB_FE_1	Escherichia coli	GCF_005156265.1	Plasmid	PTU-FE	NZ_CP038455.1	5341	8137
63017807	CSB_FE_1	Klebsiella pneumoniae	GCF_011006575.1	Plasmid	PTU-FK	NZ_CP047634.1	105189	107985
63017807	CSB_FE_1	Escherichia coli	GCF_003856635.1	Plasmid	PTU-FE	NZ_CP023854.1	52879	55657
63017807	CSB_FE_1	Escherichia coli	GCF_001900835.1	Plasmid	PTU-FE	NZ_CP010174.1	6284	9062
63017807	CSB_FE_1	Escherichia coli	GCF_002011985.1	Plasmid	PTU-FE	NZ_CP018954.1	81819	84597
63017807	CSB_FE_1	Escherichia coli	GCF_904863255.1	Plasmid	PTU-FE	NZ_LR890335.1	31883	34661
63017807	CSB_FE_1	Klebsiella pneumoniae	GCF_002587165.1	Plasmid	PTU-FK	NZ_CP023943.1	38777	41573
63017807	CSB_FE_1	Klebsiella variicola	GCF_002164805.3	Plasmid	PTU-FK	NZ_CP028553.2	29833	32629
63017807	CSB_FE_1	Escherichia coli	GCF_900622635.1	Plasmid	PTU-FE	NZ_LR130546.1	54303	57081
63017807	CSB_FE_1	Escherichia coli	GCF_904711295.1	Plasmid	PTU-FE	NZ_LR882053.1	64538	67316
63017807	CSB_FE_1	Escherichia coli	GCF_013426115.1	Plasmid	PTU-FE	NZ_CP058663.1	28127	30905
63017807	CSB_FE_1	Escherichia coli	GCF_013389695.1	Plasmid	PTU-FE	NZ_CP058305.1	130450	133228
63017807	CSB_FE_1	Escherichia coli	GCF_003856655.1	Plasmid	PTU-FE	NZ_CP023827.1	98292	101070
63017807	CSB_FE_1	Escherichia coli	GCF_002201835.1	Plasmid	PTU-FE	NZ_CP021880.1	128290	131068
63017807	CSB_FE_1	Escherichia coli	GCF_001900635.1	Plasmid	PTU-FE	NZ_CP010141.1	33871	36649
63017807	CSB_FE_1	Escherichia coli	GCF_003571665.1	Plasmid	PTU-FE	NZ_CP032202.1	48261	51039
63017807	CSB_FE_1	Escherichia coli	GCF_003966425.1	Plasmid	PTU-FE	NZ_AP018799.1	19186	21964
63017807	CSB_FE_1	Escherichia coli	GCF_003856575.1	Plasmid	PTU-FE	NZ_CP023835.1	84039	86817
63017807	CSB_FE_1	Escherichia coli	GCF_014169095.1	Plasmid	PTU-FE	NZ_AP022065.1	112974	115752
63017807	CSB_FE_1	Escherichia coli	GCF_003856615.1	Plasmid	PTU-FE	NZ_CP023850.1	103318	106096
63017807	CSB_FE_1	Escherichia coli	GCF_012934715.1	Plasmid	PTU-FE	NZ_CP051695.1	31877	34655
63017807	CSB_FE_1	Escherichia coli	GCF_012149945.1	Plasmid	PTU-FE	NZ_AP022651.1	41812	44590
63017807	CSB_FE_1	Escherichia coli	GCF_002164645.3	Plasmid	PTU-FE	NZ_CP028587.1	47302	50080
63017807	CSB_FE_1	Escherichia coli	GCF_002945135.3	Plasmid	PTU-FE	NZ_CP026579.1	7848	10644
63017807	CSB_FE_1	Klebsiella pneumoniae	GCF_003031345.1	Plasmid	PTU-FK	NZ_CP024917.1	111832	114628
63017807	CSB_FE_1	Escherichia coli	GCF_904864615.1	Plasmid	PTU-FE	NZ_LR890467.1	43047	45825
63017807	CSB_FE_1	Escherichia coli	GCF_900520325.1	Plasmid	PTU-FE	NZ_LS992169.1	142834	145612
63017807	CSB_FE_1	Escherichia coli	GCF_001617565.1	Plasmid	PTU-FE	NZ_CP015140.1	10102	12880
63017807	CSB_FE_1	Klebsiella pneumoniae	GCF_002257935.3	Plasmid	PTU-FK	NZ_CP028389.2	45190	47986
63017807	CSB_FE_1	Escherichia coli	GCF_015139375.1	Plasmid	PTU-HI2	NZ_AP022541.1	96503	99299
63017807	CSB_FE_1	Escherichia coli	GCF_900622655.1	Plasmid	PTU-FE	NZ_LR130556.1	47689	50467
63017807	CSB_FE_1	Escherichia coli	GCF_002763995.1	Plasmid	PTU-FE	NZ_CP024721.1	43068	45846
63017807	CSB_FE_1	Escherichia coli O25b:H4-ST131	GCF_014217135.1	Plasmid	PTU-FE	NZ_CP051610.1	20272	23050
63017807	CSB_FE_1	Escherichia coli	GCF_013085025.1	Plasmid	PTU-FE	NZ_CP053248.1	54740	57518
63017807	CSB_FE_1	Escherichia coli	GCF_003308975.1	Plasmid	PTU-FE	NZ_CP030770.1	136062	138840
63017807	CSB_FE_1	Escherichia coli	GCF_001663475.1	Plasmid	PTU-FE	NZ_CP015160.1	43964	46469
63017807	CSB_FE_1	Salmonella enterica subsp. enterica serovar Schwarzengrund	GCF_009388185.1	Plasmid	PTU-HI2	NZ_CP045446.1	172062	174763
63017807	CSB_FE_1	Escherichia coli	GCF_003180995.1	Plasmid	PTU-FE	NZ_CP029580.1	85860	88638
63017807	CSB_FE_1	Klebsiella pneumoniae	GCF_013731305.1	Plasmid	PTU-FK	NZ_CP056302.1	177461	180162
63017807	CSB_FE_1	Escherichia coli	GCF_904863385.1	Plasmid	PTU-FE	NZ_LR890289.1	54633	57411
63017807	CSB_FE_1	Escherichia coli	GCF_004295365.1	Plasmid	PTU-HI2	NZ_CP036178.1	135592	138388
63017807	CSB_FE_1	Escherichia coli	GCF_003181035.1	Plasmid	PTU-FE	NZ_CP029577.1	55269	58047
63017807	CSB_FE_1	Escherichia coli	GCF_002164595.2	Plasmid	PTU-FE	NZ_CP032877.1	82838	85616
63017807	CSB_FE_1	Escherichia coli O157	GCF_001650275.1	Plasmid	PTU-HI2	NZ_CP015833.1	125539	128240
63017807	CSB_FE_1	Escherichia coli	GCF_001900615.1	Plasmid	PTU-FE	NZ_CP010138.1	73692	76470
63017807	CSB_FE_1	Escherichia coli	GCF_013371745.1	Plasmid	PTU-FE	NZ_CP055262.1	99776	102554
63017807	CSB_FE_1	Escherichia coli	GCF_002056635.1	Plasmid	PTU-FE	NZ_CP020117.1	56466	59244
65828640	CSB_FE_3	Salmonella enterica subsp. enterica	GCF_002238275.1	Plasmid	PTU-HI2	NZ_CP020493.1	128813	133417
65828640	CSB_FE_3	Escherichia coli	GCF_900497485.1	Plasmid	PTU-FE	NZ_LR025102.1	14271	18551
65828640	CSB_FE_3	Escherichia coli	GCF_002786655.1	Plasmid	PTU-FE	NZ_CP024831.1	39747	43929
65828640	CSB_FE_3	Klebsiella pneumoniae	GCF_015284925.1	Plasmid	PTU-FE	NZ_CP063929.1	46251	50828
65828640	CSB_FE_3	Escherichia coli	GCF_002202175.1	Plasmid	PTU-FE	NZ_CP021937.1	6412	10692
65828640	CSB_FE_3	Escherichia coli	GCF_002202175.1	Plasmid	PTU-FE	NZ_CP021937.1	16160	20440
65828640	CSB_FE_3	Escherichia coli	GCF_002202175.1	Plasmid	PTU-FE	NZ_CP021937.1	131002	135504
65828640	CSB_FE_3	Escherichia coli	GCF_002202175.1	Plasmid	PTU-FE	NZ_CP021937.1	141590	146060
65828640	CSB_FE_3	Escherichia coli O25b:H4-ST131	GCF_000285655.3	Plasmid	PTU-FE	NZ_HG941719.1	87810	92090	https://doi.org/10.1371/journal.pone.0104400
65828640	CSB_FE_3	Escherichia coli	GCF_010365425.1	Plasmid	PTU-FE	NZ_CP048331.1	31495	35775
65828640	CSB_FE_3	Escherichia coli	GCF_900520395.1	Plasmid	PTU-FE	NZ_LS992191.1	31276	35556
65828640	CSB_FE_3	Escherichia coli	GCF_011330935.1	Plasmid	PTU-FE	NZ_CP049079.1	96272	100552
65828640	CSB_FE_3	Escherichia coli	GCF_002587005.1	Plasmid	PTU-FE	NZ_CP023816.1	105037	109317
65828640	CSB_FE_3	Escherichia coli	GCF_002764015.1	Plasmid	PTU-FE	NZ_CP024718.1	65079	69656
65828640	CSB_FE_3	Escherichia coli O83:H1 str. NRG 857C	GCF_000183345.1	Plasmid	PTU-FE	NC_017659.1	52699	57303
65828640	CSB_FE_3	Escherichia coli	GCF_002951695.1	Plasmid	PTU-FE	NZ_CP019247.1	6397	10577
65828640	CSB_FE_3	Salmonella enterica	GCF_014334235.1	Plasmid	PTU-HI2	NZ_CP060518.1	51973	56577
65828640	CSB_FE_3	Escherichia coli	GCF_900520345.1	Plasmid	PTU-FE	NZ_LS992182.1	31276	35556
65828640	CSB_FE_3	Escherichia coli	GCF_001469815.1	Plasmid	PTU-FE	NZ_CP013657.1	138951	143231
65828640	CSB_FE_3	Escherichia coli	GCF_009867015.2	Plasmid	PTU-HI2	NZ_CP026936.2	125592	130091
65828640	CSB_FE_3	Escherichia coli	GCF_002192295.1	Plasmid	PTU-FE	NZ_CP021737.1	34887	39167
65828640	CSB_FE_3	Salmonella sp. SSDFZ69	GCF_004010755.1	Plasmid	PTU-HI2	NZ_CP034832.1	58834	63114
65828640	CSB_FE_3	Escherichia coli	GCF_002860105.1	Plasmid	PTU-FE	NZ_CP019076.1	79037	83317
65828640	CSB_FE_3	Escherichia coli	GCF_009866945.1	Plasmid	PTU-HI2	NZ_CP026933.1	130853	135457
65828640	CSB_FE_3	Escherichia coli	GCF_900520285.1	Plasmid	PTU-FE	NZ_LS992167.1	124151	128905
65828640	CSB_FE_3	Escherichia coli	GCF_009577985.1	Plasmid	PTU-FE	NZ_CP041338.1	70479	74759
65828640	CSB_FE_3	Escherichia coli	GCF_003030365.1	Plasmid	PTU-FE	NZ_CP027703.1	56396	60676
65828640	CSB_FE_3	Escherichia coli	GCF_004526255.1	Plasmid	PTU-FE	NZ_CP038182.1	57740	62020
65828640	CSB_FE_3	Escherichia coli	GCF_002012085.1	Plasmid	PTU-FE	NZ_CP018990.1	127088	131368
65828640	CSB_FE_3	Escherichia coli	GCF_002968735.1	Plasmid	PTU-FE	NZ_CP027130.1	42515	46864
65828640	CSB_FE_3	Escherichia coli	GCF_010365345.1	Plasmid	PTU-FE	NZ_CP048311.1	21331	25680
65828640	CSB_FE_3	Escherichia coli	GCF_002077195.1	Plasmid	PTU-FE	NZ_CP017221.1	37772	42376	https://doi.org/10.1128/AEM.00628-17
65828640	CSB_FE_3	Escherichia coli	GCF_002787545.1	Plasmid	PTU-FE	NZ_CP024816.1	46192	50472
65828640	CSB_FE_3	Escherichia coli	GCF_013374275.1	Plasmid	PTU-FE	NZ_AP023228.1	170346	3717
65828640	CSB_FE_3	Escherichia coli	GCF_002012165.1	Plasmid	PTU-FE	NZ_CP019014.1	39760	44109
65828640	CSB_FE_3	Escherichia coli	GCF_001900835.1	Plasmid	PTU-FE	NZ_CP010174.1	5953	10233
65828640	CSB_FE_3	Escherichia coli	GCF_002011985.1	Plasmid	PTU-FE	NZ_CP018954.1	81419	85768
65828640	CSB_FE_3	Escherichia coli	GCF_900622635.1	Plasmid	PTU-FE	NZ_LR130546.1	53213	57412
65828640	CSB_FE_3	Escherichia coli	GCF_013426115.1	Plasmid	PTU-FE	NZ_CP058663.1	27727	32076
65828640	CSB_FE_3	Escherichia coli	GCF_013389695.1	Plasmid	PTU-FE	NZ_CP058305.1	129279	133559
65828640	CSB_FE_3	Escherichia coli	GCF_002201835.1	Plasmid	PTU-FE	NZ_CP021880.1	127119	131468
65828640	CSB_FE_3	Escherichia coli	GCF_001900635.1	Plasmid	PTU-FE	NZ_CP010141.1	32700	36980
65828640	CSB_FE_3	Escherichia coli	GCF_003966425.1	Plasmid	PTU-FE	NZ_AP018799.1	18855	23135
65828640	CSB_FE_3	Escherichia coli	GCF_003856615.1	Plasmid	PTU-FE	NZ_CP023850.1	102147	106427
65828640	CSB_FE_3	Escherichia coli	GCF_002164645.3	Plasmid	PTU-FE	NZ_CP028587.1	46902	51251
65828640	CSB_FE_3	Escherichia coli	GCF_002763995.1	Plasmid	PTU-FE	NZ_CP024721.1	41897	46474
65828640	CSB_FE_3	Escherichia coli	GCF_013085025.1	Plasmid	PTU-FE	NZ_CP053248.1	54409	58689
65828640	CSB_FE_3	Escherichia coli	GCF_003308975.1	Plasmid	PTU-FE	NZ_CP030770.1	135731	140011
65828640	CSB_FE_3	Klebsiella pneumoniae	GCF_013731305.1	Plasmid	PTU-FK	NZ_CP056302.1	176291	180790
65828640	CSB_FE_3	Escherichia coli	GCF_904863385.1	Plasmid	PTU-FE	NZ_LR890289.1	54302	58582
65828640	CSB_FE_3	Escherichia coli	GCF_002164595.2	Plasmid	PTU-FE	NZ_CP032877.1	81667	86016
65828640	CSB_FE_3	Escherichia coli	GCF_001900615.1	Plasmid	PTU-FE	NZ_CP010138.1	73361	77641
65828640	CSB_FE_3	Escherichia coli	GCF_013371745.1	Plasmid	PTU-FE	NZ_CP055262.1	98605	102885
47937870	CSB_FE_4	Escherichia coli	GCF_004135915.1	Plasmid	PTU-FE	NZ_CP035517.1	86587	95581
47937870	CSB_FE_4	Escherichia coli	GCF_014168775.1	Plasmid	PTU-FE	NZ_AP021964.1	72505	82267
47937870	CSB_FE_4	Escherichia coli	GCF_900497485.1	Plasmid	PTU-FE	NZ_LR025102.1	15442	24436
47937870	CSB_FE_4	Escherichia coli	GCF_904866345.1	Plasmid	PTU-FE	NZ_LR890607.1	43038	52041
47937870	CSB_FE_4	Escherichia coli	GCF_001566675.1	Plasmid	PTU-FE	NZ_CP014498.1	125450	134444
47937870	CSB_FE_4	Escherichia coli	GCF_904863305.1	Plasmid	PTU-FE	NZ_LR890300.1	43047	52041
47937870	CSB_FE_4	Escherichia coli	GCF_002202175.1	Plasmid	PTU-FE	NZ_CP021937.1	527	9521
47937870	CSB_FE_4	Escherichia coli	GCF_002202175.1	Plasmid	PTU-FE	NZ_CP021937.1	17331	26325
47937870	CSB_FE_4	Escherichia coli	GCF_002202175.1	Plasmid	PTU-FE	NZ_CP021937.1	142194	1432
47937870	CSB_FE_4	Escherichia coli O25b:H4-ST131	GCF_000285655.3	Plasmid	PTU-FE	NZ_HG941719.1	88981	97975
47937870	CSB_FE_4	Escherichia coli	GCF_002157245.1	Plasmid	PTU-FE	NZ_CP021180.1	26728	35722
47937870	CSB_FE_4	Escherichia coli	GCF_002164865.2	Plasmid	PTU-FE	NZ_CP034964.1	16062	25056
47937870	CSB_FE_4	Escherichia coli	GCF_010365425.1	Plasmid	PTU-FE	NZ_CP048331.1	32666	41660
47937870	CSB_FE_4	Escherichia coli	GCF_900520395.1	Plasmid	PTU-FE	NZ_LS992191.1	32447	41441
47937870	CSB_FE_4	Escherichia coli	GCF_015649805.1	Plasmid	PTU-FE	NZ_CP064848.1	34139	43133
47937870	CSB_FE_4	Escherichia coli	GCF_015136715.1	Plasmid	PTU-FE	NZ_AP022479.1	30430	39424
47937870	CSB_FE_4	Escherichia coli	GCF_011330935.1	Plasmid	PTU-FE	NZ_CP049079.1	90387	99381
47937870	CSB_FE_4	Escherichia coli	GCF_002587005.1	Plasmid	PTU-FE	NZ_CP023816.1	99152	108146
47937870	CSB_FE_4	Escherichia coli	GCF_002787215.1	Plasmid	PTU-FE	NZ_CP024852.1	26848	35842
47937870	CSB_FE_4	Escherichia coli	GCF_003856675.1	Plasmid	PTU-FE	NZ_CP023821.1	93678	102672
47937870	CSB_FE_4	Escherichia coli	GCF_002951695.1	Plasmid	PTU-FE	NZ_CP019247.1	7567	16461
47937870	CSB_FE_4	Escherichia coli	GCF_900520345.1	Plasmid	PTU-FE	NZ_LS992182.1	32447	41441
47937870	CSB_FE_4	Klebsiella pneumoniae	GCF_002591075.1	Plasmid	PTU-FE	NZ_CP023918.1	63757	72209
47937870	CSB_FE_4	Escherichia coli	GCF_006352265.1	Plasmid	PTU-FE	NZ_CP040070.1	14547	23541
47937870	CSB_FE_4	Escherichia coli	GCF_002012225.1	Plasmid	PTU-FE	NZ_CP019028.1	54705	63708
47937870	CSB_FE_4	Escherichia coli	GCF_002180195.1	Plasmid	PTU-FE	NZ_CP021690.1	94171	103165
47937870	CSB_FE_4	Escherichia coli	GCF_014169415.1	Plasmid	PTU-FE	NZ_AP022162.1	9158	18152
47937870	CSB_FE_4	Escherichia coli	GCF_001469815.1	Plasmid	PTU-FE	NZ_CP013657.1	140122	5368
47937870	CSB_FE_4	Escherichia coli	GCF_002192295.1	Plasmid	PTU-FE	NZ_CP021737.1	36058	45052
47937870	CSB_FE_4	Salmonella sp. SSDFZ69	GCF_004010755.1	Plasmid	PTU-HI2	NZ_CP034832.1	60005	68999
47937870	CSB_FE_4	Escherichia coli	GCF_002860105.1	Plasmid	PTU-FE	NZ_CP019076.1	80208	89202
47937870	CSB_FE_4	Escherichia coli	GCF_014169115.1	Plasmid	PTU-FE	NZ_AP022070.1	17475	26469
47937870	CSB_FE_4	Escherichia coli	GCF_002012265.1	Plasmid	PTU-FE	NZ_CP019009.1	119665	128659
47937870	CSB_FE_4	Escherichia coli	GCF_003180975.1	Plasmid	PTU-FE	NZ_CP029575.1	16649	25643
47937870	CSB_FE_4	Escherichia coli	GCF_003180975.1	Plasmid	PTU-FE	NZ_CP029575.1	147475	156469
47937870	CSB_FE_4	Klebsiella pneumoniae	GCF_004120175.1	Plasmid	PTU-FE	NZ_CP026158.1	30720	39714
47937870	CSB_FE_4	Escherichia coli	GCF_003194345.1	Plasmid	PTU-FE	NZ_CP028484.1	18458	27452
47937870	CSB_FE_4	Escherichia coli	GCF_000784925.1	Plasmid	PTU-FE	NZ_CP009860.1	62900	71894
47937870	CSB_FE_4	Escherichia coli	GCF_009577985.1	Plasmid	PTU-FE	NZ_CP041338.1	64594	73588
47937870	CSB_FE_4	Escherichia coli	GCF_904863375.1	Plasmid	PTU-FE	NZ_LR890327.1	73392	82399
47937870	CSB_FE_4	Escherichia coli O25b:H4-ST131	GCF_014217155.1	Plasmid	PTU-FE	NZ_CP051616.1	43065	52059
47937870	CSB_FE_4	Escherichia coli	GCF_004526255.1	Plasmid	PTU-FE	NZ_CP038182.1	51855	60849
47937870	CSB_FE_4	Escherichia coli	GCF_002012205.1	Plasmid	PTU-FE	NZ_CP018982.1	79874	88868
47937870	CSB_FE_4	Escherichia coli	GCF_004141955.1	Plasmid	PTU-FE	NZ_CP035468.1	130628	139622
47937870	CSB_FE_4	Klebsiella pneumoniae	GCF_904865745.1	Plasmid	PTU-FE	NZ_LR890563.1	47613	56607
47937870	CSB_FE_4	Escherichia coli	GCF_002012085.1	Plasmid	PTU-FE	NZ_CP018990.1	121203	130197
47937870	CSB_FE_4	Escherichia coli	GCF_015138955.1	Plasmid	PTU-FE	NZ_AP022535.1	75545	84539
47937870	CSB_FE_4	Escherichia coli	GCF_015139735.1	Plasmid	PTU-FE	NZ_AP022550.1	61966	70960
47937870	CSB_FE_4	Escherichia coli	GCF_002787545.1	Plasmid	PTU-FE	NZ_CP024816.1	40307	49301
47937870	CSB_FE_4	Escherichia coli	GCF_003051985.2	Plasmid	PTU-FE	NZ_CP028576.1	87265	96259
47937870	CSB_FE_4	Escherichia coli	GCF_013694325.1	Plasmid	PTU-FE	NZ_CP059282.1	111885	120888
47937870	CSB_FE_4	Escherichia coli	GCF_013374275.1	Plasmid	PTU-FE	NZ_AP023228.1	608	9611
47937870	CSB_FE_4	Escherichia coli	GCF_004135165.1	Plasmid	PTU-FE	NZ_CP035478.1	130628	139622
47937870	CSB_FE_4	Escherichia coli	GCF_002193095.1	Plasmid	PTU-FE	NZ_CP021871.1	32368	41362
47937870	CSB_FE_4	Escherichia coli	GCF_014169575.1	Plasmid	PTU-FE	NZ_AP022208.1	162120	171114
47937870	CSB_FE_4	Escherichia coli	GCF_003856635.1	Plasmid	PTU-FE	NZ_CP023854.1	52879	61873
47937870	CSB_FE_4	Escherichia coli	GCF_001900835.1	Plasmid	PTU-FE	NZ_CP010174.1	68	9062
47937870	CSB_FE_4	Escherichia coli	GCF_904863255.1	Plasmid	PTU-FE	NZ_LR890335.1	31883	40877
47937870	CSB_FE_4	Escherichia coli	GCF_900622635.1	Plasmid	PTU-FE	NZ_LR130546.1	54303	63297
47937870	CSB_FE_4	Escherichia coli	GCF_904711295.1	Plasmid	PTU-FE	NZ_LR882053.1	58322	67316
47937870	CSB_FE_4	Escherichia coli	GCF_013389695.1	Plasmid	PTU-FE	NZ_CP058305.1	130450	139444
47937870	CSB_FE_4	Escherichia coli	GCF_003856655.1	Plasmid	PTU-FE	NZ_CP023827.1	98292	107286
47937870	CSB_FE_4	Escherichia coli	GCF_003571665.1	Plasmid	PTU-FE	NZ_CP032202.1	42045	51039
47937870	CSB_FE_4	Escherichia coli	GCF_014169095.1	Plasmid	PTU-FE	NZ_AP022065.1	106758	115752
47937870	CSB_FE_4	Escherichia coli	GCF_003856615.1	Plasmid	PTU-FE	NZ_CP023850.1	103318	112312
47937870	CSB_FE_4	Escherichia coli	GCF_012149945.1	Plasmid	PTU-FE	NZ_AP022651.1	41812	50806
47937870	CSB_FE_4	Escherichia coli	GCF_904864615.1	Plasmid	PTU-FE	NZ_LR890467.1	43047	52041
47937870	CSB_FE_4	Escherichia coli	GCF_900520325.1	Plasmid	PTU-FE	NZ_LS992169.1	136618	145612
47937870	CSB_FE_4	Escherichia coli	GCF_900622655.1	Plasmid	PTU-FE	NZ_LR130556.1	41473	50467
47937870	CSB_FE_4	Escherichia coli O25b:H4-ST131	GCF_014217135.1	Plasmid	PTU-FE	NZ_CP051610.1	14056	23050
47937870	CSB_FE_4	Escherichia coli	GCF_001663475.1	Plasmid	PTU-FE	NZ_CP015160.1	43964	53180
47937870	CSB_FE_4	Escherichia coli	GCF_003180995.1	Plasmid	PTU-FE	NZ_CP029580.1	85860	94854
47937870	CSB_FE_4	Escherichia coli	GCF_904863385.1	Plasmid	PTU-FE	NZ_LR890289.1	48417	57411
47937870	CSB_FE_4	Escherichia coli	GCF_004295365.1	Plasmid	PTU-HI2	NZ_CP036178.1	129376	138388
47937870	CSB_FE_4	Escherichia coli	GCF_003181035.1	Plasmid	PTU-FE	NZ_CP029577.1	49053	58047
47937870	CSB_FE_4	Escherichia coli	GCF_001900615.1	Plasmid	PTU-FE	NZ_CP010138.1	67476	76470
47937870	CSB_FE_4	Escherichia coli	GCF_013371745.1	Plasmid	PTU-FE	NZ_CP055262.1	99776	108770
47937870	CSB_FE_4	Escherichia coli	GCF_002056635.1	Plasmid	PTU-FE	NZ_CP020117.1	50250	59244
26938387	CSB_FK_1	Escherichia coli	GCF_011769865.1	Plasmid	PTU-FE	NZ_CP050384.1	119289	457
26938387	CSB_FK_1	Klebsiella pneumoniae subsp. pneumoniae	GCF_002249975.2	Plasmid	PTU-FK	NZ_CP022692.2	84043	87083
26938387	CSB_FK_1	Klebsiella pneumoniae	GCF_012029945.2	Plasmid	PTU-FK	NZ_CP061397.1	53077	56117
26938387	CSB_FK_1	Escherichia fergusonii	GCF_013825725.1	Plasmid	PTU-HI2	NZ_CP057312.1	178428	181468
26938387	CSB_FK_1	Klebsiella pneumoniae	GCF_004120075.1	Plasmid	PTU-FK	NZ_CP026148.1	81982	85022
26938387	CSB_FK_1	Klebsiella pneumoniae	GCF_001705385.1	Plasmid	PTU-FK	NZ_CP015823.1	74714	77754
26938387	CSB_FK_1	Klebsiella pneumoniae subsp. pneumoniae	GCF_003850165.1	Plasmid	PTU-FE	NZ_CP033948.1	15370	18410
26938387	CSB_FK_1	Klebsiella pneumoniae	GCF_008693445.1	Plasmid	PTU-FE	NZ_CP044043.1	53793	56833
26938387	CSB_FK_1	Klebsiella pneumoniae	GCF_013305305.1	Plasmid	PTU-FK	NZ_CP054265.1	74065	77105
26938387	CSB_FK_1	Klebsiella pneumoniae	GCF_004135795.1	Plasmid	PTU-HI1B	NZ_CP034406.1	229565	232605
26938387	CSB_FK_1	Escherichia coli	GCF_003856695.1	Plasmid	PTU-FE	NZ_CP023845.1	49131	52171
26938387	CSB_FK_1	Escherichia coli	GCF_013374315.1	Plasmid	PTU-FE	NZ_AP023236.1	25131	28171
26938387	CSB_FK_1	Klebsiella pneumoniae	GCF_003571645.1	Plasmid	PTU-FK	NZ_CP032195.1	91643	94683
26938387	CSB_FK_1	Escherichia coli	GCF_003925895.1	Plasmid	PTU-FE	NZ_AP018147.1	23595	26635
26938387	CSB_FK_1	Klebsiella pneumoniae	GCF_001709275.1	Plasmid	PTU-HI1B	NZ_CP016921.1	70702	73742
26938387	CSB_FK_1	Klebsiella pneumoniae	GCF_000764615.1	Plasmid	PTU-HI1B	NZ_CP008933.1	192082	195122
26938387	CSB_FK_1	Klebsiella pneumoniae	GCF_904864525.1	Plasmid	PTU-FK	NZ_LR890423.1	79881	82921
26938387	CSB_FK_1	Klebsiella pneumoniae	GCF_002056475.1	Plasmid	PTU-FK	NZ_CP020109.1	134280	137320
26938387	CSB_FK_1	Klebsiella pneumoniae subsp. pneumoniae	GCF_014123345.1	Plasmid	PTU-FK	NZ_CP059891.1	5905	8945
26938387	CSB_FK_1	Klebsiella pneumoniae subsp. pneumoniae KPNIH1	GCF_000281535.2	Plasmid	PTU-FK	NZ_CP008829.1	51059	54099
26938387	CSB_FK_1	Klebsiella pneumoniae DMC1097	GCF_000417225.2	Plasmid	PTU-FK	NZ_CP011977.1	15121	18161
26938387	CSB_FK_1	Escherichia coli	GCF_003122105.1	Plasmid	PTU-FE	NZ_CP029243.1	6869	9909
26938387	CSB_FK_1	Escherichia coli	GCF_013374235.1	Plasmid	PTU-FE	NZ_AP023220.1	31076	34116
26938387	CSB_FK_1	Klebsiella pneumoniae	GCF_004119955.1	Plasmid	PTU-FK	NZ_CP026135.1	135093	138133
26938387	CSB_FK_1	Klebsiella pneumoniae	GCF_003574235.1	Plasmid	PTU-HI1B	NZ_AP018748.1	127948	130988
26938387	CSB_FK_1	Klebsiella pneumoniae	GCF_002192335.1	Plasmid	PTU-FK	NZ_CP021752.1	172552	175592
26938387	CSB_FK_1	Klebsiella pneumoniae	GCF_011045775.1	Plasmid	PTU-FK	NZ_CP047337.1	218329	221046
26938387	CSB_FK_1	Klebsiella pneumoniae	GCF_001701835.2	Plasmid	PTU-FK	NZ_CP027037.1	68291	71331
26938387	CSB_FK_1	Klebsiella pneumoniae	GCF_004295385.1	Plasmid	PTU-FK	NZ_CP036188.1	204856	207892
26938387	CSB_FK_1	Klebsiella pneumoniae	GCF_000814305.1	Plasmid	PTU-FK	NZ_CP010393.1	9178	12218
26938387	CSB_FK_1	Klebsiella pneumoniae	GCF_002180295.1	Plasmid	PTU-FK	NZ_CP021713.1	178381	181421
26938387	CSB_FK_1	Klebsiella pneumoniae subsp. pneumoniae	GCF_002853435.2	Plasmid	PTU-FK	NZ_CP028543.1	85195	88235
26938387	CSB_FK_1	Klebsiella pneumoniae	GCF_900622645.1	Plasmid	PTU-FK	NZ_LR130549.1	83890	86930
26938387	CSB_FK_1	Klebsiella pneumoniae	GCF_011742415.2	Plasmid	PTU-HI1B	NZ_CP053772.1	231375	234415
26938387	CSB_FK_1	Klebsiella pneumoniae	GCF_002968495.1	Plasmid	PTU-FK	NZ_CP027161.1	121417	124457
26938387	CSB_FK_1	Escherichia fergusonii	GCF_003944565.2	Plasmid	PTU-HI2	NZ_CP040806.1	197448	200488
26938387	CSB_FK_1	Escherichia coli	GCF_015843075.1	Plasmid	PTU-FE	NZ_CP058343.1	49926	52966
26938387	CSB_FK_1	Klebsiella pneumoniae	GCF_002197225.1	Plasmid	PTU-FK	NZ_CP021834.1	142074	145114
26938387	CSB_FK_1	Klebsiella pneumoniae	GCF_002113865.1	Plasmid	PTU-HI1B	NZ_CP020902.1	96903	99943
26938387	CSB_FK_1	Klebsiella pneumoniae	GCF_014041735.2	Plasmid	PTU-FK	NZ_CP066525.1	81882	84922
26938387	CSB_FK_1	Escherichia coli	GCF_003031775.1	Plasmid	PTU-FE	NZ_CP020515.1	130017	133057
26938387	CSB_FK_1	Klebsiella pneumoniae subsp. pneumoniae	GCF_009867115.1	Plasmid	PTU-FK	NZ_CP037929.1	85370	88410
26938387	CSB_FK_1	Escherichia coli	GCF_002870165.1	Plasmid	PTU-FE	NZ_CP025626.1	64205	67245
26938387	CSB_FK_1	Klebsiella pneumoniae subsp. pneumoniae	GCF_011752495.1	Plasmid	PTU-HI1B	NZ_CP039526.1	268702	271742
26938387	CSB_FK_1	Klebsiella pneumoniae	GCF_900497045.1	Plasmid	PTU-FK	NZ_LR025089.1	92885	95925
26938387	CSB_FK_1	Klebsiella pneumoniae	GCF_002180075.1	Plasmid	PTU-FK	NZ_CP021540.1	63214	66254
26938387	CSB_FK_1	Klebsiella pneumoniae	GCF_003181095.1	Plasmid	PTU-FK	NZ_CP029588.1	95594	98634
26938387	CSB_FK_1	Escherichia coli	GCF_007012305.1	Plasmid	PTU-FE	NZ_CP041393.1	79176	82216
26938387	CSB_FK_1	Klebsiella aerogenes	GCF_009909445.1	Plasmid	PTU-HI2	NZ_CP047668.1	206130	209170
26938387	CSB_FK_1	Klebsiella pneumoniae	GCF_004119975.1	Plasmid	PTU-FK	NZ_CP026139.1	62420	65460
26938387	CSB_FK_1	Klebsiella pneumoniae subsp. pneumoniae PittNDM01	GCF_000733255.1	Plasmid	PTU-HI1B	NZ_CP006799.1	270749	273789
26938387	CSB_FK_1	Escherichia coli	GCF_003030365.1	Plasmid	PTU-FE	NZ_CP027703.1	73069	76109
26938387	CSB_FK_1	Klebsiella pneumoniae	GCF_003181135.1	Plasmid	PTU-FK	NZ_CP029591.1	57786	60826
26938387	CSB_FK_1	Klebsiella pneumoniae	GCF_010183645.1	Plasmid	PTU-FK	NZ_CP039809.1	80682	83722
26938387	CSB_FK_1	Escherichia coli	GCF_001280405.1	Plasmid	PTU-FE	NZ_CP012632.1	65242	68282
26938387	CSB_FK_1	Klebsiella pneumoniae	GCF_002055855.1	Plasmid	PTU-HI1B	NZ_CP020068.1	271638	274678
26938387	CSB_FK_1	Klebsiella pneumoniae subsp. pneumoniae	GCF_000775395.1	Plasmid	PTU-FK	NZ_CP009777.1	1657	4697
26938387	CSB_FK_1	Klebsiella pneumoniae	GCF_011742585.2	Plasmid	PTU-FE	NZ_CP053768.1	25438	28478
26938387	CSB_FK_1	Klebsiella pneumoniae	GCF_001952895.1	Plasmid	PTU-FK	NZ_CP015386.1	86175	89215
26938387	CSB_FK_1	Klebsiella pneumoniae	GCF_002180155.1	Plasmid	PTU-FK	NZ_CP021544.1	51797	54837
26938387	CSB_FK_1	Klebsiella pneumoniae	GCF_002812665.1	Plasmid	PTU-FK	NZ_CP025038.1	44610	47650
26938387	CSB_FK_1	Escherichia coli O18:H1	GCF_004771135.1	Plasmid	PTU-FE	NZ_CP028322.1	39261	42301
26938387	CSB_FK_1	Klebsiella pneumoniae	GCF_001307175.1	Plasmid	PTU-HI1B	NZ_CP012754.1	261006	264046
26938387	CSB_FK_1	Escherichia coli	GCF_002142695.1	Plasmid	PTU-HI2	NZ_CP021177.1	76082	79121
26938387	CSB_FK_1	Escherichia coli	GCF_003031795.1	Plasmid	PTU-FE	NZ_CP020517.1	18920	21960
26938387	CSB_FK_1	Klebsiella pneumoniae	GCF_900497055.1	Plasmid	PTU-FK	NZ_LR025093.1	201615	204655
26938387	CSB_FK_1	Klebsiella pneumoniae	GCF_006304565.1	Plasmid	PTU-FE	NZ_CP032165.1	52160	55200
26938387	CSB_FK_1	Klebsiella pneumoniae	GCF_013416035.1	Plasmid	PTU-FK	NZ_CP049717.1	67727	70767
26938387	CSB_FK_1	Klebsiella pneumoniae	GCF_003711065.1	Plasmid	PTU-FK	NZ_CP033402.1	82542	85582
26938387	CSB_FK_1	Klebsiella pneumoniae	GCF_014524525.1	Plasmid	PTU-FK	NZ_CP053036.1	84743	87783
26938387	CSB_FK_1	Klebsiella pneumoniae	GCF_003073675.1	Plasmid	PTU-FK	NZ_CP029101.1	110991	114031
26938387	CSB_FK_1	Klebsiella pneumoniae	GCF_002197505.1	Plasmid	PTU-FK	NZ_CP021856.1	4957	7997
26938387	CSB_FK_1	Klebsiella pneumoniae	GCF_001902255.1	Plasmid	PTU-FK	NZ_CP018355.1	156137	159177
26938387	CSB_FK_1	Klebsiella pneumoniae subsp. pneumoniae	GCF_002852365.2	Plasmid	PTU-FK	NZ_CP036302.1	80682	83722
26938387	CSB_FK_1	Klebsiella pneumoniae	GCF_013694405.1	Plasmid	PTU-HI1B	NZ_CP059311.1	175707	178747
26938387	CSB_FK_1	Klebsiella pneumoniae	GCF_002156785.1	Plasmid	PTU-HI1B	NZ_CP020854.1	92474	95839
26938387	CSB_FK_1	Escherichia coli	GCF_904865655.1	Plasmid	PTU-FE	NZ_LR890537.1	45987	49027
26938387	CSB_FK_1	Salmonella enterica subsp. enterica serovar Typhimurium	GCF_016454365.1	Plasmid	PTU-HI1A	NZ_CP051379.1	134243	137283
26938387	CSB_FK_1	Escherichia coli	GCF_002589795.1	Plasmid	PTU-FE	NZ_CP023895.1	52150	55190
26938387	CSB_FK_1	Klebsiella pneumoniae	GCF_007873865.1	Plasmid	PTU-FK	NZ_CP041640.1	198201	201241
26938387	CSB_FK_1	Klebsiella pneumoniae	GCF_003267985.1	Plasmid	PTU-HI1B	NZ_CP022612.1	117004	120044
26938387	CSB_FK_1	Klebsiella pneumoniae	GCF_001902195.1	Plasmid	PTU-FK	NZ_CP018430.1	9859	12899
26938387	CSB_FK_1	Klebsiella pneumoniae	GCF_001902215.1	Plasmid	PTU-FK	NZ_CP018424.1	9859	12899
26938387	CSB_FK_1	Escherichia coli	GCF_900520385.1	Plasmid	PTU-FE	NZ_LS992188.1	62040	65080
26938387	CSB_FK_1	Klebsiella pneumoniae	GCF_003069525.1	Plasmid	PTU-HI1B	NZ_CP028929.1	186715	189755
26938387	CSB_FK_1	Escherichia fergusonii	GCF_013829265.1	Plasmid	PTU-HI2	NZ_CP057358.1	178159	181199
26938387	CSB_FK_1	Klebsiella pneumoniae	GCF_003288375.1	Plasmid	PTU-FK	NZ_CP030343.1	14812	17852
26938387	CSB_FK_1	Klebsiella pneumoniae	GCF_002056385.1	Plasmid	PTU-FK	NZ_CP020072.1	43954	46994
26938387	CSB_FK_1	Klebsiella pneumoniae	GCF_001902235.1	Plasmid	PTU-FK	NZ_CP018434.1	9859	12899
26938387	CSB_FK_1	Salmonella enterica	GCF_001647755.1	Plasmid	PTU-HI2	NZ_CP015725.1	25053	28093
26938387	CSB_FK_1	Klebsiella pneumoniae	GCF_001702045.2	Plasmid	PTU-FK	NZ_CP027054.1	33980	37020
26938387	CSB_FK_1	Klebsiella pneumoniae	GCF_004319525.1	Plasmid	PTU-HI1B	NZ_CP036336.1	12908	15945
26938387	CSB_FK_1	Klebsiella pneumoniae	GCF_011742585.2	Plasmid	PTU-HI1B	NZ_CP053766.1	195641	198681
26938387	CSB_FK_1	Klebsiella oxytoca	GCF_013826985.1	Plasmid	PTU-HI2	NZ_CP057331.1	172422	175462
26938387	CSB_FK_1	Klebsiella pneumoniae	GCF_014905815.1	Plasmid	PTU-FE	NZ_AP023454.1	23988	27028
26938387	CSB_FK_1	Klebsiella pneumoniae	GCF_009720445.1	Plasmid	PTU-FK	NZ_CP041949.1	56507	59547
26938387	CSB_FK_1	Escherichia fergusonii	GCF_013596835.1	Plasmid	PTU-HI2	NZ_CP055676.1	176821	179861
26938387	CSB_FK_1	Klebsiella pneumoniae	GCF_002156725.1	Plasmid	PTU-FK	NZ_CP020838.1	31968	35375
26938387	CSB_FK_1	Klebsiella pneumoniae subsp. pneumoniae KPNIH10	GCF_000281435.2	Plasmid	PTU-FK	NZ_CP007729.1	51059	54099
26938387	CSB_FK_1	Klebsiella quasipneumoniae subsp. quasipneumoniae	GCF_008632435.1	Plasmid	PTU-HI2	NZ_CP043927.1	396336	399376
26938387	CSB_FK_1	Escherichia coli	GCF_013374295.1	Plasmid	PTU-FE	NZ_AP023231.1	54025	57065
73189578	CSB_FK_2	Klebsiella pneumoniae subsp. pneumoniae	GCF_002249975.2	Plasmid	PTU-FK	NZ_CP022692.2	83712	88241
73189578	CSB_FK_2	Klebsiella pneumoniae	GCF_012029945.2	Plasmid	PTU-FK	NZ_CP061397.1	52746	57275
73189578	CSB_FK_2	Escherichia fergusonii	GCF_013825725.1	Plasmid	PTU-HI2	NZ_CP057312.1	177270	182096
73189578	CSB_FK_2	Klebsiella pneumoniae	GCF_004120075.1	Plasmid	PTU-FK	NZ_CP026148.1	81354	86180
73189578	CSB_FK_2	Klebsiella pneumoniae	GCF_001705385.1	Plasmid	PTU-FK	NZ_CP015823.1	74383	78912
73189578	CSB_FK_2	Klebsiella pneumoniae	GCF_008693445.1	Plasmid	PTU-FE	NZ_CP044043.1	52635	57233
73189578	CSB_FK_2	Klebsiella pneumoniae	GCF_013305305.1	Plasmid	PTU-FK	NZ_CP054265.1	72907	77436
73189578	CSB_FK_2	Escherichia coli	GCF_003856695.1	Plasmid	PTU-FE	NZ_CP023845.1	48800	53257
73189578	CSB_FK_2	Klebsiella pneumoniae	GCF_003571645.1	Plasmid	PTU-FK	NZ_CP032195.1	90485	95083
73189578	CSB_FK_2	Klebsiella pneumoniae	GCF_904864525.1	Plasmid	PTU-FK	NZ_LR890423.1	79550	84079
73189578	CSB_FK_2	Klebsiella pneumoniae	GCF_002056475.1	Plasmid	PTU-FK	NZ_CP020109.1	133122	137651
73189578	CSB_FK_2	Klebsiella pneumoniae subsp. pneumoniae	GCF_014123345.1	Plasmid	PTU-FK	NZ_CP059891.1	4747	9345
73189578	CSB_FK_2	Klebsiella pneumoniae subsp. pneumoniae KPNIH1	GCF_000281535.2	Plasmid	PTU-FK	NZ_CP008829.1	49901	54430
73189578	CSB_FK_2	Klebsiella pneumoniae DMC1097	GCF_000417225.2	Plasmid	PTU-FK	NZ_CP011977.1	13963	18492
73189578	CSB_FK_2	Escherichia coli	GCF_003122105.1	Plasmid	PTU-FE	NZ_CP029243.1	6469	11067
73189578	CSB_FK_2	Klebsiella pneumoniae	GCF_004119955.1	Plasmid	PTU-FK	NZ_CP026135.1	134465	139291
73189578	CSB_FK_2	Klebsiella pneumoniae	GCF_002192335.1	Plasmid	PTU-FK	NZ_CP021752.1	172221	176750
73189578	CSB_FK_2	Klebsiella pneumoniae	GCF_011045775.1	Plasmid	PTU-FK	NZ_CP047337.1	217675	222407
73189578	CSB_FK_2	Klebsiella pneumoniae	GCF_001701835.2	Plasmid	PTU-FK	NZ_CP027037.1	67133	71662
73189578	CSB_FK_2	Klebsiella pneumoniae	GCF_004295385.1	Plasmid	PTU-FK	NZ_CP036188.1	204525	209050
73189578	CSB_FK_2	Klebsiella pneumoniae	GCF_000814305.1	Plasmid	PTU-FK	NZ_CP010393.1	8020	12549
73189578	CSB_FK_2	Klebsiella pneumoniae	GCF_002180295.1	Plasmid	PTU-FK	NZ_CP021713.1	178050	182579
73189578	CSB_FK_2	Klebsiella pneumoniae	GCF_900622645.1	Plasmid	PTU-FK	NZ_LR130549.1	83559	88088
73189578	CSB_FK_2	Klebsiella pneumoniae	GCF_002968495.1	Plasmid	PTU-FK	NZ_CP027161.1	121086	125615
73189578	CSB_FK_2	Escherichia fergusonii	GCF_003944565.2	Plasmid	PTU-HI2	NZ_CP040806.1	197117	201646
73189578	CSB_FK_2	Klebsiella pneumoniae	GCF_002197225.1	Plasmid	PTU-FK	NZ_CP021834.1	141674	146272
73189578	CSB_FK_2	Klebsiella pneumoniae	GCF_014041735.2	Plasmid	PTU-FK	NZ_CP066525.1	80724	85322
73189578	CSB_FK_2	Klebsiella pneumoniae subsp. pneumoniae	GCF_009867115.1	Plasmid	PTU-FK	NZ_CP037929.1	85039	89568
73189578	CSB_FK_2	Escherichia coli	GCF_002870165.1	Plasmid	PTU-FE	NZ_CP025626.1	63047	67576
73189578	CSB_FK_2	Klebsiella pneumoniae subsp. pneumoniae	GCF_011752495.1	Plasmid	PTU-HI1B	NZ_CP039526.1	268074	272900
73189578	CSB_FK_2	Klebsiella pneumoniae	GCF_900497045.1	Plasmid	PTU-FK	NZ_LR025089.1	92554	97083
73189578	CSB_FK_2	Klebsiella pneumoniae	GCF_002180075.1	Plasmid	PTU-FK	NZ_CP021540.1	62883	67412
73189578	CSB_FK_2	Klebsiella pneumoniae	GCF_003181095.1	Plasmid	PTU-FK	NZ_CP029588.1	95263	99792
73189578	CSB_FK_2	Klebsiella pneumoniae	GCF_004119975.1	Plasmid	PTU-FK	NZ_CP026139.1	61262	66088
73189578	CSB_FK_2	Klebsiella pneumoniae	GCF_003181135.1	Plasmid	PTU-FK	NZ_CP029591.1	57455	61984
73189578	CSB_FK_2	Klebsiella pneumoniae	GCF_010183645.1	Plasmid	PTU-FK	NZ_CP039809.1	79524	84122
73189578	CSB_FK_2	Escherichia coli	GCF_001280405.1	Plasmid	PTU-FE	NZ_CP012632.1	64911	69440
73189578	CSB_FK_2	Klebsiella pneumoniae subsp. pneumoniae	GCF_000775395.1	Plasmid	PTU-FK	NZ_CP009777.1	499	5097
73189578	CSB_FK_2	Klebsiella pneumoniae	GCF_001952895.1	Plasmid	PTU-FK	NZ_CP015386.1	85844	90373
73189578	CSB_FK_2	Klebsiella pneumoniae	GCF_002180155.1	Plasmid	PTU-FK	NZ_CP021544.1	51466	55995
73189578	CSB_FK_2	Klebsiella pneumoniae	GCF_002812665.1	Plasmid	PTU-FK	NZ_CP025038.1	44210	48808
73189578	CSB_FK_2	Escherichia coli O18:H1	GCF_004771135.1	Plasmid	PTU-FE	NZ_CP028322.1	38930	43459
73189578	CSB_FK_2	Klebsiella pneumoniae	GCF_900497055.1	Plasmid	PTU-FK	NZ_LR025093.1	200457	204986
73189578	CSB_FK_2	Klebsiella pneumoniae	GCF_006304565.1	Plasmid	PTU-FE	NZ_CP032165.1	51002	55600
73189578	CSB_FK_2	Klebsiella pneumoniae	GCF_013416035.1	Plasmid	PTU-FK	NZ_CP049717.1	67396	71925
73189578	CSB_FK_2	Klebsiella pneumoniae	GCF_003711065.1	Plasmid	PTU-FK	NZ_CP033402.1	81384	85982
73189578	CSB_FK_2	Klebsiella pneumoniae	GCF_014524525.1	Plasmid	PTU-FK	NZ_CP053036.1	84343	88941
73189578	CSB_FK_2	Klebsiella pneumoniae	GCF_003073675.1	Plasmid	PTU-FK	NZ_CP029101.1	110660	115189
73189578	CSB_FK_2	Klebsiella pneumoniae	GCF_002197505.1	Plasmid	PTU-FK	NZ_CP021856.1	3799	8328
73189578	CSB_FK_2	Klebsiella pneumoniae	GCF_001902255.1	Plasmid	PTU-FK	NZ_CP018355.1	154979	159508
73189578	CSB_FK_2	Klebsiella pneumoniae subsp. pneumoniae	GCF_002852365.2	Plasmid	PTU-FK	NZ_CP036302.1	79524	84122
73189578	CSB_FK_2	Salmonella enterica subsp. enterica serovar Typhimurium	GCF_016454365.1	Plasmid	PTU-HI1A	NZ_CP051379.1	133912	138441
73189578	CSB_FK_2	Klebsiella pneumoniae	GCF_007873865.1	Plasmid	PTU-FK	NZ_CP041640.1	197043	201572
73189578	CSB_FK_2	Klebsiella pneumoniae	GCF_001902195.1	Plasmid	PTU-FK	NZ_CP018430.1	8701	13230
73189578	CSB_FK_2	Klebsiella pneumoniae	GCF_001902215.1	Plasmid	PTU-FK	NZ_CP018424.1	8701	13230
73189578	CSB_FK_2	Escherichia fergusonii	GCF_013829265.1	Plasmid	PTU-HI2	NZ_CP057358.1	177001	181827
73189578	CSB_FK_2	Klebsiella pneumoniae	GCF_003288375.1	Plasmid	PTU-FK	NZ_CP030343.1	13654	18183
73189578	CSB_FK_2	Klebsiella pneumoniae	GCF_002056385.1	Plasmid	PTU-FK	NZ_CP020072.1	43623	48152
73189578	CSB_FK_2	Klebsiella pneumoniae	GCF_001902235.1	Plasmid	PTU-FK	NZ_CP018434.1	8701	13230
73189578	CSB_FK_2	Klebsiella pneumoniae	GCF_001702045.2	Plasmid	PTU-FK	NZ_CP027054.1	32822	37351
73189578	CSB_FK_2	Klebsiella oxytoca	GCF_013826985.1	Plasmid	PTU-HI2	NZ_CP057331.1	171264	176090
73189578	CSB_FK_2	Escherichia fergusonii	GCF_013596835.1	Plasmid	PTU-HI2	NZ_CP055676.1	175663	180489
73189578	CSB_FK_2	Klebsiella pneumoniae	GCF_002156725.1	Plasmid	PTU-FK	NZ_CP020838.1	31457	36061
73189578	CSB_FK_2	Klebsiella pneumoniae subsp. pneumoniae KPNIH10	GCF_000281435.2	Plasmid	PTU-FK	NZ_CP007729.1	49901	54430
42008258	CSB_FK_3	Klebsiella pneumoniae subsp. pneumoniae	GCF_002249975.2	Plasmid	PTU-FK	NZ_CP022692.2	77827	88241
42008258	CSB_FK_3	Klebsiella pneumoniae	GCF_012029945.2	Plasmid	PTU-FK	NZ_CP061397.1	46861	57275
42008258	CSB_FK_3	Klebsiella pneumoniae	GCF_001705385.1	Plasmid	PTU-FK	NZ_CP015823.1	68498	78912
42008258	CSB_FK_3	Klebsiella pneumoniae	GCF_013305305.1	Plasmid	PTU-FK	NZ_CP054265.1	72907	83321
42008258	CSB_FK_3	Escherichia coli	GCF_003856695.1	Plasmid	PTU-FE	NZ_CP023845.1	42915	53257
42008258	CSB_FK_3	Klebsiella pneumoniae	GCF_904864525.1	Plasmid	PTU-FK	NZ_LR890423.1	73665	84079
42008258	CSB_FK_3	Klebsiella pneumoniae	GCF_002056475.1	Plasmid	PTU-FK	NZ_CP020109.1	133122	143536
42008258	CSB_FK_3	Klebsiella pneumoniae subsp. pneumoniae KPNIH1	GCF_000281535.2	Plasmid	PTU-FK	NZ_CP008829.1	49901	60315
42008258	CSB_FK_3	Klebsiella pneumoniae DMC1097	GCF_000417225.2	Plasmid	PTU-FK	NZ_CP011977.1	13963	24377
42008258	CSB_FK_3	Klebsiella pneumoniae	GCF_002192335.1	Plasmid	PTU-FK	NZ_CP021752.1	166336	176750
42008258	CSB_FK_3	Klebsiella pneumoniae	GCF_001701835.2	Plasmid	PTU-FK	NZ_CP027037.1	67133	77547
42008258	CSB_FK_3	Klebsiella pneumoniae	GCF_004295385.1	Plasmid	PTU-FK	NZ_CP036188.1	198640	209050
42008258	CSB_FK_3	Klebsiella pneumoniae	GCF_000814305.1	Plasmid	PTU-FK	NZ_CP010393.1	8020	18434
42008258	CSB_FK_3	Klebsiella pneumoniae	GCF_002180295.1	Plasmid	PTU-FK	NZ_CP021713.1	172165	182579
42008258	CSB_FK_3	Klebsiella pneumoniae	GCF_900622645.1	Plasmid	PTU-FK	NZ_LR130549.1	77674	88088
42008258	CSB_FK_3	Klebsiella pneumoniae	GCF_002968495.1	Plasmid	PTU-FK	NZ_CP027161.1	115201	125615
42008258	CSB_FK_3	Klebsiella pneumoniae subsp. pneumoniae	GCF_009867115.1	Plasmid	PTU-FK	NZ_CP037929.1	79154	89568
42008258	CSB_FK_3	Escherichia coli	GCF_002870165.1	Plasmid	PTU-FE	NZ_CP025626.1	63047	73461
42008258	CSB_FK_3	Klebsiella pneumoniae	GCF_900497045.1	Plasmid	PTU-FK	NZ_LR025089.1	86669	97083
42008258	CSB_FK_3	Klebsiella pneumoniae	GCF_002180075.1	Plasmid	PTU-FK	NZ_CP021540.1	56998	67412
42008258	CSB_FK_3	Klebsiella pneumoniae	GCF_003181135.1	Plasmid	PTU-FK	NZ_CP029591.1	51570	61984	https://doi.org/10.1038/s41564-018-0342-0
42008258	CSB_FK_3	Escherichia coli	GCF_001280405.1	Plasmid	PTU-FE	NZ_CP012632.1	59026	69440
42008258	CSB_FK_3	Klebsiella pneumoniae	GCF_001952895.1	Plasmid	PTU-FK	NZ_CP015386.1	79959	90373
42008258	CSB_FK_3	Klebsiella pneumoniae	GCF_002180155.1	Plasmid	PTU-FK	NZ_CP021544.1	45581	55995
42008258	CSB_FK_3	Escherichia coli O18:H1	GCF_004771135.1	Plasmid	PTU-FE	NZ_CP028322.1	33045	43459	https://doi.org/10.1128/JB.00353-19
42008258	CSB_FK_3	Klebsiella pneumoniae	GCF_900497055.1	Plasmid	PTU-FK	NZ_LR025093.1	200457	210871
42008258	CSB_FK_3	Klebsiella pneumoniae	GCF_003073675.1	Plasmid	PTU-FK	NZ_CP029101.1	104775	115189
42008258	CSB_FK_3	Klebsiella pneumoniae	GCF_002197505.1	Plasmid	PTU-FK	NZ_CP021856.1	3799	14213
42008258	CSB_FK_3	Klebsiella pneumoniae	GCF_001902255.1	Plasmid	PTU-FK	NZ_CP018355.1	154979	165393
42008258	CSB_FK_3	Salmonella enterica subsp. enterica serovar Typhimurium	GCF_016454365.1	Plasmid	PTU-HI1A	NZ_CP051379.1	128027	138441	https://doi.org/10.3390/genes11091025
42008258	CSB_FK_3	Klebsiella pneumoniae	GCF_001902195.1	Plasmid	PTU-FK	NZ_CP018430.1	8701	19115
42008258	CSB_FK_3	Klebsiella pneumoniae	GCF_001902215.1	Plasmid	PTU-FK	NZ_CP018424.1	8701	19115
42008258	CSB_FK_3	Klebsiella pneumoniae	GCF_003288375.1	Plasmid	PTU-FK	NZ_CP030343.1	13654	24068
42008258	CSB_FK_3	Klebsiella pneumoniae	GCF_002056385.1	Plasmid	PTU-FK	NZ_CP020072.1	37738	48152
42008258	CSB_FK_3	Klebsiella pneumoniae	GCF_001902235.1	Plasmid	PTU-FK	NZ_CP018434.1	8701	19115
42008258	CSB_FK_3	Klebsiella pneumoniae	GCF_001702045.2	Plasmid	PTU-FK	NZ_CP027054.1	32822	43236
42008258	CSB_FK_3	Klebsiella pneumoniae	GCF_002156725.1	Plasmid	PTU-FK	NZ_CP020838.1	26548	36061
42008258	CSB_FK_3	Klebsiella pneumoniae subsp. pneumoniae KPNIH10	GCF_000281435.2	Plasmid	PTU-FK	NZ_CP007729.1	49901	60315
4637547	CSB_HI2_1	Salmonella enterica subsp. enterica	GCF_002238275.1	Plasmid	PTU-HI2	NZ_CP020493.1	141486	145184
4637547	CSB_HI2_1	Escherichia fergusonii	GCF_013825725.1	Plasmid	PTU-HI2	NZ_CP057312.1	119114	122812
4637547	CSB_HI2_1	Klebsiella pneumoniae subsp. pneumoniae	GCF_002251875.2	Plasmid	PTU-HI1B	NZ_CP041093.1	125001	128699
4637547	CSB_HI2_1	Klebsiella pneumoniae	GCF_011764365.2	Plasmid	PTU-HI1B	NZ_AP023338.1	134365	138063
4637547	CSB_HI2_1	Salmonella enterica subsp. enterica serovar Typhimurium	GCF_012051245.1	Plasmid	PTU-HI2	NZ_CP050729.1	118709	122407
4637547	CSB_HI2_1	Salmonella enterica subsp. enterica	GCF_004124055.2	Plasmid	PTU-HI2	NZ_CP033256.1	102091	105789
4637547	CSB_HI2_1	Salmonella enterica	GCF_016071195.1	Plasmid	PTU-HI1A	NZ_CP060586.1	215213	218911
4637547	CSB_HI2_1	Salmonella enterica	GCF_008931245.1	Plasmid	PTU-HI2	NZ_CP035918.1	142601	146299
4637547	CSB_HI2_1	Salmonella enterica subsp. enterica serovar Typhimurium	GCF_002313125.1	Plasmid	PTU-HI2	NZ_CP022169.1	133790	137488
4637547	CSB_HI2_1	Escherichia coli	GCF_003991155.1	Plasmid	PTU-FE	NZ_CP031295.1	54313	58011
4637547	CSB_HI2_1	Escherichia coli	GCF_003790525.1	Plasmid	PTU-HI2	NZ_CP033636.1	83152	86850
4637547	CSB_HI2_1	Escherichia sp. SCLE84	GCF_012584495.1	Plasmid	PTU-HI2	NZ_CP051431.1	144089	147787
4637547	CSB_HI2_1	Salmonella enterica subsp. enterica serovar Typhimurium	GCF_015697805.1	Plasmid	PTU-HI2	NZ_CP061125.1	152535	156233
4637547	CSB_HI2_1	Escherichia coli	GCF_002278115.2	Plasmid	PTU-HI2	NZ_CP023143.1	214346	218044
4637547	CSB_HI2_1	Salmonella enterica subsp. enterica serovar Typhimurium	GCF_900166885.1	Plasmid	PTU-HI2	NZ_LT795115.1	60201	63899
4637547	CSB_HI2_1	Salmonella enterica subsp. enterica serovar Typhimurium	GCF_013416235.1	Plasmid	PTU-HI2	NZ_CP050131.1	134151	137849
4637547	CSB_HI2_1	Klebsiella pneumoniae	GCF_009387775.1	Plasmid	PTU-FK	NZ_CP035204.1	11917	15615
4637547	CSB_HI2_1	Escherichia coli	GCF_009909465.1	Plasmid	PTU-HI2	NZ_CP047659.1	149304	153002
4637547	CSB_HI2_1	Salmonella enterica subsp. enterica serovar Typhimurium	GCF_015732575.1	Plasmid	PTU-HI2	NZ_CP061120.1	142119	145817
4637547	CSB_HI2_1	Escherichia coli	GCF_009866945.1	Plasmid	PTU-HI2	NZ_CP026933.1	163979	167677
4637547	CSB_HI2_1	Klebsiella pneumoniae	GCF_008632415.1	Plasmid	PTU-HI1B	NZ_CP043933.1	151964	155662
4637547	CSB_HI2_1	Escherichia coli	GCF_003691425.1	Plasmid	PTU-HI1A	NZ_CP033094.1	221936	225634
4637547	CSB_HI2_1	Escherichia coli	GCF_003667425.1	Plasmid	PTU-HI2	NZ_CP032993.1	107297	110995
4637547	CSB_HI2_1	Escherichia coli	GCF_009909485.1	Plasmid	PTU-HI2	NZ_CP047666.1	149304	153002
4637547	CSB_HI2_1	Salmonella enterica subsp. enterica serovar Typhimurium	GCF_002762135.3	Plasmid	PTU-HI2	NZ_CP025340.1	103593	107291
4637547	CSB_HI2_1	Escherichia coli str. Sanji	GCF_001610755.1	Plasmid	PTU-HI2	NZ_CP011062.1	152512	156210
4637547	CSB_HI2_1	Salmonella enterica	GCF_008931225.1	Plasmid	PTU-HI2	NZ_CP035916.1	178510	182208
4637547	CSB_HI2_1	Escherichia coli	GCF_002951775.1	Plasmid	PTU-HI2	NZ_CP019260.1	167615	171313
4637547	CSB_HI2_1	Escherichia coli	GCF_002953435.1	Plasmid	PTU-HI2	NZ_CP026492.1	11089	14787
4637547	CSB_HI2_1	Klebsiella pneumoniae	GCF_004801235.1	Plasmid	PTU-HI2	NZ_CP031850.1	138440	142138
4637547	CSB_HI2_1	Klebsiella pneumoniae subsp. pneumoniae KPNIH24	GCF_000714675.1	Plasmid	PTU-FK	NZ_CP008800.1	54091	57789
4637547	CSB_HI2_1	Salmonella enterica subsp. enterica serovar Typhimurium	GCF_015697825.1	Plasmid	PTU-HI2	NZ_CP061127.1	91585	95283
4637547	CSB_HI2_1	Escherichia coli	GCF_009913415.1	Plasmid	PTU-HI2	NZ_CP047877.1	149304	153002
4637547	CSB_HI2_1	Salmonella enterica subsp. enterica serovar Enteritidis	GCF_006517015.1	Plasmid	PTU-HI2	NZ_CP041174.1	223835	227533
4637547	CSB_HI2_1	Escherichia coli	GCF_002853805.1	Plasmid	PTU-HI2	NZ_CP024143.1	146735	150433
4637547	CSB_HI2_1	Salmonella enterica subsp. enterica	GCF_004124035.2	Plasmid	PTU-HI2	NZ_CP033224.2	88920	92618
4637547	CSB_HI2_1	Salmonella enterica subsp. enterica serovar Saintpaul	GCF_016454785.1	Plasmid	PTU-HI2	NZ_CP053056.1	23076	26783
4637547	CSB_HI2_1	Escherichia fergusonii	GCF_013829265.1	Plasmid	PTU-HI2	NZ_CP057358.1	118845	122543
4637547	CSB_HI2_1	Escherichia coli	GCF_004006575.1	Plasmid	PTU-HI2	NZ_CP034788.1	68298	71996
4637547	CSB_HI2_1	Escherichia coli	GCF_009671105.1	Plasmid	PTU-HI1A	NZ_CP046004.1	41490	45188
4637547	CSB_HI2_1	Escherichia coli	GCF_011996085.1	Plasmid	PTU-HI2	NZ_CP047379.1	152784	156482
4637547	CSB_HI2_1	Salmonella enterica subsp. enterica serovar Indiana	GCF_012053905.1	Plasmid	PTU-HI2	NZ_CP050784.1	109397	113095
4637547	CSB_HI2_1	Salmonella enterica subsp. enterica serovar Typhimurium	GCF_015697785.1	Plasmid	PTU-HI2	NZ_CP061123.1	151258	154956
4637547	CSB_HI2_1	Salmonella enterica subsp. enterica serovar Indiana	GCF_014217955.1	Plasmid	PTU-HI2	NZ_CP031190.1	45180	48878
4637547	CSB_HI2_1	Klebsiella oxytoca	GCF_013826985.1	Plasmid	PTU-HI2	NZ_CP057331.1	113108	116806
4637547	CSB_HI2_1	Salmonella enterica subsp. enterica	GCF_009806735.1	Plasmid	PTU-HI2	NZ_CP047116.1	159530	163228
4637547	CSB_HI2_1	Escherichia coli	GCF_001969285.3	Plasmid	PTU-HI2	NZ_CP019214.3	179400	183098
4637547	CSB_HI2_1	Escherichia coli	GCF_007995175.1	Plasmid	PTU-HI2	NZ_CP042587.1	145020	148718
4637547	CSB_HI2_1	Escherichia fergusonii	GCF_013596835.1	Plasmid	PTU-HI2	NZ_CP055676.1	117507	121205
4637547	CSB_HI2_1	Salmonella enterica subsp. enterica serovar Typhimurium	GCF_016025415.1	Plasmid	PTU-HI1A	NZ_CP065568.1	71780	75478
4637547	CSB_HI2_1	Escherichia coli O157	GCF_001650275.1	Plasmid	PTU-HI2	NZ_CP015833.1	137587	141285
4637547	CSB_HI2_1	Escherichia coli	GCF_001936315.1	Plasmid	PTU-HI2	NZ_CP017632.1	27281	30979
49727694	CSB_HI2_2	Salmonella enterica subsp. enterica	GCF_002238275.1	Plasmid	PTU-HI2	NZ_CP020493.1	139515	145184
49727694	CSB_HI2_2	Klebsiella pneumoniae	GCF_011764365.2	Plasmid	PTU-HI1B	NZ_AP023338.1	134365	140034
49727694	CSB_HI2_2	Salmonella enterica subsp. enterica serovar Typhimurium	GCF_012051245.1	Plasmid	PTU-HI2	NZ_CP050729.1	118709	124378
49727694	CSB_HI2_2	Salmonella enterica	GCF_016071195.1	Plasmid	PTU-HI1A	NZ_CP060586.1	213242	218911	https://doi.org/10.1097/IM9.0000000000000077
49727694	CSB_HI2_2	Salmonella enterica	GCF_008931245.1	Plasmid	PTU-HI2	NZ_CP035918.1	142601	148270
49727694	CSB_HI2_2	Salmonella enterica subsp. enterica serovar Typhimurium	GCF_015697805.1	Plasmid	PTU-HI2	NZ_CP061125.1	150564	156233
49727694	CSB_HI2_2	Salmonella enterica subsp. enterica serovar Typhimurium	GCF_900166885.1	Plasmid	PTU-HI2	NZ_LT795115.1	58230	63899
49727694	CSB_HI2_2	Salmonella enterica subsp. enterica serovar Typhimurium	GCF_013416235.1	Plasmid	PTU-HI2	NZ_CP050131.1	132180	137849
49727694	CSB_HI2_2	Klebsiella pneumoniae	GCF_009387775.1	Plasmid	PTU-FK	NZ_CP035204.1	9946	15615	https://doi.org/10.3389/fmicb.2019.02720
49727694	CSB_HI2_2	Escherichia coli	GCF_009909465.1	Plasmid	PTU-HI2	NZ_CP047659.1	149304	154973
49727694	CSB_HI2_2	Salmonella enterica subsp. enterica serovar Typhimurium	GCF_015732575.1	Plasmid	PTU-HI2	NZ_CP061120.1	142119	147788
49727694	CSB_HI2_2	Escherichia coli	GCF_009866945.1	Plasmid	PTU-HI2	NZ_CP026933.1	162008	167677
49727694	CSB_HI2_2	Escherichia coli	GCF_003667425.1	Plasmid	PTU-HI2	NZ_CP032993.1	107297	112966
49727694	CSB_HI2_2	Escherichia coli	GCF_009909485.1	Plasmid	PTU-HI2	NZ_CP047666.1	149304	154973
49727694	CSB_HI2_2	Salmonella enterica subsp. enterica serovar Typhimurium	GCF_002762135.3	Plasmid	PTU-HI2	NZ_CP025340.1	101622	107291
49727694	CSB_HI2_2	Escherichia coli str. Sanji	GCF_001610755.1	Plasmid	PTU-HI2	NZ_CP011062.1	152512	158181
49727694	CSB_HI2_2	Salmonella enterica	GCF_008931225.1	Plasmid	PTU-HI2	NZ_CP035916.1	176539	182208
49727694	CSB_HI2_2	Escherichia coli	GCF_002951775.1	Plasmid	PTU-HI2	NZ_CP019260.1	167615	173284
49727694	CSB_HI2_2	Escherichia coli	GCF_002953435.1	Plasmid	PTU-HI2	NZ_CP026492.1	9118	14787
49727694	CSB_HI2_2	Klebsiella pneumoniae	GCF_004801235.1	Plasmid	PTU-HI2	NZ_CP031850.1	138440	144109
49727694	CSB_HI2_2	Escherichia coli	GCF_009913415.1	Plasmid	PTU-HI2	NZ_CP047877.1	149304	154973
49727694	CSB_HI2_2	Salmonella enterica subsp. enterica serovar Enteritidis	GCF_006517015.1	Plasmid	PTU-HI2	NZ_CP041174.1	223835	229504
49727694	CSB_HI2_2	Escherichia coli	GCF_002853805.1	Plasmid	PTU-HI2	NZ_CP024143.1	146735	152404
49727694	CSB_HI2_2	Salmonella enterica subsp. enterica	GCF_004124035.2	Plasmid	PTU-HI2	NZ_CP033224.2	86949	92618
49727694	CSB_HI2_2	Escherichia coli	GCF_004006575.1	Plasmid	PTU-HI2	NZ_CP034788.1	66327	71996
49727694	CSB_HI2_2	Escherichia coli	GCF_011996085.1	Plasmid	PTU-HI2	NZ_CP047379.1	150813	156482
49727694	CSB_HI2_2	Salmonella enterica subsp. enterica serovar Indiana	GCF_012053905.1	Plasmid	PTU-HI2	NZ_CP050784.1	107426	113095
49727694	CSB_HI2_2	Salmonella enterica subsp. enterica serovar Typhimurium	GCF_015697785.1	Plasmid	PTU-HI2	NZ_CP061123.1	149287	154956
49727694	CSB_HI2_2	Salmonella enterica subsp. enterica serovar Indiana	GCF_014217955.1	Plasmid	PTU-HI2	NZ_CP031190.1	43209	48878
49727694	CSB_HI2_2	Salmonella enterica subsp. enterica	GCF_009806735.1	Plasmid	PTU-HI2	NZ_CP047116.1	157559	163228
49727694	CSB_HI2_2	Escherichia coli	GCF_001969285.3	Plasmid	PTU-HI2	NZ_CP019214.3	179400	185069
49727694	CSB_HI2_2	Escherichia coli	GCF_007995175.1	Plasmid	PTU-HI2	NZ_CP042587.1	145020	150689
49727694	CSB_HI2_2	Salmonella enterica subsp. enterica serovar Typhimurium	GCF_016025415.1	Plasmid	PTU-HI1A	NZ_CP065568.1	69809	75478	https://doi.org/10.1128/spectrum.03364-22
49727694	CSB_HI2_2	Escherichia coli O157	GCF_001650275.1	Plasmid	PTU-HI2	NZ_CP015833.1	135615	141285
49727694	CSB_HI2_2	Escherichia coli	GCF_001936315.1	Plasmid	PTU-HI2	NZ_CP017632.1	25310	30979	https://doi.org/10.1093/jac/dkw564
3311352	CSB_HI2_3	Salmonella enterica subsp. enterica	GCF_002238275.1	Plasmid	PTU-HI2	NZ_CP020493.1	137900	146788
3311352	CSB_HI2_3	Klebsiella pneumoniae	GCF_011764365.2	Plasmid	PTU-HI1B	NZ_AP023338.1	132761	141649
3311352	CSB_HI2_3	Salmonella enterica subsp. enterica serovar Typhimurium	GCF_012051245.1	Plasmid	PTU-HI2	NZ_CP050729.1	117105	125993
3311352	CSB_HI2_3	Salmonella enterica	GCF_008931245.1	Plasmid	PTU-HI2	NZ_CP035918.1	140997	149885
3311352	CSB_HI2_3	Salmonella enterica subsp. enterica serovar Typhimurium	GCF_015697805.1	Plasmid	PTU-HI2	NZ_CP061125.1	148949	157837
3311352	CSB_HI2_3	Salmonella enterica subsp. enterica serovar Typhimurium	GCF_900166885.1	Plasmid	PTU-HI2	NZ_LT795115.1	56615	65503
3311352	CSB_HI2_3	Salmonella enterica subsp. enterica serovar Typhimurium	GCF_013416235.1	Plasmid	PTU-HI2	NZ_CP050131.1	130565	139453
3311352	CSB_HI2_3	Salmonella enterica subsp. enterica serovar Typhimurium	GCF_015732575.1	Plasmid	PTU-HI2	NZ_CP061120.1	140515	149403
3311352	CSB_HI2_3	Escherichia coli	GCF_009866945.1	Plasmid	PTU-HI2	NZ_CP026933.1	160393	169281
3311352	CSB_HI2_3	Salmonella enterica subsp. enterica serovar Typhimurium	GCF_002762135.3	Plasmid	PTU-HI2	NZ_CP025340.1	100007	108895
3311352	CSB_HI2_3	Escherichia coli str. Sanji	GCF_001610755.1	Plasmid	PTU-HI2	NZ_CP011062.1	150908	159796
3311352	CSB_HI2_3	Salmonella enterica	GCF_008931225.1	Plasmid	PTU-HI2	NZ_CP035916.1	174924	183812
3311352	CSB_HI2_3	Escherichia coli	GCF_002951775.1	Plasmid	PTU-HI2	NZ_CP019260.1	166011	174899
3311352	CSB_HI2_3	Klebsiella pneumoniae	GCF_004801235.1	Plasmid	PTU-HI2	NZ_CP031850.1	136836	145724
3311352	CSB_HI2_3	Salmonella enterica subsp. enterica serovar Enteritidis	GCF_006517015.1	Plasmid	PTU-HI2	NZ_CP041174.1	222231	231119
3311352	CSB_HI2_3	Salmonella enterica subsp. enterica	GCF_004124035.2	Plasmid	PTU-HI2	NZ_CP033224.2	85334	94222
3311352	CSB_HI2_3	Escherichia coli	GCF_004006575.1	Plasmid	PTU-HI2	NZ_CP034788.1	64712	73600
3311352	CSB_HI2_3	Escherichia coli	GCF_011996085.1	Plasmid	PTU-HI2	NZ_CP047379.1	149198	158086
3311352	CSB_HI2_3	Salmonella enterica subsp. enterica serovar Indiana	GCF_012053905.1	Plasmid	PTU-HI2	NZ_CP050784.1	105811	114699
3311352	CSB_HI2_3	Salmonella enterica subsp. enterica serovar Typhimurium	GCF_015697785.1	Plasmid	PTU-HI2	NZ_CP061123.1	147672	156560
3311352	CSB_HI2_3	Salmonella enterica subsp. enterica serovar Indiana	GCF_014217955.1	Plasmid	PTU-HI2	NZ_CP031190.1	41594	50482
3311352	CSB_HI2_3	Salmonella enterica subsp. enterica	GCF_009806735.1	Plasmid	PTU-HI2	NZ_CP047116.1	155944	164832
CSB_ID: internal ID for CSBs
CSB_Name: same names used in Fig. 6
