# Supplementary material for: The evolution of antibiotic resistance islands occurs within the framework of plasmid lineages
Source: Nat Commun. 2024 May 29;15:4555. doi: 10.1038/s41467-024-48352-8 (PMC11137137; doi:10.1038/s41467-024-48352-8)
Supplement: Supplementary file 10 — Supplementary Data S7 [file 41467_2024_48352_MOESM10_ESM.xlsx]

## Sheet: Data 7
Supplementary Data 7. Example pieces of resistance island (see notes at the bottom of the table).
CSB_ID	Organism	RefSeq_Assembly	Replicon_Type	RefSeq_Accession	start_position	end_position	Comment
CSB_1	Klebsiella pneumoniae	GCF_001456055.3	Plasmid	NZ_CP012990.1	14370	17236
CSB_1	Klebsiella pneumoniae	GCF_001521895.1	Plasmid	NZ_CP014006.1	10716	13582
CSB_1	Klebsiella variicola	GCF_001989515.1	Plasmid	NZ_CP017850.1	92722	95588
CSB_1	Salmonella enterica	GCF_001989635.1	Plasmid	NZ_CP019444.1	11557	14423
CSB_1	Escherichia coli	GCF_002142715.1	Plasmid	NZ_CP021210.1	42647	45513
CSB_1	Escherichia coli	GCF_002164865.2	Plasmid	NZ_CP034965.1	12294	15160
CSB_1	Escherichia coli	GCF_002164975.2	Plasmid	NZ_CP034957.1	12026	14892
CSB_1	Escherichia coli	GCF_002165095.2	Plasmid	NZ_CP032889.1	12293	15159
CSB_1	Escherichia coli	GCF_002165115.2	Plasmid	NZ_CP032424.1	44259	964	CSB crosses the ends
CSB_1	Escherichia coli	GCF_002180055.1	Plasmid	NZ_CP021534.1	35241	38107
CSB_1	Escherichia coli	GCF_002180135.1	Plasmid	NZ_CP021682.1	28362	31228
CSB_1	Klebsiella pneumoniae	GCF_002180175.1	Plasmid	NZ_CP021687.1	4992	7615
CSB_1	Escherichia coli	GCF_002180215.1	Plasmid	NZ_CP021692.1	20925	23791
CSB_1	Escherichia coli	GCF_002192295.1	Plasmid	NZ_CP021738.1	4177	7043
CSB_1	Klebsiella pneumoniae	GCF_002192375.1	Plasmid	NZ_CP021759.1	29051	31917
CSB_1	Klebsiella michiganensis	GCF_002216835.1	Plasmid	NZ_CP022351.1	34132	36998
CSB_1	Klebsiella quasipneumoniae	GCF_002239895.2	Plasmid	NZ_CP034133.1	11568	14434
CSB_1	Klebsiella michiganensis	GCF_002290285.1	Plasmid	NZ_CP023188.1	29329	32195
CSB_1	Escherichia coli	GCF_002589795.1	Plasmid	NZ_CP023895.1	47025	49891
CSB_1	Escherichia coli	GCF_002591135.1	Plasmid	NZ_CP023959.1	2045	4911
CSB_1	Escherichia coli	GCF_002786655.1	Plasmid	NZ_CP024833.1	4996	7862
CSB_1	Klebsiella pneumoniae	GCF_002786755.1	Plasmid	NZ_CP024840.1	70978	73844
CSB_1	Escherichia coli	GCF_002787545.1	Plasmid	NZ_CP024818.1	19205	22071
CSB_1	Escherichia coli	GCF_002787645.1	Plasmid	NZ_CP024828.1	27069	29935
CSB_1	Klebsiella pneumoniae	GCF_002787755.1	Plasmid	NZ_CP024836.1	50279	53145
CSB_1	Escherichia coli	GCF_002787935.1	Plasmid	NZ_CP024825.1	41041	43907
CSB_1	Escherichia coli	GCF_002803905.1	Plasmid	NZ_CP024805.1	15834	18700
CSB_1	Escherichia coli	GCF_002811555.3	Plasmid	NZ_CP027204.2	27645	30511
CSB_1	Escherichia coli	GCF_002850675.4	Plasmid	NZ_CP025948.1	15694	18560
CSB_1	Klebsiella pneumoniae	GCF_002852945.2	Plasmid	NZ_CP028781.1	127002	129868
CSB_1	Escherichia coli	GCF_002860105.1	Plasmid	NZ_CP019073.1	7891	10757
CSB_1	Escherichia coli	GCF_002870165.1	Plasmid	NZ_CP025626.1	19762	22628
CSB_1	Escherichia coli	GCF_002870165.1	Plasmid	NZ_CP025626.1	74846	77712
CSB_1	Escherichia coli	GCF_002870165.1	Plasmid	NZ_CP025626.1	447	3313
CSB_1	Escherichia coli	GCF_002870165.1	Plasmid	NZ_CP025626.1	10941	13807
CSB_1	Escherichia coli	GCF_002903125.1	Plasmid	NZ_CP026201.1	48282	51148
CSB_1	Escherichia coli	GCF_002945135.3	Plasmid	NZ_CP026577.2	29215	32081
CSB_1	Escherichia coli	GCF_002953455.1	Plasmid	NZ_CP026474.1	47527	50393
CSB_1	Klebsiella pneumoniae	GCF_002966875.1	Plasmid	NZ_CP025215.1	38532	41398
CSB_1	Escherichia coli	GCF_003030365.1	Plasmid	NZ_CP027703.1	67945	70810
CSB_1	Escherichia coli	GCF_003031735.1	Plasmid	NZ_CP020512.1	923	3789
CSB_1	Escherichia coli	GCF_003031775.1	Plasmid	NZ_CP020515.1	135316	138182
CSB_1	Escherichia coli	GCF_003031795.1	Plasmid	NZ_CP020517.1	24219	27085
CSB_1	Escherichia coli	GCF_003051985.2	Plasmid	NZ_CP028577.1	15694	18560
CSB_1	Klebsiella pneumoniae	GCF_003054385.1	Plasmid	NZ_CP028718.1	39373	42239
CSB_1	Klebsiella pneumoniae	GCF_003073235.1	Plasmid	NZ_CP024039.1	51425	54291
CSB_1	Escherichia coli	GCF_003122105.1	Plasmid	NZ_CP029245.1	7921	10787
CSB_1	Escherichia coli	GCF_003254065.1	Plasmid	NZ_CP029978.1	69370	72236
CSB_1	Escherichia coli	GCF_003288415.1	Plasmid	NZ_CP030329.1	10434	13300
CSB_1	Escherichia coli	GCF_003342715.1	Plasmid	NZ_CP031138.1	27515	30381
CSB_1	Escherichia coli	GCF_003346835.1	Plasmid	NZ_CP031216.1	58823	60996
CSB_1	Escherichia coli	GCF_003413625.1	Chromosome	NZ_CP031653.1	198498	201364
CSB_1	Escherichia coli	GCF_003711045.1	Plasmid	NZ_CP033399.1	15694	18560
CSB_1	Escherichia coli	GCF_003925895.1	Plasmid	NZ_AP018147.1	18470	21336
CSB_1	Escherichia coli	GCF_003971215.1	Plasmid	NZ_CP034591.1	7188	10054
CSB_1	Escherichia coli	GCF_003999795.1	Plasmid	NZ_CP034744.1	41785	44651
CSB_1	Escherichia coli	GCF_004088295.1	Plasmid	NZ_CP035125.1	41998	44864
CSB_1	Escherichia coli	GCF_004295365.1	Plasmid	NZ_CP036179.1	25816	28682
CSB_1	Escherichia coli	GCF_004301465.1	Plasmid	NZ_CP036205.1	42983	45849
CSB_1	Escherichia coli	GCF_004405205.2	Plasmid	NZ_CP042338.1	5347	8213
CSB_1	Escherichia coli	GCF_004405205.2	Plasmid	NZ_CP042339.1	51486	54352
CSB_1	Escherichia coli	GCF_005156265.1	Plasmid	NZ_CP038458.1	14927	17793
CSB_1	Escherichia coli	GCF_007012305.1	Plasmid	NZ_CP041393.1	73981	76847
CSB_1	Escherichia coli	GCF_008124425.1	Plasmid	NZ_CP043230.1	95407	98273
CSB_1	Escherichia coli	GCF_008632555.1	Plasmid	NZ_CP043948.1	78485	81351
CSB_1	Escherichia coli	GCF_008632575.1	Plasmid	NZ_CP043944.1	22460	25326
CSB_1	Escherichia coli	GCF_009176965.1	Plasmid	NZ_AP019679.1	6350	9216
CSB_1	Escherichia coli	GCF_009720465.1	Plasmid	NZ_CP041957.1	6267	9133
CSB_1	Escherichia coli	GCF_009720605.1	Plasmid	NZ_CP046261.1	5773	8639
CSB_1	Escherichia coli	GCF_010092405.1	Plasmid	NZ_CP048028.1	42342	45208
CSB_1	Escherichia coli	GCF_010365505.1	Plasmid	NZ_CP048374.1	6313	9179
CSB_1	Escherichia coli	GCF_010365525.1	Plasmid	NZ_CP048368.1	22417	25283
CSB_1	Escherichia coli	GCF_010365545.1	Plasmid	NZ_CP048377.1	15834	18700
CSB_1	Escherichia coli	GCF_011045475.1	Plasmid	NZ_CP033159.1	41289	44155
CSB_1	Klebsiella aerogenes	GCF_011067245.1	Plasmid	NZ_CP049602.1	9409	12275
CSB_1	Klebsiella pneumoniae	GCF_011742515.2	Plasmid	NZ_CP054171.1	14733	17599
CSB_1	Klebsiella pneumoniae	GCF_011742585.2	Plasmid	NZ_CP053768.1	20313	23179
CSB_1	Klebsiella pneumoniae	GCF_011769725.1	Plasmid	NZ_CP050367.1	50505	53371
CSB_1	Klebsiella pneumoniae	GCF_011769805.1	Plasmid	NZ_CP050374.1	92617	94808
CSB_1	Escherichia coli	GCF_011769865.1	Plasmid	NZ_CP050384.1	114164	117030
CSB_1	Escherichia coli	GCF_012516455.1	Plasmid	NZ_CP051221.1	17624	20490
CSB_1	Escherichia coli	GCF_013317085.1	Plasmid	NZ_CP047406.1	71966	74832
CSB_1	Escherichia coli	GCF_013340785.1	Plasmid	NZ_AP023194.1	38076	40942
CSB_1	Escherichia coli	GCF_013340805.1	Plasmid	NZ_AP023202.1	40409	43275
CSB_1	Escherichia coli	GCF_013340825.1	Plasmid	NZ_AP023210.1	10371	13237
CSB_1	Escherichia coli	GCF_013357345.1	Plasmid	NZ_CP054941.1	71962	74828
CSB_1	Escherichia coli	GCF_013374235.1	Plasmid	NZ_AP023220.1	36375	39241
CSB_1	Escherichia coli	GCF_013374255.1	Plasmid	NZ_AP023225.1	78246	81112
CSB_1	Escherichia coli	GCF_013374275.1	Plasmid	NZ_AP023227.1	42973	877	CSB crosses the ends
CSB_1	Escherichia coli	GCF_013374295.1	Plasmid	NZ_AP023231.1	48900	51766
CSB_1	Escherichia coli	GCF_013374315.1	Plasmid	NZ_AP023236.1	20006	22872
CSB_1	Escherichia coli	GCF_013374335.1	Plasmid	NZ_AP023238.1	14894	17760
CSB_1	Escherichia coli	GCF_013425955.1	Plasmid	NZ_CP059006.1	12294	15160
CSB_1	Escherichia coli	GCF_013694345.1	Plasmid	NZ_CP059286.1	20217	23083
CSB_1	Escherichia coli	GCF_014169695.1	Plasmid	NZ_AP022249.1	34142	37008
CSB_1	Klebsiella pneumoniae	GCF_014905815.1	Plasmid	NZ_AP023454.1	18863	21729
CSB_1	Klebsiella pneumoniae	GCF_015353095.1	Plasmid	NZ_CP064177.1	15692	18558
CSB_1	Klebsiella pneumoniae	GCF_015774955.1	Plasmid	NZ_CP065350.1	43162	46028
CSB_1	Klebsiella pneumoniae	GCF_015775135.1	Plasmid	NZ_CP065346.1	44781	47647
CSB_1	Escherichia coli	GCF_015843075.1	Plasmid	NZ_CP058343.1	55225	58091
CSB_1	Klebsiella michiganensis	GCF_015999385.1	Plasmid	NZ_CP065475.1	263939	266112
CSB_1	Escherichia coli	GCF_016629485.1	Plasmid	NZ_AP024206.1	7758	10624
CSB_1	Escherichia coli	GCF_900520385.1	Plasmid	NZ_LS992188.1	67339	70205
CSB_2	Klebsiella pneumoniae	GCF_000739495.1	Plasmid	NZ_CP009115.1	30287	33487
CSB_2	Klebsiella pneumoniae	GCF_000764615.1	Plasmid	NZ_CP008933.1	47947	51147
CSB_2	Klebsiella pneumoniae	GCF_000764615.1	Plasmid	NZ_CP008933.1	56535	59735
CSB_2	Klebsiella pneumoniae	GCF_000764615.1	Plasmid	NZ_CP008933.1	65123	68323
CSB_2	Escherichia coli	GCF_000814145.2	Plasmid	NZ_CP010373.2	5709	8891
CSB_2	Salmonella enterica	GCF_001647755.1	Plasmid	NZ_CP015725.1	19466	22666
CSB_2	Klebsiella pneumoniae	GCF_001648215.1	Plasmid	NZ_CP014757.1	3553	6753
CSB_2	Klebsiella pneumoniae	GCF_001855315.1	Plasmid	NZ_CP011839.1	51753	54953
CSB_2	Klebsiella variicola	GCF_001989495.1	Plasmid	NZ_CP017283.1	4381	7581
CSB_2	Klebsiella variicola	GCF_001989535.1	Plasmid	NZ_CP017285.1	100916	105282
CSB_2	Escherichia coli	GCF_002055635.1	Plasmid	NZ_CP020049.1	42011	45211
CSB_2	Klebsiella pneumoniae	GCF_002113865.1	Plasmid	NZ_CP020902.1	128351	131551
CSB_2	Escherichia coli	GCF_002142695.1	Plasmid	NZ_CP021177.1	81508	84708
CSB_2	Klebsiella variicola	GCF_002156765.1	Plasmid	NZ_CP020848.1	287263	294116
CSB_2	Escherichia coli	GCF_002180275.1	Plasmid	NZ_CP021720.1	31428	34628
CSB_2	Escherichia coli	GCF_002201835.1	Plasmid	NZ_CP021881.1	98748	783	CSB crosses the ends
CSB_2	Klebsiella pneumoniae	GCF_002202215.1	Plasmid	NZ_CP021941.1	15310	18510
CSB_2	Klebsiella pneumoniae	GCF_002202235.1	Plasmid	NZ_CP021947.1	2634	5834
CSB_2	Klebsiella pneumoniae	GCF_002811335.3	Plasmid	NZ_CP025965.2	32320	35520
CSB_2	Klebsiella pneumoniae	GCF_002944845.1	Plasmid	NZ_CP026590.1	39931	43131
CSB_2	Klebsiella pneumoniae	GCF_003030145.1	Plasmid	NZ_CP028178.1	33418	36618
CSB_2	Escherichia coli	GCF_003351385.1	Plasmid	NZ_CP031235.1	34633	37833
CSB_2	Klebsiella pneumoniae	GCF_005944305.1	Plasmid	NZ_CP040728.1	49060	52260
CSB_2	Klebsiella aerogenes	GCF_009909445.1	Plasmid	NZ_CP047668.1	211557	214757
CSB_2	Klebsiella pneumoniae	GCF_010183685.1	Plasmid	NZ_CP039821.1	32221	35421
CSB_2	Klebsiella pneumoniae	GCF_011769825.1	Plasmid	NZ_CP050380.1	199549	202749
CSB_2	Klebsiella pneumoniae	GCF_012168575.2	Plasmid	NZ_CP050859.2	32531	35731
CSB_2	Klebsiella pneumoniae	GCF_013694405.1	Plasmid	NZ_CP059311.1	16919	20119
CSB_2	Klebsiella pneumoniae	GCF_014764345.1	Plasmid	NZ_CP061701.1	26626	29826
CSB_3	Klebsiella michiganensis	GCF_000276705.2	Plasmid	NC_021501.1	34121	39501
CSB_3	Klebsiella pneumoniae	GCF_000364385.3	Plasmid	NZ_CP006661.1	122191	127571
CSB_3	Escherichia coli	GCF_001721525.1	Plasmid	NZ_CP015835.1	106936	112316
CSB_3	Klebsiella pneumoniae	GCF_001902355.1	Plasmid	NZ_CP018366.1	66819	72199
CSB_3	Klebsiella pneumoniae	GCF_001922465.1	Plasmid	NZ_CP018817.1	42635	48015
CSB_3	Escherichia coli	GCF_002056145.1	Plasmid	NZ_CP020056.1	35216	40596
CSB_3	Escherichia coli	GCF_002142675.1	Plasmid	NZ_CP021206.1	7483	12863
CSB_3	Klebsiella pneumoniae	GCF_002180255.1	Plasmid	NZ_CP021699.1	33818	39198
CSB_3	Escherichia coli	GCF_002202175.1	Plasmid	NZ_CP021936.1	58629	64009
CSB_3	Klebsiella pneumoniae	GCF_002202195.1	Plasmid	NZ_CP021961.1	39324	44704
CSB_3	Klebsiella pneumoniae	GCF_002202195.1	Plasmid	NZ_CP021962.1	103945	109325
CSB_3	Klebsiella pneumoniae	GCF_002211905.1	Plasmid	NZ_CP022126.1	136365	1612	CSB crosses the ends
CSB_3	Klebsiella michiganensis	GCF_002216835.1	Plasmid	NZ_CP022350.1	39486	44866
CSB_3	Klebsiella michiganensis	GCF_002290285.1	Plasmid	NZ_CP023187.1	78047	83427
CSB_3	Klebsiella pneumoniae	GCF_002587885.1	Plasmid	NZ_CP023948.1	186032	191412
CSB_3	Klebsiella pneumoniae	GCF_002591075.1	Plasmid	NZ_CP023914.1	80276	85656
CSB_3	Klebsiella pneumoniae	GCF_002967795.2	Plasmid	NZ_CP053365.1	74348	79728
CSB_3	Escherichia coli	GCF_003031815.1	Plasmid	NZ_CP020524.1	52356	57736
CSB_3	Klebsiella pneumoniae	GCF_004141975.1	Plasmid	NZ_CP035537.1	98651	104031
CSB_3	Klebsiella pneumoniae	GCF_005885775.1	Plasmid	NZ_CP040598.1	87812	93192
CSB_3	Escherichia coli	GCF_006337025.1	Plasmid	NZ_CP040884.1	86837	92217
CSB_3	Klebsiella pneumoniae	GCF_008693405.1	Plasmid	NZ_CP044035.1	12346	17726
CSB_3	Klebsiella pneumoniae	GCF_015774895.1	Plasmid	NZ_CP065342.1	98139	103519
CSB_3	Klebsiella pneumoniae	GCF_015775275.1	Plasmid	NZ_CP065352.1	98138	103518
CSB_4	Klebsiella pneumoniae	GCF_000733255.1	Plasmid	NZ_CP006799.1	7770	14868
CSB_4	Escherichia coli	GCF_000814145.2	Plasmid	NZ_CP010373.2	177701	184799
CSB_4	Escherichia coli	GCF_000814145.2	Plasmid	NZ_CP010373.2	186713	193811
CSB_4	Klebsiella pneumoniae	GCF_001307175.1	Plasmid	NZ_CP012754.1	7770	14868
CSB_4	Klebsiella pneumoniae	GCF_001709275.1	Plasmid	NZ_CP016921.1	46252	53350
CSB_4	Klebsiella pneumoniae	GCF_001887995.2	Plasmid	NZ_CP031884.1	51989	59087
CSB_4	Klebsiella pneumoniae	GCF_002055855.1	Plasmid	NZ_CP020068.1	247188	254286
CSB_4	Klebsiella pneumoniae	GCF_002156785.1	Plasmid	NZ_CP020854.1	68909	75535
CSB_4	Escherichia coli	GCF_002164595.2	Plasmid	NZ_CP032878.1	31596	38694
CSB_4	Escherichia coli	GCF_002164635.4	Plasmid	NZ_CP022226.2	31588	38686
CSB_4	Escherichia coli	GCF_002164645.3	Plasmid	NZ_CP028588.1	32115	39213
CSB_4	Escherichia coli	GCF_002180095.1	Plasmid	NZ_CP021536.1	25859	32756
CSB_4	Klebsiella pneumoniae	GCF_002852995.3	Plasmid	NZ_CP028786.2	11474	18572
CSB_4	Klebsiella pneumoniae	GCF_002853475.2	Plasmid	NZ_CP037965.1	27301	34399
CSB_4	Klebsiella pneumoniae	GCF_003037615.2	Plasmid	NZ_CP029386.1	22489	29587
CSB_4	Klebsiella pneumoniae	GCF_003069525.1	Plasmid	NZ_CP028929.1	162265	169363
CSB_4	Escherichia coli	GCF_003073835.1	Plasmid	NZ_CP029118.1	103361	110459
CSB_4	Klebsiella pneumoniae	GCF_003267985.1	Plasmid	NZ_CP022612.1	137396	144494
CSB_4	Klebsiella pneumoniae	GCF_003574255.1	Chromosome	NZ_AP018750.1	5136791	5147158
CSB_4	Klebsiella pneumoniae	GCF_003574275.1	Chromosome	NZ_AP018753.1	5136789	5147156
CSB_4	Escherichia coli	GCF_003991155.1	Plasmid	NZ_CP031297.1	120551	127643
CSB_4	Klebsiella pneumoniae	GCF_007873865.1	Plasmid	NZ_CP041642.1	55036	62134
CSB_4	Klebsiella pneumoniae	GCF_008065415.1	Plasmid	NZ_CP041930.1	32106	39964
CSB_4	Klebsiella variicola	GCF_009497715.1	Plasmid	NZ_CP026015.1	47754	54852
CSB_4	Klebsiella pneumoniae	GCF_010183645.1	Plasmid	NZ_CP039811.1	20148	27246
CSB_4	Escherichia coli	GCF_013376575.1	Plasmid	NZ_CP049968.1	126156	133492
CSB_4	Escherichia coli	GCF_013426115.1	Plasmid	NZ_CP058664.1	11336	18434
CSB_5	Salmonella enterica	GCF_001989635.1	Plasmid	NZ_CP019444.1	10342	15325
CSB_5	Klebsiella pneumoniae	GCF_002852945.2	Plasmid	NZ_CP028781.1	125787	130770
CSB_5	Klebsiella pneumoniae	GCF_002966875.1	Plasmid	NZ_CP025215.1	37317	42300
CSB_5	Escherichia coli	GCF_004405205.2	Plasmid	NZ_CP042338.1	4445	9428
CSB_5	Escherichia coli	GCF_009720605.1	Plasmid	NZ_CP046261.1	4558	9541
CSB_5	Escherichia coli	GCF_013340805.1	Plasmid	NZ_AP023202.1	39194	44179
CSB_6	Klebsiella pneumoniae	GCF_001456055.3	Plasmid	NZ_CP012990.1	10763	19561
CSB_6	Klebsiella pneumoniae	GCF_001521895.1	Plasmid	NZ_CP014006.1	8391	17189
CSB_6	Escherichia coli	GCF_002164865.2	Plasmid	NZ_CP034965.1	8687	17470
CSB_6	Escherichia coli	GCF_002164975.2	Plasmid	NZ_CP034957.1	9716	18499
CSB_6	Escherichia coli	GCF_002165095.2	Plasmid	NZ_CP032889.1	8686	17469
CSB_6	Escherichia coli	GCF_002165115.2	Plasmid	NZ_CP032424.1	40652	3274	CSB crosses the ends
CSB_6	Escherichia coli	GCF_002180055.1	Plasmid	NZ_CP021534.1	31634	40432
CSB_6	Escherichia coli	GCF_002180135.1	Plasmid	NZ_CP021682.1	24755	33551
CSB_6	Escherichia coli	GCF_002180215.1	Plasmid	NZ_CP021692.1	17318	26116
CSB_6	Escherichia coli	GCF_002192295.1	Plasmid	NZ_CP021738.1	570	9368
CSB_6	Klebsiella pneumoniae	GCF_002192375.1	Plasmid	NZ_CP021759.1	25444	34242
CSB_6	Klebsiella michiganensis	GCF_002216835.1	Plasmid	NZ_CP022351.1	31807	40605
CSB_6	Klebsiella quasipneumoniae	GCF_002239895.2	Plasmid	NZ_CP034133.1	7961	16744
CSB_6	Klebsiella michiganensis	GCF_002290285.1	Plasmid	NZ_CP023188.1	27004	35802
CSB_6	Escherichia coli	GCF_002786655.1	Plasmid	NZ_CP024833.1	1389	10187
CSB_6	Escherichia coli	GCF_002787545.1	Plasmid	NZ_CP024818.1	16880	25678
CSB_6	Escherichia coli	GCF_002787935.1	Plasmid	NZ_CP024825.1	37434	14	CSB crosses the ends
CSB_6	Escherichia coli	GCF_002850675.4	Plasmid	NZ_CP025948.1	13369	22167
CSB_6	Escherichia coli	GCF_002860105.1	Plasmid	NZ_CP019073.1	4284	13082
CSB_6	Escherichia coli	GCF_002945135.3	Plasmid	NZ_CP026577.2	26890	35688
CSB_6	Escherichia coli	GCF_003031735.1	Plasmid	NZ_CP020512.1	44757	7396	CSB crosses the ends
CSB_6	Escherichia coli	GCF_003051985.2	Plasmid	NZ_CP028577.1	13384	22167
CSB_6	Klebsiella pneumoniae	GCF_003054385.1	Plasmid	NZ_CP028718.1	35766	44564
CSB_6	Escherichia coli	GCF_003122105.1	Plasmid	NZ_CP029245.1	5611	14394
CSB_6	Escherichia coli	GCF_003342715.1	Plasmid	NZ_CP031138.1	25190	33988
CSB_6	Escherichia coli	GCF_003711045.1	Plasmid	NZ_CP033399.1	13384	22167
CSB_6	Escherichia coli	GCF_003999795.1	Plasmid	NZ_CP034744.1	39475	2097	CSB crosses the ends
CSB_6	Escherichia coli	GCF_004088295.1	Plasmid	NZ_CP035125.1	38391	1013	CSB crosses the ends
CSB_6	Escherichia coli	GCF_004295365.1	Plasmid	NZ_CP036179.1	22209	30992
CSB_6	Escherichia coli	GCF_004301465.1	Plasmid	NZ_CP036205.1	39376	47850
CSB_6	Escherichia coli	GCF_004405205.2	Plasmid	NZ_CP042339.1	49161	2706	CSB crosses the ends
CSB_6	Escherichia coli	GCF_005156265.1	Plasmid	NZ_CP038458.1	12602	21400
CSB_6	Escherichia coli	GCF_009176965.1	Plasmid	NZ_AP019679.1	2743	11541
CSB_6	Escherichia coli	GCF_012516455.1	Plasmid	NZ_CP051221.1	15314	24097
CSB_6	Escherichia coli	GCF_013340785.1	Plasmid	NZ_AP023194.1	34469	43267
CSB_6	Escherichia coli	GCF_013340825.1	Plasmid	NZ_AP023210.1	8046	16844
CSB_6	Escherichia coli	GCF_013425955.1	Plasmid	NZ_CP059006.1	8687	17485
CSB_6	Escherichia coli	GCF_013694345.1	Plasmid	NZ_CP059286.1	16610	25408
CSB_6	Escherichia coli	GCF_014169695.1	Plasmid	NZ_AP022249.1	31817	40615
CSB_6	Klebsiella pneumoniae	GCF_015353095.1	Plasmid	NZ_CP064177.1	13367	22165
CSB_6	Klebsiella pneumoniae	GCF_015774955.1	Plasmid	NZ_CP065350.1	40837	49635
CSB_6	Klebsiella pneumoniae	GCF_015775135.1	Plasmid	NZ_CP065346.1	41174	31	CSB crosses the ends
CSB_6	Escherichia coli	GCF_016629485.1	Plasmid	NZ_AP024206.1	4151	12949
CSB_ID: six CSBs shown in Figure ST1
Comment: CSBs were detected at the both ends of a linear plasmid sequence
Only the longest CSB is listed i.e. where a CSB_4 was found CSB_1-CSB_3 were also found
