# Supplementary material for: The evolution of antibiotic resistance islands occurs within the framework of plasmid lineages
Source: Nat Commun. 2024 May 29;15:4555. doi: 10.1038/s41467-024-48352-8 (PMC11137137; doi:10.1038/s41467-024-48352-8)
Supplement: Supplementary file 12 — Source data [file 41467_2024_48352_MOESM12_ESM.xlsx]

## Sheet: Figure 1B
Figure 1B Cumulative Distribution Function (CDF) plots
Type	Group	Size	Median
Plasmid	ARG	2	0
Plasmid	ARG	3	2
Plasmid	ARG	4	5
Plasmid	ARG	5	8
Plasmid	ARG	6	10
Plasmid	ARG	7	13
Plasmid	ARG	8	16
Plasmid	ARG	9	18
Plasmid	ARG	10	21
Plasmid	Control	2	12
Plasmid	Control	3	28
Plasmid	Control	4	42
Plasmid	Control	5	54
Plasmid	Control	6	65
Plasmid	Control	7	74
Plasmid	Control	8	76
Plasmid	Control	9	60
Plasmid	Control	10	50
Chromosome	ARG	2	65
Chromosome	ARG	3	163
Chromosome	ARG	4	273
Chromosome	ARG	5	355
Chromosome	ARG	6	451
Chromosome	ARG	7	538
Chromosome	ARG	8	623
Chromosome	ARG	9	711
Chromosome	ARG	10	783
Chromosome	Control	2	65
Chromosome	Control	3	164
Chromosome	Control	4	268
Chromosome	Control	5	375
Chromosome	Control	6	484
Chromosome	Control	7	591
Chromosome	Control	8	692
Chromosome	Control	9	788
Chromosome	Control	10	878

## Sheet: Figure2B-F
Figure2	B Temporal assembly of nodes			C Temporal assembly of edges connecting to ARG nodes								D Histogram			E Temporal accumulation of edges			F Temporal accumulation of edge weights
Year	Plasmid	SSR	ARG	sul1	blaVEB-1	mef(B)	tet(X4)	tet(M)	aac(6')-I33	erm(42)	mcr-1.1	IS26	IS26-v1	Other-IS26	edge-ARG-SSR	edge-ARG-ARG	edge-SSR-SSR	edge-weight-median ARG-SSR	edge-weight-median ARG-ARG	edge-weight-median SSR-SSR
2000	47	22	35	18								99	8	26	199	117	73	0	0	0
2001	58	24	35	18								24	5	0	208	119	76	0	0	0
2002	89	27	37	20								64	12	9	240	131	92	0	0	0
2003	108	29	39	22								39	13	5	255	156	96	0	0	0
2004	126	33	44	28								42	29	7	337	199	123	0	0	0
2005	132	34	44	28								20	8	0	343	208	125	0	0	0
2006	143	34	44	29								23	4	2	352	220	128	0	0	0
2007	166	38	47	31								46	31	3	406	241	156	0	0	0
2008	185	40	47	31								31	21	11	426	253	169	0	0	0
2009	217	41	48	34								88	14	20	445	274	181	0	1	0
2010	265	48	52	36								115	13	13	563	304	255	1	1	0
2011	316	52	53	39					4			151	50	29	640	328	300	1	2	1
2012	396	57	54	42	8							212	51	35	785	380	370	2	2	1
2013	496	61	55	43	10			3				357	103	40	866	414	426	3	3	2
2014	647	68	55	44	15	6						531	124	57	982	468	516	4	5	3
2015	771	69	56	44	15	6					2	449	103	41	1012	479	527	4	6	4
2016	936	72	57	45	15	6		4	4	3	2	641	123	48	1059	497	554	5	8	4
2017	1162	72	58	45	15	8	2	4		3		799	178	65	1092	506	577	7	10	6
2018	1364	72	58	45		8	4	4		3	2	799	193	78	1103	508	588	8	12	6
2019	1567	73	58	45		8	6	4		3		778	130	61	1113	511	591	9	14	7

## Sheet: Figure3
PTU	Type	Rop	RepB	small-type	large-type	Escherichia	Klebsiella	Salmonella	Mobilizable	Non-mobilizable	Conjugative	with REI	No REI	Median-ARG	Median-SSR
PTU-E10	Col			97	0	86	1	10	97	0	0	0	97	0	0
PTU-E7	Col			94	0	88	3	3	93	1	0	0	94	0	0
PTU-E3	Col			134	1	10	97	28	134	1	0	1	134	0	0
PTU-E11	Col			48	0	19	9	20	27	21	0	0	48	0	0
PTU-E9	Col			99	0	90	8	1	85	14	0	0	99	0	0
PTU-E1	Col	Rop		219	0	169	4	46	218	1	0	0	219	0	0
PTU-E58	Col	Rop		44	1	27	3	15	44	1	0	0	45	0	0
PTU-E4	Col	Rop		128	11	2	137	0	138	0	1	4	135	0	0
PTU-E71	Col	Rop		65	0	4	61	0	0	65	0	0	65	0	0
PTU-E47	Col			51	0	47	4	0	1	50	0	0	51	0	0
PTU-E13				0	57	0	57	0	0	57	0	0	57	0	0
PTU-E69				0	46	46	0	0	41	5	0	0	46	0	0
PTU-E25				0	43	22	15	6	1	26	16	11	32	0	0
PTU-X4				0	64	45	8	11	0	0	64	3	61	0	0
PTU-X3				3	113	59	56	1	2	3	111	80	36	4	2
PTU-X1				0	78	28	1	49	0	1	77	2	76	0	0
PTU-L/M				2	102	16	86	2	0	5	99	28	76	0	0
PTU-I2				0	100	77	7	16	1	1	98	5	95	0	0
PTU-I1				8	291	201	9	89	2	13	284	88	211	0	0
PTU-B/O/K/Z				0	67	65	2	0	0	2	65	18	49	0	0
PTU-N1				2	67	27	31	11	1	3	65	46	23	1	2
PTU-C				0	182	40	81	61	16	0	166	171	11	6.5	8
PTU-HI1B			RepB	1	70	1	70	0	0	1	70	30	41	0	0
PTU-HI1A			RepB	0	63	17	9	37	0	0	63	53	10	5	6
PTU-HI2			RepB	0	127	48	6	73	0	30	97	120	7	8	11
PTU-Y			RepB	1	111	101	2	9	1	111	0	12	100	0	0
PTU-R			RepB	0	41	0	41	0	36	5	0	39	2	9	9
PTU-E16	IncF		RepB	0	53	53	0	0	1	52	0	0	53	0	0
PTU-E15	IncF		RepB	2	90	0	92	0	0	92	0	3	89	0	0
PTU-E21	IncF		RepB	0	84	0	84	0	0	82	2	1	83	0	0
PTU-FK	IncF		RepB	2	356	6	352	0	1	26	331	212	146	3	2
PTU-FS	IncF		RepB	1	139	0	0	140	0	48	92	5	135	0	0
PTU-E41	IncF		RepB	0	42	42	0	0	9	0	33	2	40	0	0
PTU-E5	IncF		RepB	0	170	170	0	0	8	154	8	0	170	0	0
PTU-FE	IncF		RepB	1	500	440	49	12	22	17	462	287	214	2	2
